# Supplementary material for: Heterochromatin epimutations impose mitochondrial dysfunction to confer antifungal resistance
Source: EMBO J. 2025 Dec 1;45(2):417–48. doi: 10.1038/s44318-025-00649-0 (PMC12811382; doi:10.1038/s44318-025-00649-0)
Supplement: Supplementary file 1 — Table EV1 [file 44318_2025_649_MOESM1_ESM.xlsx]

## Sheet: Table EV1
A
Source	Term ID	Term name	P-value adjusted
GO:MF	GO:0016491	oxidoreductase activity	4.30006e-05
GO:MF	GO:0004033	aldo-keto reductase (NADP) activity	0.00302305
GO:BP	GO:0033212	iron import into cell	3.03281e-06
GO:BP	GO:0098754	detoxification	0.00367947
KEGG	KEGG:00052	Galactose metabolism	0.00412162
KEGG	KEGG:00750	Vitamin B6 metabolism	0.0155611
B
Source	Term ID	Term name	P-value adjusted
GO:MF	GO:0022857	transmembrane transporter activity	1.05395e-12
GO:MF	GO:0016491	oxidoreductase activity	1.99509e-08
GO:MF	GO:0016874	ligase activity	7.11633e-07
GO:MF	GO:0036094	small molecule binding	0.000485272
GO:BP	GO:0009060	aerobic respiration	1.35475e-17
GO:BP	GO:0044281	small molecule metabolic process	2.06123e-11
GO:BP	GO:1902600	proton transmembrane transport	1.59442e-09
GO:BP	GO:0015711	organic anion transport	0.0221376
GO:CC	GO:0005739	mitochondrion	1.7441e-14
KEGG	KEGG:01100	Metabolic pathways	7.71732e-14
KEGG	KEGG:00190	Oxidative phosphorylation	1.35379e-12
KEGG	KEGG:00670	One carbon pool by folate	0.000929281
KEGG	KEGG:01110	Biosynthesis of secondary metabolites	0.00418292
KEGG	KEGG:01230	Biosynthesis of amino acids	0.0163563
KEGG	KEGG:01210	2-Oxocarboxylic acid metabolism	0.0388758
KEGG	KEGG:01200	Carbon metabolism	0.0435367
Table EV1: GO and KEGG analysis of cup1-tt and ppr4D transcriptomes A Enrichment analysis for overlapping induced genes in ppr4D and cup1-tt. Upper: List of driver terms from the two-stage filtering algorithm in g:Profiler that systematically reduces the terms retrieved by incorporating information for the underlying GO-term topology. Lower: List of KEGG terms enriched. Link to full term list inc…
