# Supplementary material for: Heterochromatin epimutations impose mitochondrial dysfunction to confer antifungal resistance
Source: EMBO J. 2025 Dec 1;45(2):417–48. doi: 10.1038/s44318-025-00649-0 (PMC12811382; doi:10.1038/s44318-025-00649-0)
Supplement: Supplementary file 2 — Table EV2 [file 44318_2025_649_MOESM2_ESM.xlsx]

## Sheet: Table EV2 Strains
Table EV2: S. pombe strains used in this study
strain number	relevant genotype	source
972 h-	h-	Lab stock
B4413	h- hba1-epi1, originally UR-1	Torres-Garcia et al, 2020b
B4415	h- ppr4-epi3, originally UR-3	Torres-Garcia et al, 2020b
B4416	h- UR-4	Torres-Garcia et al, 2020b
B4417	h- UR-5	Torres-Garcia et al, 2020b
B4418	h- UR-6	Torres-Garcia et al, 2020b
B4427	h- cup1-epi 15, originally UR15	Torres-Garcia et al, 2020b
B4432	h- cup1-epi 20, originally UR20	Torres-Garcia et al, 2020b
B4440	h- cup1-epi 28, originally UR28	Torres-Garcia et al, 2020b
B5005/B6766	h- cup1-tt	Torres-Garcia et al, 2020b
B5336	h- GFP-Pap1	This study
B5422	h- fio1Δ	This study
B5423	h- mbx2Δ	This study
B5425/B6800	h- ppr4Δ	This study
B5665	h+ GFP-pap1	This study
B5671	h- hba1Δ::NAT GFP-Pap1	This study
B5671	h- GFP-Pap1 hba1Δ	This study
B5676	h- GFP-Pap1 cup1-tt	This study
B5676	h- GFP-Pap1 cup1-tt	This study
B5680	h- GFP-Pap1 ppr4Δ	This study
B5680	h- GFP-Pap1 ppr4Δ	This study
B5684	h- pap1Δ	This study
B5688	h- ppr4Δ pap1Δ	This study
B5777	h- cup1-tt pap1Δ	This study
B5969	h- fip1D	This study
B6081	h- PX2:caf5pro-GFP (PX2 locus: chr2 between mrpl39 and str1)	This study
B6081	h- PX2:caf5pro-GFP	This study
B6088	h- PX2:obr1pro-GFP	This study
B6126	h- fip1Δ fio1Δ	This study
B6252	h- PX2:caf5pro-GFP hba1Δ	This study
B6256	h- PX2:obr1pro-GFP hba1Δ	This study
B6350	h- PX2:caf5pro-GFP ppr4Δ	This study
B6350	h- PX2:caf5pro-GFP ppr4Δ	This study
B6354	h- PX2:obr1pro-GFP ppr4Δ	This study
B6831	h- hba1Δ	This study
B7055	h- SPBPC1348.10cΔ	This study
B7058	h- eno102Δ	This study
B7059	h- hsp3105Δ	This study
B7061	h- rps1801Δ	This study
B7062	h- region-UR6_1Δ	This study
B7077	h- dal2Δ	This study
B7138	h- grt1Δ	This study
B7187	h- mug129Δ	This study
B7189	h- fyv7Δ	This study
B7191	h- SPAC8C9.04Δ	This study
B7192	h- dtd1Δ	This study
B7193	h- cgs1Δ	This study
B7194	h- rps5Δ	This study
B7228	h- tad2 P292A	This study
B7231	h- region-UR4_1Δ	This study
B7235	h- region-UR4_3Δ	This study
B7238	h- region-UR4_4Δ	This study
B7275	h- region-UR4_2Δ	This study
B7593	h+ pap1Δ::KAN prt1Δ::NAT bfr1Δ::HYG pmd1Δ::NAT caf5Δ::KAN mfs1Δ::NAT	SAK72; Kawashima et al, 2012 via Ken Sawin lab
B7604	h- ndi1Δ::NAT	This study
B7606	h- sdh7Δ::NAT	This study
B7608	h- atp2Δ::NAT	This study
B7614	h- cox4Δ::NAT	This study
B7641	h- qcr7Δ::NAT	This study
B7854	h- region-UR5-1Δ	This study
B7904	h- region-UR5-2Δ	This study
B8126	h- reb1Δ	This study
B8128	h- rpm1Δ	This study
B8246	h- PX2:caf5pro-GFP cup1-tt	This study
B8250	h- PX2:obr1pro-GFP cup1-tt	This study
B8288	h- GFP-Pap1 cox4Δ::NAT	This study
B8291	h- GFP-Pap1 qcr7Δ::NAT	This study
B8297	h- PX2:caf5pro-GFP qcr7Δ::NAT	This study
B8312	h- PX2:obr1pro-GFP qcr7Δ::NAT	This study
B8402	h- cup1-epi15w	This study
B8404	h- cup1-epi20w	This study
B8408	h- cup1-epi28w	This study
B8509	h- cup1-epi15g	This study
B8510	h- cup1-epi28g	This study
B8513	h- cup1-epi20g	This study
B8556	h- cup1-epi15y	This study
B8558	h- cup1-epi20yp	This study
B8563	h- cup1-epi20y	This study
B8569	h- cup1-epi28y	This study
B8363	h+ arg11-mCherry-NAT	Torres-Garcia et al, 2020b / This study
B6044	h+ arg11-mCherry-NAT cup1-tt	This study
B8762	h+ arg11-mCherry-NAT ppr4Δ	This study
B8771	h- PX2:adh1pro-gpx1-nmt1T	This study
B8787	h- PX2:adh1pro-gpx1-nmt1T cup1-tt	This study
B8790	h- PX2:adh1pro-gpx1-nmt1T ppr4Δ	This study
Table EV2: S. pombe strains used in this study
