# Supplementary material for: Heterochromatin epimutations impose mitochondrial dysfunction to confer antifungal resistance
Source: EMBO J. 2025 Dec 1;45(2):417–48. doi: 10.1038/s44318-025-00649-0 (PMC12811382; doi:10.1038/s44318-025-00649-0)
Supplement: Supplementary file 3 — Table EV3 [file 44318_2025_649_MOESM3_ESM.xlsx]

## Sheet: Table EV3 Primers
Table EV3: Oligonucleotides used in this study
Deletion/ Tagging/ Mutation	primer sequence	purpose
HH1_1348.10_sgRNA_F	CtagaGGTCTCgGACTGATCCTTATGGTTGGCCCCTGTTTcGAGACCcttCC	Golden Gate cloning C1348.10cΔ-sgRNA-F
HH2_1348.10_sgRNA_R	GGaagGGTCTCgAAACAGGGGCCAACCATAAGGATCAGTCcGAGACCtctaG	Golden Gate cloning C1348.10cΔ-sgRNA-R
AF322_FsgRNA_cgs1Δ	CtagaGGTCTCgGACTCGATATGGTTGCTGGCCCCGGTTTcGAGACCcttCC	Golden Gate cloning cgs1Δ-sgRNA-F
AF323_RsgRNA_cgs1Δ	GGaagGGTCTCgAAACCGGGGCCAGCAACCATATCGAGTCcGAGACCtctaG	Golden Gate cloning cgs1Δ-sgRNA-R
HH29_dal2_sgRNA_F	CtagaGGTCTCgGACTTATTCGTTGAAACGGGTGCCGTTTcGAGACCcttCC	Golden Gate cloning dal2Δ-sgRNA-F
HH30_dal2_sgRNA_R	GGaagGGTCTCgAAACGGCACCCGTTTCAACGAATAAGTCcGAGACCtctaG	Golden Gate cloning dal2Δ-sgRNA-R
AF334_FsgRNA_dtd1Δ	CtagaGGTCTCgGACTTCTTTATCTTGTCGCTTCCGGTTTcGAGACCcttCC	Golden Gate cloning dtd1Δ-sgRNA-F
AF335_RsgRNA_dtd1Δ	GGaagGGTCTCgAAACCGGAAGCGACAAGATAAAGAAGTCcGAGACCtctaG	Golden Gate cloning dtd1Δ-sgRNA-R
HH15_eno102_sgRNA_F	CtagaGGTCTCgGACTCAATATCATTGGCCCTGCCTGTTTcGAGACCcttCC	Golden Gate cloning eno102Δ-sgRNA-F
HH16_eno102_sgRNA_R	GGaagGGTCTCgAAACAGGCAGGGCCAATGATATTGAGTCcGAGACCtctaG	Golden Gate cloning eno102Δ-sgRNA-R
AF114_FsgRNA_fioΔ	CtagaGGTCTCgGACTGACATGTCCCAATACCCCGAGTTTcGAGACCcttCC	Golden Gate cloning fioΔ-sgRNA-F
AF115_RsgRNA_fioΔ	GGaagGGTCTCgAAACTCGGGGTATTGGGACATGTCAGTCcGAGACCtctaG	Golden Gate cloning fioΔ-sgRNA-R
AF340_FsgRNA_fyv7Δ	CtagaGGTCTCgGACTTAAAAAAGGGCTCAGGTGAAGTTTcGAGACCcttCC	Golden Gate cloning fyv7Δ-sgRNA-F
AF341_RsgRNA_fyv7Δ	GGaagGGTCTCgAAACTTCACCTGAGCCCTTTTTTAAGTCcGAGACCtctaG	Golden Gate cloning fyv7Δ-sgRNA-R
HH48_V2grt1sgRNA_F	CtagaGGTCTCgGACTTTCTATAATATCATCTGGGGGTTTcGAGACCcttCC	Golden Gate cloning grt1Δ-sgRNA-F
HH49_V2grt1sgRNA_R	GGaagGGTCTCgAAACCCCCAGATGATATTATAGAAAGTCcGAGACCtctaG	Golden Gate cloning grt1Δ-sgRNA-R
HH22_hsp3105_sgRNA_F	CtagaGGTCTCgGACTTGTACGAACCGCCGTGTGACGTTTcGAGACCcttCC	Golden Gate cloning hsp3105Δ-sgRNA-F
HH23_hsp3105_sgRNA_R	GGaagGGTCTCgAAACGTCACACGGCGGTTCGTACAAGTCcGAGACCtctaG	Golden Gate cloning hsp3105Δ-sgRNA-R
AF120_FsgRNA_mbx2Δ	CtagaGGTCTCgGACTTGCGTTTGCCTACGATGACCGTTTcGAGACCcttCC	Golden Gate cloning mbx2Δ-sgRNA-F
AF121_RsgRNA_mbx2Δ	GGaagGGTCTCgAAACGGTCATCGTAGGCAAACGCAAGTCcGAGACCtctaG	Golden Gate cloning mbx2Δ-sgRNA-R
AF352_FsgRNA_mug129Δ	CtagaGGTCTCgGACTAGATGATGGTACGTGTACGGGTTTcGAGACCcttCC	Golden Gate cloning mug129Δ-sgRNA-F
AF353_RsgRNA_mug129Δ	GGaagGGTCTCgAAACCCGTACACGTACCATCATCTAGTCcGAGACCtctaG	Golden Gate cloning mug129Δ-sgRNA-R
AF132_FsgRNA_pap1Δ	CtagaGGTCTCgGACTAATGGTGAGGATGTGGCGGAGTTTcGAGACCcttCC	Golden Gate cloning pap1Δ-sgRNA-F
AF133_RsgRNA_pap1Δ	GGaagGGTCTCgAAACTCCGCCACATCCTCACCATTAGTCcGAGACCtctaG	Golden Gate cloning pap1Δ-sgRNA-R
AF126_FsgRNA_ppr4Δ	CtagaGGTCTCgGACTTCGGACTTGAAGGGTCGGGTGTTTcGAGACCcttCC	Golden Gate cloning ppr4Δ-sgRNA-F
AF127_RsgRNA_ppr4Δ	GGaagGGTCTCgAAACACCCGACCCTTCAAGTCCGAAGTCcGAGACCtctaG	Golden Gate cloning ppr4Δ-sgRNA-R
AF462_FsgRNA_reb1D	CtagaGGTCTCgGACTGAACAATATTACGGCACCTCGTTTcGAGACCcttCC	Golden Gate cloning reb1Δ-sgRNA-F
AF463_RsgRNA_reb1D	GGaagGGTCTCgAAACGAGGTGCCGTAATATTGTTCAGTCcGAGACCtctaG	Golden Gate cloning reb1Δ-sgRNA-R
AF468_FsgRNA_rpm1D	CtagaGGTCTCgGACTGGGCTTCATGGCAGCCCCCGGTTTcGAGACCcttCC	Golden Gate cloning rpm1Δ-sgRNA-F
AF469_RsgRNA_rpm1D	GGaagGGTCTCgAAACCGGGGGCTGCCATGAAGCCCAGTCcGAGACCtctaG	Golden Gate cloning rpm1Δ-sgRNA-R
HH36_rps1801_sgRNA_F	CtagaGGTCTCgGACTGACGAAGACCACGGTGGGTTGTTTcGAGACCcttCC	Golden Gate cloning rps1801Δ-sgRNA-F
HH37_rps1801_sgRNA_R	GGaagGGTCTCgAAACAACCCACCGTGGTCTTCGTCAGTCcGAGACCtctaG	Golden Gate cloning rps1801Δ-sgRNA-R
AF346_FsgRNA_rps5Δ	CtagaGGTCTCgGACTCTCATCAAGAGAGACGCCCGGTTTcGAGACCcttCC	Golden Gate cloning rps5Δ-sgRNA-F
AF347_RsgRNA_rps5Δ	GGaagGGTCTCgAAACCGGGCGTCTCTCTTGATGAGAGTCcGAGACCtctaG	Golden Gate cloning rps5Δ-sgRNA-R
WC407-sgi-pap1N-F	CtagaGGTCTCgGACTTGACAACGTCTCAGTTTGTCGTTTcGAGACCcttCC	Golden Gate cloning sgRNA pap1 N term
WC408-sgi-pap1N-R	GGaagGGTCTCgAAACGACAAACTGAGACGTTGTCAAGTCcGAGACCtctaG	Golden Gate cloning sgRNA pap1 N term
ST-1054-sgi-chrII	CtagaGGTCTCgGACTAGGCCTTAATATTAACCCCCGTTTcGAGACCcttCC	Golden Gate cloning sgRNA PX2 locus
ST-1055-sgi-chrII	GGaagGGTCTCgAAACGGGGGTTAATATTAAGGCCTAGTCcGAGACCtctaG	Golden Gate cloning sgRNA PX2 locus
WC655-sg-F-PX-pro-ins	CtagaGGTCTCgGACTAGAATATTCGCACTTAATAGGTTTcGAGACCcttCC	Golden Gate cloning sgRNA PX2 locus, promoter insertion and adh1pro-nmt1T insertion
WC656-sg-R-PX-pro-ins	GGaagGGTCTCgAAACCTATTAAGTGCGAATATTCTAGTCcGAGACCtctaG	Golden Gate cloning sgRNA PX2 locus, promoter insertion and adh1pro-nmt1T insertion
AF328_FsgRNA_SPAC8C9.04Δ	CtagaGGTCTCgGACTAGCCGACGTAGTACCGGGACGTTTcGAGACCcttCC	Golden Gate cloning SPAC8C9.04Δ-sgRNA-F
AF329_RsgRNA_SPAC8C9.04Δ	GGaagGGTCTCgAAACGTCCCGGTACTACGTCGGCTAGTCcGAGACCtctaG	Golden Gate cloning SPAC8C9.04Δ-sgRNA-R
HH50_tad2_sgRNA_F	CtagaGGTCTCgGACTttcaacagtcacgtataaagGTTTcGAGACCcttCC	Golden Gate cloning tad2-sgRNA-F
HH51_tad2_sgRNA_R	GGaagGGTCTCgAAACctttatacgtgactgttgaaAGTCcGAGACCtctaG	Golden Gate cloning tad2-sgRNA-R
HH60_UR4_2_sgRNA_F	CtagaGGTCTCgGACTTCATTACAGCACCCGCACGGGTTTcGAGACCcttCC	Golden Gate cloning UR4_2-sgRNA-F
HH61_UR4_2_sgRNA_R	GGaagGGTCTCgAAACCCGTGCGGGTGCTGTAATGAAGTCcGAGACCtctaG	Golden Gate cloning UR4_2-sgRNA-R
WC657-PX-GFP-F	TAAGCTTGCTATGTTCTTTAGCTGCGTGTCTATCATCTCTTCTTGTTTGGCTTGGCACGTGCCATTTTACCATATGAACAGTAAAGGAGAAGAACTTTTC	insertion of GFP at PX2 locus
WC658-PX-GFP-adhT-R	TGCTTATAGGAGACAACGTGCTTAACTGAAATGTTAACAGTTGCATACTTAGACTTATCTTGGATAGTGAGTTTGGCCCGGTAGAGGTGTGGTCAATAAG	insertion of GFP at PX2 locus
HH3_1348.10_HR_F	gtacaataaaggtaaatctatctattctaaatttctcacatgcctgagaatccattgaaacaacatcaatggaatctttttgcagaaaataaaaaaagtt	Making C1348.10cΔ-HR-template – F
HH4_1348.10_HR_R	aatattcttccgtgtagtacacttttccatgcgaacttcaatttttacagcttttgtttgaactttttttattttctgcaaaaagattccattgatgttg	Making C1348.10cΔ-HR-template – R
AF324_HR_F_cgs1Δ	ccgcgagattgtgattcactgagagtaagaaacaaaaaaccgcattttttgaaagaaaggcacgtaaactttaggagacaaatttctataatctgttttc	Making cgs1Δ-HR-template – F
AF325_HR_R_cgs1Δ	aacaacagggaaattctttagcatatcatgacaggtcattattacaaagatagtttcaaagaaaacagattatagaaatttgtctcctaaagtttacgtg	Making cgs1Δ-HR-template – R
HH31_dal2_HR_F	aaaataatgtgcgaaacgaaccggtaatcttaggtacataaaataagacagaaaaaagaataattaaaaagtaaatcccctttcgtaaagagaaagtaag	Making dal2Δ-HR-template – F
HH32_dal2_HR_R	gagtccctttgctctggaacctctaatttcctttttctttctgtttattagcattcccatcttactttctctttacgaaaggggatttactttttaatta	Making dal2Δ-HR-template – R
AF336_HR_F_dtd1Δ	atattattgttgttattattaatagtcttcggttctgtccatccttcgttaccttttttttttttgaacagtagaaaacattagatttattaaatgatat	Making dtd1Δ-HR-template – F
AF337_HR_R_dtd1Δ	ataaagattactgaattttaatttccaaaatcgtcaactagttctaatggttgagtacggatatcatttaataaatctaatgttttctactgttcaaaaa	Making dtd1Δ-HR-template – R
HH17_eno102_HR_F	caaaagataattccatatataaccgtaaaacggtaaatacagcatcaatgaaaatataatagcaaaaaattatcgcaactttttaatataaaaaagttgt	Making eno102Δ-HR-template – F
HH18_eno102_HR_R	gtatatatatatatatttatacctactatccaaatcacagacttcagaagaattttgaaaacaacttttttatattaaaaagttgcgataattttttgct	Making eno102Δ-HR-template – R
AF116_HR_F_fioΔ	TGTTTTCATTTCTTTTTTTTCTGTTCTTTTTTTTTTTTAATATCTTTCCTTATTCTTCTTTTCTCTCTTGCGCGCTATAAAAATAAGAGATGAAAGAAAA	Making fioΔ-HR-template – F
AF117_HR_R_fioΔ	TAAAACGGAGTAAAAAAAAAAGACACACCAACTGTAATTTTGGGGGTAGGAAACACATATTTTTCTTTCATCTCTTATTTTTATAGCGCGCAAGAGAGAA	Making fioΔ-HR-template – R
AF342_HR_F_fyv7Δ	tcaggaaatacattggattttggttatttctttattaaggtatttgatttgagatcgaagaattctgggatcaattagaagcatgtatgttttagtgaag	Making fyv7Δ-HR-template – F
AF343_HR_R_fyv7Δ	cccaattaataaagatttcaatttttgtgtgcgtgttgtatggcagaacatcagagattgcttcactaaaacatacatgcttctaattgatcccagaatt	Making fyv7Δ-HR-template – R
HH10_grt1_HR_F	ccaactaagtgggtggattatttgatcaaagccaaatggatttaatctaaaccttttgtgaatcttatatagctttcgtttgtgacacgttgggaataaa	Making grt1Δ-HR-template – F
HH11_grt1_HR_R	aatttttgtgagtttattcttatattttcaaaaaaagctattaaaaacggccctctgcattttattcccaacgtgtcacaaacgaaagctatataagatt	Making grt1Δ-HR-template – R
HH24_hsp3105_HR_F	tttttaaaatataacgaggatattttaactgataacccaaatttgcgacattgaattgtattgaaaattgaattaaaaaatcaaaatttcttttttggaa	Making hsp3105Δ-HR-template – F
HH25_hsp3105_HR_R	tgccatttcaaacattagaaaaaataaaaaaaatgtgagaatcccaaaacacgatcggttttccaaaaaagaaattttgattttttaattcaattttcaa	Making hsp3105Δ-HR-template – R
AF122_HR_F_mbx2Δ	ATACCTGAATTTTGGTTAACCTCGTCGACTCTTTTTCTCTTTTCTCGTCAAACCTTACTAAATATATACAACGTCTAATAAGAATATCATAGAAGTCAAT	Making mbx2Δ-HR-template – F
AF123_HR_R_mbx2Δ	TACTTGTATACGATTCATTAGATCCAGGGAGGACACATGATGAAGACATTTGAAAGGGAGATTGACTTCTATGATATTCTTATTAGACGTTGTATATATT	Making mbx2Δ-HR-template – R
AF354_HR_F_mug129Δ	agtttgtagactcgaaaaaaaaaccacattgttttttcaaatagtattgtcaaaagatacttcgtgaaggagaagtacatcacaagtttgattatttgga	Making mug129Δ-HR-template – F
AF355_HR_R_mug129Δ	ttattgttgattttttatatctcgcgcggtcgttttgttttccaattttaaacttatctgtccaaataatcaaacttgtgatgtacttctccttcacgaa	Making mug129Δ-HR-template – R
AF134_HR_F_pap1Δ	tattaattaaaacaatggaaatacatataaaaataagcaaaaagtcgttataacatcgatatagatcaaaccaagcaggtaattatcaattaattaacac	Making pap1Δ-HR-template – F
AF135_HR_R_pap1Δ	ctcttattttataaattttttatcctatcgatactacatttttcaaaggagcatacattcgtgttaattaattgataattacctgcttggtttgatctat	Making pap1Δ-HR-template – R
AF128_HR_F_ppr4Δ	CACCCAGAGCTAAGTTTACAAGTCCAATTTTTTGACAAAGGCAGCATACGGCGAGACGGCTGAGTTCACAATTGAAATATGTAATAACCTGAAATTAGAC	Making ppr4Δ-HR-template – F
AF129_HR_R_ppr4Δ	ATTTATTTTTCTCTTTTCCTCATAATCACTTTATCTTTGTAATTTTTTGACTTTCACAGAGTCTAATTTCAGGTTATTACATATTTCAATTGTGAACTCA	Making ppr4Δ-HR-template – R
AF464_HR_F_reb1D	taataaggacttgtaaaaagatacaaagttacttaagtaagttaaaacaaattttttcgttcaaaaaattgtaaggacgTaaagattatatttttgaagt	Making reb1Δ-HR-template – F
AF465_HR_R_reb1D	cacgaagcgttttgtacgatattagcgattgataagttgaagtgattactcaattatagtacttcaaaaatataatctttAcgtccttacaattttttga	Making reb1Δ-HR-template – R
AF470_HR_F_rpm1D	aaagtgctctggttcagctctctagtcgaatttaccatcaacactatttttggtgttactaattatagggtttttgcccAcaaacttattaaaactattt	Making rpm1Δ-HR-template – F
AF471_HR_R_rpm1D	tctcggtaaattgataaaatgcaggattgagtatttaattaagtaaaattatatccataaaaatagttttaataagtttgTgggcaaaaaccctataatt	Making rpm1Δ-HR-template – R
HH38_rps1801_HR_F	aagaatcagaaaactataatttgcaagaataatggaaatttattatccaagtaatattaggctaatcattttacttattttttccggaagctgctggtaa	Making rps1801Δ-HR-template – F
HH39_rps1801_HR_R	tgactgctttttgagagtgcttcagtgtttgggcttgttctagttgatatacttttgtacttaccagcagcttccggaaaaaataagtaaaatgattagc	Making rps1801Δ-HR-template – R
AF348_HR_F_rps5Δ	ggtagggtttacgaacagtcacagtttgtttccataagctaaagagcttgtatgaactgagaaaaaaccacaacgcaagaagacttatttgtattaatgg	Making rps5Δ-HR-template – F
AF349_HR_R_rps5Δ	cattgccttttactacgagaagttaaagcacaaagattaaatgcaagggagtaacaaaatccattaatacaaataagtcttcttgcgttgtggttttttc	Making rps5Δ-HR-template – R
AF330_HR_F_SPAC8C9.04Δ	acgccaagatttacaacttctaccaaccaccaaacaagaacgcagagcgtgtaaaagtagaacaaaaattgagttgaataggtttacctggaagcattgg	Making SPAC8C9.04Δ-HR-template – F
AF331_HR_R_SPAC8C9.04Δ	tgtcgctaaaaggtgaatttttcaacatacaaaaataaaagacggaaatcaaacatatgcccaatgcttccaggtaaacctattcaactcaatttttgtt	Making SPAC8C9.04Δ-HR-template – R
HH52_tad2P292A_HR_Flong	aggggattcgacatgctgaacttatcgctatagaaaaaattttagaacactacccagcatctgttttcaaagaaacAactttatacgtgactgttgaaGcgtgtctaatgtgtgctgctg	Making tad22P292A-HR-template – F
HH53_tad2P292A_HR_R	tctcgaccttcgtgttcgtg	Making tad22P292A-HR-template – R
HH56_UR4_1_HR_F	gaaccgtatattaatgcaaactaaaccaacttcgttatataggaattgcgataaaaaaagtttgtaagtattacaagatattcacatcataatgtttttcccaaataaataacaatgctt	Making UR4_1-HR-template – F
HH57_UR4_1_HR_R	taacatttgttactcaatagaaatttaaggtaacattgatcataaagtaaaagcttgccgtactaaattgtatccgcctaacgtttgcgaattttgcagcaagcattgttatttatttgg	Making UR4_1-HR-template – R
HH62_UR4_2_HR_F	ttatttctttcatatatatagatataatctgccatttttagattcatcaagaacacaataatcttcaagtatttagatttttgcattcgctggataaacaaatagaattcgtcaatcgac	Making UR4_2-HR-template – F
HH63_UR4_2_HR_R	ttggtcacactgttttggactatcgatacaaagtgcgatgttcgctattcttaaaaaaccttataaagacagtaaagtaggtaccaatctttaatatttagtcgattgacgaattctatt	Making UR4_2-HR-template – R
HH66_UR4_3_HR_F	atagaattcgtcaatcgactaaatattaaagattggtacctactttactgtctttataaggttttttaagaatagcgaacatcgcactttgtatcgatagatcctttatgtaactttatc	Making UR4_3-HR-template – F
HH67_UR4_3_HR_R	atattagtagtgtgcagatcgcaagaagaagttaccgtagtttacccaatcattatagcacatagcaaactgcgtagcaaacatataaagtcacgtagctgataaagttacataaaggat	Making UR4_3-HR-template – R
HH70_UR4_4_HR_F	agttgctgataaatcgttcacagaaaatagattgctaagcactgaatagcagcattcccttacgaaatcaatcaagattaaactttaactttctaatacccagaaaatgtagagaataag	Making UR4_4-HR-template – F
HH71_UR4_4_HR_R	aaattacatttcgcaggaagtttagataattgtaaatgtgttaaggagtatatagtaagaatgcaagaaataaatcaaggacgtaaaatactgccttcctcttattctctacattttctg	Making UR4_4-HR-template – R
HH80_UR5_1_HR_F	attttcaataactgaagtacgatgtttatagcaatatcattattaggagaaaacttgatatggaaatactttatgaaatagttgcttcaatattacattaggaaatgaaatggatgcgca	Making UR5_1-HR-template – F
HH81_UR5_1_HR_R	gcacacagagcatttccgaggtcaacctatttagtttgccttggtaatcgccaattgtatcaagtttccaactccttgcagacggatgcaaattggacggtgcgcatccatttcatttcc	Making UR5_1-HR-template – R
HH84_UR5_2_HR_F	tgttcaaatcctgcaataccaatctcttccatagaaggaagacaatgggcgaattaccacacaatcttctaatgtattatttctagcaaaaaaagcaagagtagcagaatgccgaaatta	Making UR5_2-HR-template – F
HH85_UR5_2_HR_R	taatttcatggcattagtaccgtgggctagtttcgtaatgcatttaactcatgacttttaagtttataaactatcagttgttacggatactttagtatgttaatttcggcattctgctac	Making UR5_2-HR-template – R
WC443-GFP-pap1-F	CTTATTTTATAAATTTTTTATCCTATCGATACTACATTTTTCAAAGGAGCATACATTCGTGTTAATTAATTGATAATTATGAACAGTAAAGGAGAAGAAC	N-terminal tagging of pap1, SpEDIT
WC444-GFP-pap1-R	AATCGGCGGATTGCTCTGGTTCCGCCTTTGCAATTGGAATGTTTGAAGTAGATGACAACGTCTCAGTTTGTCCtGACATTTTGTATAGTTCATCCATGCC	N-terminal tagging of pap1, SpEDIT
WD77-atp2-Bah-KO-F	ATGTATACTCAAAAAAGTGGGAATCATTCCATAGTCCTTTTCTACGTAGCCAACCTAACCAACCCTTTGCATACGATCGGATATACCAACCGCAATCAAACGGATCCCCGGGTTAATTAA	gene deletion, Bahler method
WD78-atp2-Bah-KO-R	CCAAGCGGTAAGCAAATAACCGCTGAAGAGAATTTCTGGCTTGAACAAGATTGATGACAAGTTTTGTGCAAAAAACATCAAAAAGTCTTAGCAAATTGATGAATTCGAGCTCGTTTAAAC	gene deletion, Bahler method
WD79-cox4-Bah-KO-F	ACCAAATTTCGTTACACAATACCGGACCAACGTTGGAAACTACACAACACCCCATCTCACCCATTATCAGGTTATAAATCATCAATAATTGTCTTTTAAGCGGATCCCCGGGTTAATTAA	gene deletion, Bahler method
WD80-cox4-Bah-KO-R	CATACAGTTTTCATTGATTTTTCAAAGTTCAAATAAAAGAGCTAAATTGTTATAAAAGAGTATGAAAATAGCAAGGGGATATGGAAGATTGGTAAGCATAGAATTCGAGCTCGTTTAAAC	gene deletion, Bahler method
WD83-ndi1-Bah-KO-F	ATTTGTCATTATCTCATACATTTTTTTACTCACGCCTCCCTACCACTTATCACTTAGTCCTATTTAAGGGGAAATTTGTTTACTTCTTTTTTCTTAAAAACGGATCCCCGGGTTAATTAA	gene deletion, Bahler method
WD84-ndi1-Bah-KO-R	AAATACGTTCCTTTTTCAAGTATAAAATAATCATCTTATGATTAACGACAAAGCACAAGGAAACAATTGCTTGTAAACCAAAAGTATTTCATTCCGTTCAGAATTCGAGCTCGTTTAAAC	gene deletion, Bahler method
WD85-qcr7-Bah-KO-F	GATCTTACCTTCTTCCAATATTCAAAACTAAGAGTTTTATTGATTTCAGTGCAAATTTTGTAGTGACGAAATTTTTTTTTGCTGAAGTGATTGTTTAAGTCGGATCCCCGGGTTAATTAA	gene deletion, Bahler method
WD86-qcr7-Bah-KO-R	ACTTAGAAAATAAAATTCTCACATCCGTTTACTACTCTTTTAATTTTCTTGTCGGTTTTCATGAGAGGAATAAGTGGATTAAAGGAGGACATGCAAACTTGAATTCGAGCTCGTTTAAAC	gene deletion, Bahler method
WD89-sdh7-Bah-KO-F	GCGATGAATAGCAAACTGCCTTCCACATCACAACCACAACAAGAAACTTAAAAGGAATTCAATTTTTGAAAAGACGGTATCTAAAGAAAATCATATACCACGGATCCCCGGGTTAATTAA	gene deletion, Bahler method
WD90-sdh7-Bah-KO-R	GATGTCGTCTCAAAGTGCCAATAAAAATGACGACAACTCAAACAATCAAAATCCTTCTAATAACAAAGAGATGTCTGATAAAGAATCAGATTCCGCGACCGAATTCGAGCTCGTTTAAAC	gene deletion, Bahler method
WC665-PX-GFP-caf5-pro-F	TAACTATCTTTTAAAGAGGATTTGACATTGTACTAAGGGCTGAGACAACTCGCATTAAATAAGCAAAGGCTGAATTAAGTTAAGTAACTGTTGTATTCGC	creation of caf5 promoter GFP reporter
WC666-PX-GFP-caf5-pro-R	TGCCCATTAACATCACCATCTAATTCAACAAGAATTGGGACAACTCCAGTGAAAAGTTCTTCTCCTTTACTGTTCATTTAAATGACCGTATGTAAAAACC	creation of caf5 promoter GFP reporter
WC663-PX-GFP-obr1-pro-F	TAACTATCTTTTAAAGAGGATTTGACATTGTACTAAGGGCTGAGACAACTCGCATTAAATAAGCAAAGGCTGAATTAAGAACAGTGGCGCAGCTACATCG	creation of obr1 promoter GFP reporter
WC664-PX-GFP-obr1-pro-R	TGTGCCCATTAACATCACCATCTAATTCAACAAGAATTGGGACAACTCCAGTGAAAAGTTCTTCTCCTTTACTGTTCATACTGGGTTTAATAAAACGCTG	creation of obr1 promoter GFP reporter
WB9_act1_F	CCCAAATCCAACCGTGAGAAGATG	qPCR act1 negative control locus
WB10_act1_R	CCAGAGTCCAAGACGATACCAGTG	qPCR act1 negative control locus
WC613_caf5_F	TGAGGTTTTTGGCCGGTTTC	qPCR caf5 ORF
WC614_caf5_R	AAGCAACGGTCCCAAAACTG	qPCR caf5 ORF
WD629-obr1-up-qF	ACTCATCAAGCGAGCCAAAG	qPCR obr1 promoter region
WD630-obr1-up-qR	TCCACAGGTGTTGGCATTTG	qPCR obr1 promoter region
WD637-srx1-up-qF	AAGAACACAAACCCAGACCTCG	qPCR srx1 promoter region
WD638-srx1-up-qR	GTCAGCATGTTAGCGAAACAC	qPCR srx1 promoter region
WD647-bfr1-up-qF	ttgctcctcggtgtttagtcg	qPCR bfr1 promoter region
WD648-bfr1-up-qR	gccaaacgctaggaagatgatg	qPCR bfr1 promoter region
WD203-caf5-up-F	AGCAACAAGATGATTTTGCAC	qPCR caf5 promoter region
WD204-caf5-up-R	TCCTAATATACCCTTCGTGCC	qPCR caf5 promoter region
WC621-obr1-F	AAGGCTGGCATTGAGAAAGC	qPCR obr1 ORF
WC622-obr1-R	CAACAGGGTAATTGGGTTTGGG	qPCR obr1 ORF
WD765-atp4-qF	TACTAGTGCTATCCGCGAACG	qPCR atp1 ORF
WD766-atp4-qR	ACGGGCAGTTTCTTTCGAAG	qPCR atp1 ORF
WD775-cyc1-qF	ACGAAAAGAAGGGTGCTTCC	qPCR cyc1 ORF
WD776-cyc1-qR	AATTGGGACCGACCTTGTTG	qPCR cyc1 ORF
WD793-rip1-qF	TCAAAAACCCGAGTGGCTTG	qPCR rip1 ORF
WD794-rip1-qR	AGAACCATCCGCCATAGTCAC	qPCR rip1 ORF
WD611-sdh1-qF	TTTTGGCGGTCAATCCCTTG	qPCR sdh1 ORF
WD612-sdh1-qR	ATTGCCCGTAAAGAGTGTGC	qPCR sdh1 ORF
WD609-qcr7-qF	AGGTTATCGCGGAGAGGAAAG	qPCR qcr7 ORF
WD610-qcr7-qR	ATGTTGCATGGGCTTGAGTC	qPCR qcr7 ORF
WC767-srx1-F	ATGAAGCAGGGCGCAAAAAG	qPCR srx1 ORF
WC768-srx1-R	TTGGCAGAAGCACCCAGATAC	qPCR srx1 ORF
WD341-nde1-F	ATCTTCGCCTTGCAAACAGC	qPCR nde1 ORF
WD342-nde1-R	ACAACAGCCGTAGCGAAAAG	qPCR nde1 ORF
WD345-qcr1-F	ATGGCGCTGCTCACTTTTTG	qPCR qcr1 ORF
WD346-qcr1-R	TGCGTTCAAATGTGCACCAG	qPCR qcr1 ORF
AF414_sgRNA_PadhXTnmt1_Fnew	CtagaGGTCTCgGACTtgccCATATGTCGACTCTAGGTTTcGAGACCcttCC	Golden Gate cloning sgRNA adh1Pro-nmt1T
AF415_sgRNA_PadhXTnmt1_Rnew	GGaagGGTCTCgAAACCTAGAGTCGACATATGggcaAGTCcGAGACCtctaG	Golden Gate cloning sgRNA adh1Pro-nmt1T
AF403_PadhX_F	AATAACAAAAGGTTTAATAACTATCTTTTAAAGAGGATTTGACATTGTACTAAGGGCTGAGACAACTCGCATTAAATAAGCAAAGGCTGAATTAAGTAAAgccctacaacaactaagaaa	insertion of adh1pro-nmt1T at PX2 for overexpression of gpx1
AF404_Tnmt1_R	ATAAAATATAAATAATAATTAACGATAATTATATGTATATATAAGAGGATAATAATTTTATATATACACAGCAAATCCATCCTATATTTAACATAGTATTAGCTCGCATTACTAATAGAA	insertion of adh1pro-nmt1T at PX2 for overexpression of gpx1
AF405_Tnmt1_longRhom	TCTCATCTAAACCACTTTCTAAAAGCGAAAAACAAAATCGTAATATGCAGCTTGAATGGGCTTCCATAGTTTGAAAGAAAAACCCTAGCAGTACTGGCAAGGGAGACATTCCTTTTACCC	overexpression of gpx1
AF406_Padh1_longFhom	gccgatgttacttggggagaggtgcgataatcctttcgcaaaaactcggtttgacgcctcccatggtataaatagtgggtggtggacaggtgccttcgcttttctttaagcaagagaatt	overexpression of gpx1
WD755-adh1mP-gpx1-F	GTGGGTGGTGGACAGGTGCCTTCGCTTTTCTTTAAGCAAGAGAATTgccCATatgtctcatttctacgacttggc	overexpression of gpx1
WD756-nmt1T-gpx1-R	ACTGGCAAGGGAGACATTCCTTTTACCCttaaaggacactctcgatatcg	overexpression of gpx1
Extended View Table 3: Oligonucleotides used in this study
