# Supplementary material for: Heterochromatin epimutations impose mitochondrial dysfunction to confer antifungal resistance
Source: EMBO J. 2025 Dec 1;45(2):417–48. doi: 10.1038/s44318-025-00649-0 (PMC12811382; doi:10.1038/s44318-025-00649-0)
Supplement: Supplementary file 5 — Source data Fig. 1 [file 44318_2025_649_MOESM5_ESM.zip]

Archive with 29 entries (26 files):
- 121174_Source_Data_Fig_1/
- 121174_Source_Data_Fig_1/Fig_1B/
- __MACOSX/121174_Source_Data_Fig_1/._Fig_1B
- 121174_Source_Data_Fig_1/.DS_Store
- __MACOSX/121174_Source_Data_Fig_1/._.DS_Store
- 121174_Source_Data_Fig_1/Fig_1A/
- __MACOSX/121174_Source_Data_Fig_1/._Fig_1A
- 121174_Source_Data_Fig_1/Fig_1B/.DS_Store
- __MACOSX/121174_Source_Data_Fig_1/Fig_1B/._.DS_Store
- 121174_Source_Data_Fig_1/Fig_1B/Fig1B_12_14CAF_annotated.jpg
- __MACOSX/121174_Source_Data_Fig_1/Fig_1B/._Fig1B_12_14CAF_annotated.jpg
- 121174_Source_Data_Fig_1/Fig_1B/Fig1B_YES_annotated.jpg
- __MACOSX/121174_Source_Data_Fig_1/Fig_1B/._Fig1B_YES_annotated.jpg
- 121174_Source_Data_Fig_1/Fig_1B/Fig1B_16CAF_annotated.jpg
- __MACOSX/121174_Source_Data_Fig_1/Fig_1B/._Fig1B_16CAF_annotated.jpg
- 121174_Source_Data_Fig_1/Fig_1A/.DS_Store
- __MACOSX/121174_Source_Data_Fig_1/Fig_1A/._.DS_Store
- 121174_Source_Data_Fig_1/Fig_1A/Fig1A_YES_annotated.jpg
- __MACOSX/121174_Source_Data_Fig_1/Fig_1A/._Fig1A_YES_annotated.jpg
- 121174_Source_Data_Fig_1/Fig_1A/Fig1A_16CAF_annotated.jpg
- __MACOSX/121174_Source_Data_Fig_1/Fig_1A/._Fig1A_16CAF_annotated.jpg
- 121174_Source_Data_Fig_1/Fig_1A/README_Fig1A.docx
- __MACOSX/121174_Source_Data_Fig_1/Fig_1A/._README_Fig1A.docx
- 121174_Source_Data_Fig_1/Fig_1A/Fig1A_12CAF_annotated.jpg
- __MACOSX/121174_Source_Data_Fig_1/Fig_1A/._Fig1A_12CAF_annotated.jpg
- 121174_Source_Data_Fig_1/Fig_1A/Fig1A_14CAF_annotated.jpg
- __MACOSX/121174_Source_Data_Fig_1/Fig_1A/._Fig1A_14CAF_annotated.jpg
- 121174_Source_Data_Fig_1/Fig_1A/Fig1A_10CAF_annotated.jpg
- __MACOSX/121174_Source_Data_Fig_1/Fig_1A/._Fig1A_10CAF_annotated.jpg
