# Supplementary material for: Heterochromatin epimutations impose mitochondrial dysfunction to confer antifungal resistance
Source: EMBO J. 2025 Dec 1;45(2):417–48. doi: 10.1038/s44318-025-00649-0 (PMC12811382; doi:10.1038/s44318-025-00649-0)
Supplement: Supplementary file 6 — Source data Fig. 2 [file 44318_2025_649_MOESM6_ESM.zip]

Archive with 147 entries (139 files):
- 121174_Source_Data_Fig_2/
- 121174_Source_Data_Fig_2/Fig_2B/
- __MACOSX/121174_Source_Data_Fig_2/._Fig_2B
- 121174_Source_Data_Fig_2/Fig_2D/
- __MACOSX/121174_Source_Data_Fig_2/._Fig_2D
- 121174_Source_Data_Fig_2/Fig_2C/
- __MACOSX/121174_Source_Data_Fig_2/._Fig_2C
- 121174_Source_Data_Fig_2/.DS_Store
- __MACOSX/121174_Source_Data_Fig_2/._.DS_Store
- 121174_Source_Data_Fig_2/Fig_2A/
- __MACOSX/121174_Source_Data_Fig_2/._Fig_2A
- 121174_Source_Data_Fig_2/Fig_2B/.DS_Store
- __MACOSX/121174_Source_Data_Fig_2/Fig_2B/._.DS_Store
- 121174_Source_Data_Fig_2/Fig_2B/Fig2B_PRD_annotated.jpg
- __MACOSX/121174_Source_Data_Fig_2/Fig_2B/._Fig2B_PRD_annotated.jpg
- 121174_Source_Data_Fig_2/Fig_2B/Fig2B_FLC_annotated.jpg
- __MACOSX/121174_Source_Data_Fig_2/Fig_2B/._Fig2B_FLC_annotated.jpg
- 121174_Source_Data_Fig_2/Fig_2B/Fig2B_CLT_annotated.jpg
- __MACOSX/121174_Source_Data_Fig_2/Fig_2B/._Fig2B_CLT_annotated.jpg
- 121174_Source_Data_Fig_2/Fig_2B/Fig2B_YES_annotated.jpg
- __MACOSX/121174_Source_Data_Fig_2/Fig_2B/._Fig2B_YES_annotated.jpg
- 121174_Source_Data_Fig_2/Fig_2B/Fig2B_16CAF_annotated.jpg
- __MACOSX/121174_Source_Data_Fig_2/Fig_2B/._Fig2B_16CAF_annotated.jpg
- 121174_Source_Data_Fig_2/Fig_2D/.DS_Store
- __MACOSX/121174_Source_Data_Fig_2/Fig_2D/._.DS_Store
- 121174_Source_Data_Fig_2/Fig_2D/Fig_2D_flow/
- 121174_Source_Data_Fig_2/Fig_2C/.DS_Store
- __MACOSX/121174_Source_Data_Fig_2/Fig_2C/._.DS_Store
- 121174_Source_Data_Fig_2/Fig_2C/Fig2C_original_TIF_files/
- 121174_Source_Data_Fig_2/Fig_2C/Fig_2C_annotated/
- 121174_Source_Data_Fig_2/Fig_2A/Fig2A_YES_annotated.jpg
- __MACOSX/121174_Source_Data_Fig_2/Fig_2A/._Fig2A_YES_annotated.jpg
- 121174_Source_Data_Fig_2/Fig_2A/.DS_Store
- __MACOSX/121174_Source_Data_Fig_2/Fig_2A/._.DS_Store
- 121174_Source_Data_Fig_2/Fig_2A/Fig2A_GLYglu_annotated.jpg
- __MACOSX/121174_Source_Data_Fig_2/Fig_2A/._Fig2A_GLYglu_annotated.jpg
- 121174_Source_Data_Fig_2/Fig_2A/Fig2A_TTC_annotated.jpg
- __MACOSX/121174_Source_Data_Fig_2/Fig_2A/._Fig2A_TTC_annotated.jpg
- 121174_Source_Data_Fig_2/Fig_2A/Fig2A_GLY_annotated.jpg
- __MACOSX/121174_Source_Data_Fig_2/Fig_2A/._Fig2A_GLY_annotated.jpg
- 121174_Source_Data_Fig_2/Fig_2A/Fig2A_GALglu_annotated.jpg
- __MACOSX/121174_Source_Data_Fig_2/Fig_2A/._Fig2A_GALglu_annotated.jpg
- 121174_Source_Data_Fig_2/Fig_2D/Fig_2D_flow/241015_DCF_mito_muts_Group_3 B7606 SDH7.fcs
- __MACOSX/121174_Source_Data_Fig_2/Fig_2D/Fig_2D_flow/._241015_DCF_mito_muts_Group_3 B7606 SDH7.fcs
- 121174_Source_Data_Fig_2/Fig_2D/Fig_2D_flow/241015_DCF_mito_muts_Group_4 B7641 QCR7.fcs
- __MACOSX/121174_Source_Data_Fig_2/Fig_2D/Fig_2D_flow/._241015_DCF_mito_muts_Group_4 B7641 QCR7.fcs
- 121174_Source_Data_Fig_2/Fig_2D/Fig_2D_flow/241015_DCF_mito_muts_Group_6 B7608 ATP2.fcs
- __MACOSX/121174_Source_Data_Fig_2/Fig_2D/Fig_2D_flow/._241015_DCF_mito_muts_Group_6 B7608 ATP2.fcs
- 121174_Source_Data_Fig_2/Fig_2D/Fig_2D_flow/241015_DCF_mito_muts_Group_2 B7604 NDI1.fcs
- __MACOSX/121174_Source_Data_Fig_2/Fig_2D/Fig_2D_flow/._241015_DCF_mito_muts_Group_2 B7604 NDI1.fcs
- 121174_Source_Data_Fig_2/Fig_2D/Fig_2D_flow/241015_DCF_mito_muts_Group_11 B8128 RPM1.fcs
- __MACOSX/121174_Source_Data_Fig_2/Fig_2D/Fig_2D_flow/._241015_DCF_mito_muts_Group_11 B8128 RPM1.fcs
- 121174_Source_Data_Fig_2/Fig_2D/Fig_2D_flow/241015_DCF_mito_muts_Group_10 B8126 REB1.fcs
- __MACOSX/121174_Source_Data_Fig_2/Fig_2D/Fig_2D_flow/._241015_DCF_mito_muts_Group_10 B8126 REB1.fcs
- 121174_Source_Data_Fig_2/Fig_2D/Fig_2D_flow/241015_DCF_mito_muts_Group_8 B6800 PPR4.fcs
- __MACOSX/121174_Source_Data_Fig_2/Fig_2D/Fig_2D_flow/._241015_DCF_mito_muts_Group_8 B6800 PPR4.fcs
- 121174_Source_Data_Fig_2/Fig_2D/Fig_2D_flow/241015_DCF_mito_muts_Group_9 B6831 HBA1.fcs
- __MACOSX/121174_Source_Data_Fig_2/Fig_2D/Fig_2D_flow/._241015_DCF_mito_muts_Group_9 B6831 HBA1.fcs
- 121174_Source_Data_Fig_2/Fig_2D/Fig_2D_flow/241015_DCF_mito_muts_Group_5 B7614 COX4.fcs
- __MACOSX/121174_Source_Data_Fig_2/Fig_2D/Fig_2D_flow/._241015_DCF_mito_muts_Group_5 B7614 COX4.fcs
- 121174_Source_Data_Fig_2/Fig_2D/Fig_2D_flow/241015_DCF_mito_muts_Group_7 B6766 CUP1.fcs
- __MACOSX/121174_Source_Data_Fig_2/Fig_2D/Fig_2D_flow/._241015_DCF_mito_muts_Group_7 B6766 CUP1.fcs
- 121174_Source_Data_Fig_2/Fig_2D/Fig_2D_flow/241015_DCF_mito_muts_Group_1 972.fcs
- 121174_Source_Data_Fig_2/Fig_2C/Fig2C_original_TIF_files/DCF_972_wt_002_w2FITC.TIF
- __MACOSX/121174_Source_Data_Fig_2/Fig_2C/Fig2C_original_TIF_files/._DCF_972_wt_002_w2FITC.TIF
- 121174_Source_Data_Fig_2/Fig_2C/Fig2C_original_TIF_files/DCF_B6831_hba1_004_w2FITC.TIF
- __MACOSX/121174_Source_Data_Fig_2/Fig_2C/Fig2C_original_TIF_files/._DCF_B6831_hba1_004_w2FITC.TIF
- 121174_Source_Data_Fig_2/Fig_2C/Fig2C_original_TIF_files/DCF_B7604_ndi1_001_w2FITC.TIF
- __MACOSX/121174_Source_Data_Fig_2/Fig_2C/Fig2C_original_TIF_files/._DCF_B7604_ndi1_001_w2FITC.TIF
- 121174_Source_Data_Fig_2/Fig_2C/Fig2C_original_TIF_files/.DS_Store
- __MACOSX/121174_Source_Data_Fig_2/Fig_2C/Fig2C_original_TIF_files/._.DS_Store
- 121174_Source_Data_Fig_2/Fig_2C/Fig2C_original_TIF_files/DCF_B6800_ppr4_001_w2FITC.TIF
- __MACOSX/121174_Source_Data_Fig_2/Fig_2C/Fig2C_original_TIF_files/._DCF_B6800_ppr4_001_w2FITC.TIF
- 121174_Source_Data_Fig_2/Fig_2C/Fig2C_original_TIF_files/DCF_B6766_cup1_003_w2FITC.TIF
- __MACOSX/121174_Source_Data_Fig_2/Fig_2C/Fig2C_original_TIF_files/._DCF_B6766_cup1_003_w2FITC.TIF
- 121174_Source_Data_Fig_2/Fig_2C/Fig2C_original_TIF_files/DCF_972_wt_002_w1DIC.TIF
- __MACOSX/121174_Source_Data_Fig_2/Fig_2C/Fig2C_original_TIF_files/._DCF_972_wt_002_w1DIC.TIF
- 121174_Source_Data_Fig_2/Fig_2C/Fig2C_original_TIF_files/DCF_B6831_hba1_004_w1DIC.TIF
- __MACOSX/121174_Source_Data_Fig_2/Fig_2C/Fig2C_original_TIF_files/._DCF_B6831_hba1_004_w1DIC.TIF
- 121174_Source_Data_Fig_2/Fig_2C/Fig2C_original_TIF_files/DCF_B7614_cox4_002_w1DIC.TIF
- __MACOSX/121174_Source_Data_Fig_2/Fig_2C/Fig2C_original_TIF_files/._DCF_B7614_cox4_002_w1DIC.TIF
- 121174_Source_Data_Fig_2/Fig_2C/Fig2C_original_TIF_files/DCF_B7641_qcr7_001_w1DIC.TIF
- __MACOSX/121174_Source_Data_Fig_2/Fig_2C/Fig2C_original_TIF_files/._DCF_B7641_qcr7_001_w1DIC.TIF
- 121174_Source_Data_Fig_2/Fig_2C/Fig2C_original_TIF_files/DCF_B7614_cox4_002_w2FITC.TIF
- __MACOSX/121174_Source_Data_Fig_2/Fig_2C/Fig2C_original_TIF_files/._DCF_B7614_cox4_002_w2FITC.TIF
- 121174_Source_Data_Fig_2/Fig_2C/Fig2C_original_TIF_files/DCF_B6800_ppr4_001_w1DIC.TIF
- __MACOSX/121174_Source_Data_Fig_2/Fig_2C/Fig2C_original_TIF_files/._DCF_B6800_ppr4_001_w1DIC.TIF
- 121174_Source_Data_Fig_2/Fig_2C/Fig2C_original_TIF_files/DCF_B7606_sdh7_005_w2FITC.TIF
- __MACOSX/121174_Source_Data_Fig_2/Fig_2C/Fig2C_original_TIF_files/._DCF_B7606_sdh7_005_w2FITC.TIF
- 121174_Source_Data_Fig_2/Fig_2C/Fig2C_original_TIF_files/DCF_B7606_sdh7_005_w1DIC.TIF
- __MACOSX/121174_Source_Data_Fig_2/Fig_2C/Fig2C_original_TIF_files/._DCF_B7606_sdh7_005_w1DIC.TIF
- 121174_Source_Data_Fig_2/Fig_2C/Fig2C_original_TIF_files/DCF_B6766_cup1_003_w1DIC.TIF
- __MACOSX/121174_Source_Data_Fig_2/Fig_2C/Fig2C_original_TIF_files/._DCF_B6766_cup1_003_w1DIC.TIF
- 121174_Source_Data_Fig_2/Fig_2C/Fig2C_original_TIF_files/DCF_B7604_ndi1_001_w1DIC.TIF
- __MACOSX/121174_Source_Data_Fig_2/Fig_2C/Fig2C_original_TIF_files/._DCF_B7604_ndi1_001_w1DIC.TIF
- 121174_Source_Data_Fig_2/Fig_2C/Fig2C_original_TIF_files/DCF_B7641_qcr7_001_w2FITC.TIF
- __MACOSX/121174_Source_Data_Fig_2/Fig_2C/Fig2C_original_TIF_files/._DCF_B7641_qcr7_001_w2FITC.TIF
- 121174_Source_Data_Fig_2/Fig_2C/Fig_2C_annotated/Fellas_Fig_2C_DCF_cup1_annotated.TIF
- __MACOSX/121174_Source_Data_Fig_2/Fig_2C/Fig_2C_annotated/._Fellas_Fig_2C_DCF_cup1_annotated.TIF
- 121174_Source_Data_Fig_2/Fig_2C/Fig_2C_annotated/Fellas_Fig_2C_BF_wt_annotated.TIF
- __MACOSX/121174_Source_Data_Fig_2/Fig_2C/Fig_2C_annotated/._Fellas_Fig_2C_BF_wt_annotated.TIF
- 121174_Source_Data_Fig_2/Fig_2C/Fig_2C_annotated/.DS_Store
- __MACOSX/121174_Source_Data_Fig_2/Fig_2C/Fig_2C_annotated/._.DS_Store
- 121174_Source_Data_Fig_2/Fig_2C/Fig_2C_annotated/Fellas_Fig_2C_BF_hba1_annotated.TIF
- __MACOSX/121174_Source_Data_Fig_2/Fig_2C/Fig_2C_annotated/._Fellas_Fig_2C_BF_hba1_annotated.TIF
- 121174_Source_Data_Fig_2/Fig_2C/Fig_2C_annotated/Fellas_Fig_2C_DCF_cup1_annotated_bright..TIF
- __MACOSX/121174_Source_Data_Fig_2/Fig_2C/Fig_2C_annotated/._Fellas_Fig_2C_DCF_cup1_annotated_bright..TIF
- 121174_Source_Data_Fig_2/Fig_2C/Fig_2C_annotated/Fellas_Fig_2C_DCF_hba1_annotated.TIF
- __MACOSX/121174_Source_Data_Fig_2/Fig_2C/Fig_2C_annotated/._Fellas_Fig_2C_DCF_hba1_annotated.TIF
- 121174_Source_Data_Fig_2/Fig_2C/Fig_2C_annotated/Fellas_Fig_2C_BF_cup1_annotated.TIF
- __MACOSX/121174_Source_Data_Fig_2/Fig_2C/Fig_2C_annotated/._Fellas_Fig_2C_BF_cup1_annotated.TIF
- 121174_Source_Data_Fig_2/Fig_2C/Fig_2C_annotated/Fellas_Fig_2C_DCF_wt_annotated_bright.TIF
- __MACOSX/121174_Source_Data_Fig_2/Fig_2C/Fig_2C_annotated/._Fellas_Fig_2C_DCF_wt_annotated_bright.TIF
- 121174_Source_Data_Fig_2/Fig_2C/Fig_2C_annotated/Fellas_Fig_2C_DCF_ppr4_annotated.TIF
- __MACOSX/121174_Source_Data_Fig_2/Fig_2C/Fig_2C_annotated/._Fellas_Fig_2C_DCF_ppr4_annotated.TIF
- 121174_Source_Data_Fig_2/Fig_2C/Fig_2C_annotated/Fellas_Fig_2C_DCF_cox4_annotated_bright..TIF
- __MACOSX/121174_Source_Data_Fig_2/Fig_2C/Fig_2C_annotated/._Fellas_Fig_2C_DCF_cox4_annotated_bright..TIF
- 121174_Source_Data_Fig_2/Fig_2C/Fig_2C_annotated/Fellas_Fig_2C_DCF_hba1_annotated_bright..TIF
- __MACOSX/121174_Source_Data_Fig_2/Fig_2C/Fig_2C_annotated/._Fellas_Fig_2C_DCF_hba1_annotated_bright..TIF
- 121174_Source_Data_Fig_2/Fig_2C/Fig_2C_annotated/Fellas_Fig_2C_BF_cox4_annotated.TIF
- __MACOSX/121174_Source_Data_Fig_2/Fig_2C/Fig_2C_annotated/._Fellas_Fig_2C_BF_cox4_annotated.TIF
- 121174_Source_Data_Fig_2/Fig_2C/Fig_2C_annotated/Fellas_Fig_2C_DCF_sdh7_annotated_bright..TIF
- __MACOSX/121174_Source_Data_Fig_2/Fig_2C/Fig_2C_annotated/._Fellas_Fig_2C_DCF_sdh7_annotated_bright..TIF
- 121174_Source_Data_Fig_2/Fig_2C/Fig_2C_annotated/Fellas_Fig_2C_DCF_qcr7_annotated.TIF
- __MACOSX/121174_Source_Data_Fig_2/Fig_2C/Fig_2C_annotated/._Fellas_Fig_2C_DCF_qcr7_annotated.TIF
- 121174_Source_Data_Fig_2/Fig_2C/Fig_2C_annotated/Fellas_Fig_2C_BF_sdh7_annotated.TIF
- __MACOSX/121174_Source_Data_Fig_2/Fig_2C/Fig_2C_annotated/._Fellas_Fig_2C_BF_sdh7_annotated.TIF
- 121174_Source_Data_Fig_2/Fig_2C/Fig_2C_annotated/Fellas_Fig_2C_DCF_ppr4_annotated_bright..TIF
- __MACOSX/121174_Source_Data_Fig_2/Fig_2C/Fig_2C_annotated/._Fellas_Fig_2C_DCF_ppr4_annotated_bright..TIF
- 121174_Source_Data_Fig_2/Fig_2C/Fig_2C_annotated/Fellas_Fig_2C_DCF_qcr7_annotated_bright..TIF
- __MACOSX/121174_Source_Data_Fig_2/Fig_2C/Fig_2C_annotated/._Fellas_Fig_2C_DCF_qcr7_annotated_bright..TIF
- 121174_Source_Data_Fig_2/Fig_2C/Fig_2C_annotated/Fellas_Fig_2C_DCF_wt_annotated.TIF
- __MACOSX/121174_Source_Data_Fig_2/Fig_2C/Fig_2C_annotated/._Fellas_Fig_2C_DCF_wt_annotated.TIF
- 121174_Source_Data_Fig_2/Fig_2C/Fig_2C_annotated/Fellas_Fig_2C_DCF_ndi1_annotated.TIF
- __MACOSX/121174_Source_Data_Fig_2/Fig_2C/Fig_2C_annotated/._Fellas_Fig_2C_DCF_ndi1_annotated.TIF
- 121174_Source_Data_Fig_2/Fig_2C/Fig_2C_annotated/Fellas_Fig_2C_BF_qcr7_annotated.TIF
- __MACOSX/121174_Source_Data_Fig_2/Fig_2C/Fig_2C_annotated/._Fellas_Fig_2C_BF_qcr7_annotated.TIF
- 121174_Source_Data_Fig_2/Fig_2C/Fig_2C_annotated/Fellas_Fig_2C_BF_ndi1_annotated.TIF
- __MACOSX/121174_Source_Data_Fig_2/Fig_2C/Fig_2C_annotated/._Fellas_Fig_2C_BF_ndi1_annotated.TIF
- 121174_Source_Data_Fig_2/Fig_2C/Fig_2C_annotated/Fellas_Fig_2C_DCF_sdh7_annotated.TIF
- __MACOSX/121174_Source_Data_Fig_2/Fig_2C/Fig_2C_annotated/._Fellas_Fig_2C_DCF_sdh7_annotated.TIF
- 121174_Source_Data_Fig_2/Fig_2C/Fig_2C_annotated/Fellas_Fig_2C_BF_ppr4_annotated.TIF
- __MACOSX/121174_Source_Data_Fig_2/Fig_2C/Fig_2C_annotated/._Fellas_Fig_2C_BF_ppr4_annotated.TIF
- 121174_Source_Data_Fig_2/Fig_2C/Fig_2C_annotated/Fellas_Fig_2C_DCF_ndi1_annotated_bright..TIF
- __MACOSX/121174_Source_Data_Fig_2/Fig_2C/Fig_2C_annotated/._Fellas_Fig_2C_DCF_ndi1_annotated_bright..TIF
- 121174_Source_Data_Fig_2/Fig_2C/Fig_2C_annotated/Fellas_Fig_2C_DCF_cox4_annotated.TIF
- __MACOSX/121174_Source_Data_Fig_2/Fig_2C/Fig_2C_annotated/._Fellas_Fig_2C_DCF_cox4_annotated.TIF
