# Supplementary material for: Heterochromatin epimutations impose mitochondrial dysfunction to confer antifungal resistance
Source: EMBO J. 2025 Dec 1;45(2):417–48. doi: 10.1038/s44318-025-00649-0 (PMC12811382; doi:10.1038/s44318-025-00649-0)
Supplement: Supplementary file 7 — Source data Fig. 3 [file 44318_2025_649_MOESM7_ESM.zip]

Archive with 9 entries (7 files):
- 121174_Source_Data_Fig_3/
- 121174_Source_Data_Fig_3/.DS_Store
- __MACOSX/121174_Source_Data_Fig_3/._.DS_Store
- 121174_Source_Data_Fig_3/Fig_3B/
- __MACOSX/121174_Source_Data_Fig_3/._Fig_3B
- 121174_Source_Data_Fig_3/Fig_3B/DEG_upanddown_ppr4D.xlsx
- __MACOSX/121174_Source_Data_Fig_3/Fig_3B/._DEG_upanddown_ppr4D.xlsx
- 121174_Source_Data_Fig_3/Fig_3B/DEG_upanddown_cup1tt.xlsx
- __MACOSX/121174_Source_Data_Fig_3/Fig_3B/._DEG_upanddown_cup1tt.xlsx
