# Supplementary material for: Heterochromatin epimutations impose mitochondrial dysfunction to confer antifungal resistance
Source: EMBO J. 2025 Dec 1;45(2):417–48. doi: 10.1038/s44318-025-00649-0 (PMC12811382; doi:10.1038/s44318-025-00649-0)
Supplement: Supplementary file 7 — Source data Fig. 3 [file 44318_2025_649_MOESM7_ESM.zip › 121174_Source_Data_Fig_3/Fig_3B/DEG_upanddown_ppr4D.xlsx]

## Sheet: DEGs in ppr4D
	gene_id	source	type	score	phase	db_xref	gbkey	gene	gene_biotype	locus_tag	partial	pseudo	gene_synonym	old_locus_tag	note	logFC	logCPM	F	PValue	FDR
1	SPAC212.11	RefSeq	gene	NA	NA	GeneID:2541932	Gene	tlh1	protein_coding	SPAC212.11	TRUE	NA	NA	NA	NA	-0.810989	2.5456	14.7705	0.00142732	0.00398129
2	SPAC977.18	RefSeq	gene	NA	NA	GeneID:14218019	Gene	NA	protein_coding	SPAC977.18	NA	NA	NA	NA	NA	0.907295	1.0937	14.7921	0.00118559	0.00339901
3	SPAC977.02	RefSeq	gene	NA	NA	GeneID:2543349	Gene	NA	protein_coding	SPAC977.02	NA	NA	NA	NA	NA	1.08715	0.262837	14.0029	0.00149463	0.00414145
4	SPNCRNA.602	RefSeq	gene	NA	NA	GeneID:14218020	Gene	NA	misc_RNA	SPNCRNA.602	NA	NA	NA	NA	NA	0.911445	1.72238	18.3673	0.000446011	0.00149115
5	SPAC977.14c	RefSeq	gene	NA	NA	GeneID:2543325	Gene	NA	protein_coding	SPAC977.14c	NA	NA	NA	NA	NA	0.67703	10.8146	52.774	9.47159e-07	9.99364e-06
6	SPAC977.17	RefSeq	gene	NA	NA	GeneID:2543301	Gene	NA	protein_coding	SPAC977.17	NA	NA	NA	NA	NA	-1.28663	4.60006	108.789	1.23037e-08	3.7668e-07
7	SPAPJ695.02	RefSeq	gene	NA	NA	GeneID:14218113	Gene	NA	protein_coding	SPAPJ695.02	NA	NA	NA	NA	NA	0.830518	1.54367	9.77356	0.00584008	0.0134555
8	SPNCRNA.603	RefSeq	gene	NA	NA	GeneID:14218099	Gene	NA	misc_RNA	SPNCRNA.603	NA	NA	NA	NA	NA	1.98174	0.610318	39.6721	6.18282e-06	4.38065e-05
9	SPAC1F8.01	RefSeq	gene	NA	NA	GeneID:2541758	Gene	ght3	protein_coding	SPAC1F8.01	NA	NA	NA	NA	NA	0.888078	3.38932	42.9147	3.74156e-06	2.9527e-05
10	SPAC1F8.02c	RefSeq	gene	NA	NA	GeneID:2541821	Gene	NA	protein_coding	SPAC1F8.02c	NA	NA	NA	NA	NA	2.13215	1.20897	34.2656	1.52988e-05	9.079e-05
11	SPAC1F8.03c	RefSeq	gene	NA	NA	GeneID:2541891	Gene	str3	protein_coding	SPAC1F8.03c	NA	NA	NA	NA	NA	3.13024	6.7872	231.994	7.56495e-07	8.33638e-06
12	SPNCRNA.604	RefSeq	gene	NA	NA	GeneID:14218351	Gene	NA	misc_RNA	SPNCRNA.604	NA	NA	NA	NA	NA	1.4089	3.83144	103.906	6.72169e-09	2.42125e-07
13	SPNCRNA.605	RefSeq	gene	NA	NA	GeneID:14218056	Gene	NA	misc_RNA	SPNCRNA.605	NA	NA	NA	NA	NA	0.681918	5.60435	63.5036	2.61109e-07	3.62953e-06
14	SPAC1F8.04c	RefSeq	gene	NA	NA	GeneID:2541820	Gene	NA	protein_coding	SPAC1F8.04c	NA	NA	NA	NA	NA	0.962444	2.20626	21.9201	0.000186207	0.000714542
15	SPNCRNA.606	RefSeq	gene	NA	NA	GeneID:14217905	Gene	NA	misc_RNA	SPNCRNA.606	NA	NA	NA	NA	NA	0.691465	2.77775	21.7108	0.00019558	0.000745383
16	SPAC1F8.05	RefSeq	gene	NA	NA	GeneID:2541879	Gene	isp3	protein_coding	SPAC1F8.05	NA	NA	meu4	NA	NA	0.962156	4.11112	83.0751	3.68274e-08	8.43483e-07
17	SPNCRNA.607	RefSeq	gene	NA	NA	GeneID:14218218	Gene	NA	misc_RNA	SPNCRNA.607	NA	NA	NA	NA	NA	0.74422	3.91579	43.2032	3.58281e-06	2.85736e-05
18	SPAC1F8.06	RefSeq	gene	NA	NA	GeneID:2541854	Gene	fta5	protein_coding	SPAC1F8.06	NA	NA	sma5	NA	NA	1.027	5.09049	147.722	4.16718e-10	2.90835e-08
19	SPAC1F8.08	RefSeq	gene	NA	NA	GeneID:2541747	Gene	NA	protein_coding	SPAC1F8.08	TRUE	NA	NA	NA	NA	1.10885	5.60524	258.281	4.12075e-12	7.46189e-10
20	SPAC11D3.19	RefSeq	gene	NA	NA	GeneID:14217906	Gene	NA	protein_coding	SPAC11D3.19	NA	NA	NA	NA	NA	0.752113	2.95467	29.9158	3.41328e-05	0.000175376
21	SPAC11D3.01c	RefSeq	gene	NA	NA	GeneID:2542984	Gene	NA	protein_coding	SPAC11D3.01c	NA	NA	NA	NA	NA	0.682638	4.6549	58.8325	4.4732e-07	5.4591e-06
22	SPAC11D3.03c	RefSeq	gene	NA	NA	GeneID:2542947	Gene	NA	protein_coding	SPAC11D3.03c	NA	NA	NA	NA	NA	1.00306	3.25224	54.2198	7.87332e-07	8.56352e-06
23	SPAC11D3.13	RefSeq	gene	NA	NA	GeneID:2542927	Gene	NA	protein_coding	SPAC11D3.13	NA	NA	NA	NA	NA	0.890661	7.26365	227.391	1.20122e-11	1.71238e-09
24	SPNCRNA.613	RefSeq	gene	NA	NA	GeneID:14217987	Gene	NA	misc_RNA	SPNCRNA.613	NA	NA	NA	NA	NA	1.27098	3.29872	119.214	2.30082e-09	1.07801e-07
25	SPAC5H10.07	RefSeq	gene	NA	NA	GeneID:2542699	Gene	NA	protein_coding	SPAC5H10.07	TRUE	NA	NA	NA	NA	-0.911623	1.585	18.7284	0.000406459	0.0013866
26	SPNCRNA.616	RefSeq	gene	NA	NA	GeneID:14217989	Gene	NA	misc_RNA	SPNCRNA.616	NA	NA	NA	NA	NA	0.938607	3.25092	37.7044	8.50749e-06	5.64917e-05
27	SPAC13G6.06c	RefSeq	gene	NA	NA	GeneID:2542828	Gene	gcv2	protein_coding	SPAC13G6.06c	NA	NA	NA	NA	NA	-0.81219	6.989	112.186	5.65678e-09	2.12924e-07
28	SPAC24B11.09	RefSeq	gene	NA	NA	GeneID:2541475	Gene	NA	protein_coding	SPAC24B11.09	NA	NA	NA	NA	NA	-0.815042	4.45474	50.7502	1.23493e-06	1.21856e-05
29	SPAC24B11.10c	RefSeq	gene	NA	NA	GeneID:2541607	Gene	chr3	protein_coding	SPAC24B11.10c	NA	NA	cfh1	NA	NA	-0.60962	5.80015	80.4497	4.67794e-08	1.01431e-06
30	SPAC806.11	RefSeq	gene	NA	NA	GeneID:5802854	Gene	NA	protein_coding	SPAC806.11	NA	NA	NA	NA	NA	1.40995	-1.19622	6.13547	0.0234122	0.0436575
31	SPNCRNA.626	RefSeq	gene	NA	NA	GeneID:14218292	Gene	NA	misc_RNA	SPNCRNA.626	NA	NA	NA	NA	NA	0.61796	4.02319	32.0178	2.29521e-05	0.000126985
32	SPNCRNA.628	RefSeq	gene	NA	NA	GeneID:14218058	Gene	NA	misc_RNA	SPNCRNA.628	NA	NA	NA	NA	NA	1.15328	0.963478	9.90693	0.0062056	0.0141468
33	SPNCRNA.632	RefSeq	gene	NA	NA	GeneID:14218365	Gene	NA	misc_RNA	SPNCRNA.632	NA	NA	NA	NA	NA	1.33697	1.474	34.0535	1.58833e-05	9.34311e-05
34	SPNCRNA.635	RefSeq	gene	NA	NA	GeneID:14218291	Gene	NA	misc_RNA	SPNCRNA.635	NA	NA	NA	NA	NA	0.790918	2.04837	21.5487	0.0002032	0.00077048
35	SPAC18B11.09c	RefSeq	gene	NA	NA	GeneID:2542578	Gene	NA	protein_coding	SPAC18B11.09c	NA	NA	NA	NA	NA	0.67037	6.16197	96.4551	1.19102e-08	3.72888e-07
36	SPAC12G12.14c	RefSeq	gene	NA	NA	GeneID:2543089	Gene	pfs2	protein_coding	SPAC12G12.14c	NA	NA	NA	NA	NA	-0.586133	4.57704	19.9245	0.000421664	0.0014254
37	SPNCRNA.640	RefSeq	gene	NA	NA	GeneID:14217864	Gene	NA	misc_RNA	SPNCRNA.640	NA	NA	NA	NA	NA	0.710769	2.36603	19.763	0.000313161	0.00111309
38	SPNCRNA.644	RefSeq	gene	NA	NA	GeneID:14218360	Gene	NA	misc_RNA	SPNCRNA.644	NA	NA	NA	NA	NA	0.605486	2.81702	22.293	0.00017072	0.000666176
39	SPAC13C5.04	RefSeq	gene	NA	NA	GeneID:2542450	Gene	NA	protein_coding	SPAC13C5.04	NA	NA	NA	NA	NA	0.699687	5.5612	65.2354	2.15573e-07	3.1128e-06
40	SPNCRNA.648	RefSeq	gene	NA	NA	GeneID:14218088	Gene	NA	misc_RNA	SPNCRNA.648	NA	NA	NA	NA	NA	1.59428	5.48374	298.202	1.2199e-12	2.91905e-10
41	SPAC23E2.03c	RefSeq	gene	NA	NA	GeneID:2541518	Gene	ste7	protein_coding	SPAC23E2.03c	NA	NA	NA	NA	NA	-0.936523	2.69093	40.4373	5.47758e-06	4.01091e-05
42	SPNCRNA.650	RefSeq	gene	NA	NA	GeneID:14218350	Gene	NA	misc_RNA	SPNCRNA.650	NA	NA	NA	NA	NA	0.646922	1.76123	8.56625	0.00901557	0.0194101
43	SPAC24H6.13	RefSeq	gene	NA	NA	GeneID:2541670	Gene	NA	protein_coding	SPAC24H6.13	NA	NA	NA	NA	NA	-0.681895	6.90841	123.841	1.70389e-09	8.58351e-08
44	SPNCRNA.654	RefSeq	gene	NA	NA	GeneID:14217927	Gene	NA	misc_RNA	SPNCRNA.654	NA	NA	NA	NA	NA	1.39508	1.24716	32.7664	2.00104e-05	0.000112758
45	SPAC227.03c	RefSeq	gene	NA	NA	GeneID:2541928	Gene	NA	protein_coding	SPAC227.03c	NA	NA	NA	NA	NA	-0.826605	4.47482	98.0308	1.05205e-08	3.42173e-07
46	SPNCRNA.657	RefSeq	gene	NA	NA	GeneID:14218275	Gene	NA	misc_RNA	SPNCRNA.657	NA	NA	NA	NA	NA	0.596213	3.70459	27.8902	5.09194e-05	0.000245969
47	SPNCRNA.658	RefSeq	gene	NA	NA	GeneID:14218220	Gene	NA	misc_RNA	SPNCRNA.658	NA	NA	NA	NA	NA	0.980223	3.25974	36.9287	9.67923e-06	6.21176e-05
48	SPAC2F7.03c	RefSeq	gene	NA	NA	GeneID:2541889	Gene	pom1	protein_coding	SPAC2F7.03c	NA	NA	NA	NA	NA	-0.722153	5.98491	73.8625	9.14231e-08	1.6645e-06
49	SPAC2F7.06c	RefSeq	gene	NA	NA	GeneID:2541638	Gene	pol4	protein_coding	SPAC2F7.06c	NA	NA	NA	NA	NA	1.11588	1.51712	14.4303	0.00131739	0.00371018
50	SPAC2F7.08c	RefSeq	gene	NA	NA	GeneID:2541801	Gene	snf5	protein_coding	SPAC2F7.08c	TRUE	NA	NA	NA	NA	-0.710754	4.55038	37.6885	9.19206e-06	5.9735e-05
51	SPAC2F7.11	RefSeq	gene	NA	NA	GeneID:2541755	Gene	nrd1	protein_coding	SPAC2F7.11	NA	NA	msa2	NA	NA	-0.7822	4.14507	37.9288	9.26314e-06	5.99643e-05
52	SPAC13A11.03	RefSeq	gene	NA	NA	GeneID:2542548	Gene	mcp7	protein_coding	SPAC13A11.03	NA	NA	mug32	NA	NA	1.31181	5.94791	188.465	2.09609e-10	1.84787e-08
53	SPAC3H8.02	RefSeq	gene	NA	NA	GeneID:2543637	Gene	NA	protein_coding	SPAC3H8.02	NA	NA	NA	NA	NA	-0.622858	6.66584	84.2741	3.30853e-08	7.8329e-07
54	SPNCRNA.663	RefSeq	gene	NA	NA	GeneID:14218216	Gene	NA	misc_RNA	SPNCRNA.663	NA	NA	NA	NA	NA	0.81188	3.72059	60.1433	3.83337e-07	4.83684e-06
55	SPNCRNA.665	RefSeq	gene	NA	NA	GeneID:14218059	Gene	NA	misc_RNA	SPNCRNA.665	NA	NA	NA	NA	NA	0.80496	0.75908	9.16547	0.00724654	0.0161839
56	SPNCRNA.667	RefSeq	gene	NA	NA	GeneID:14218266	Gene	NA	misc_RNA	SPNCRNA.667	NA	NA	NA	NA	NA	0.83862	3.08594	39.2196	6.64696e-06	4.64386e-05
57	SPAC1F3.07c	RefSeq	gene	NA	NA	GeneID:2541419	Gene	rsc58	protein_coding	SPAC1F3.07c	NA	NA	NA	NA	NA	-0.646293	5.54373	63.2051	2.6999e-07	3.7097e-06
58	SPNCRNA.669	RefSeq	gene	NA	NA	GeneID:14218260	Gene	NA	misc_RNA	SPNCRNA.669	NA	NA	NA	NA	NA	0.663743	3.83139	41.3644	4.74039e-06	3.57262e-05
59	SPNCRNA.671	RefSeq	gene	NA	NA	GeneID:14218229	Gene	NA	misc_RNA	SPNCRNA.671	NA	NA	NA	NA	NA	0.599262	6.04225	82.1588	4.00052e-08	8.96437e-07
60	SPNCRNA.675	RefSeq	gene	NA	NA	GeneID:14218371	Gene	NA	misc_RNA	SPNCRNA.675	NA	NA	NA	NA	NA	0.787377	3.91728	50.4926	1.27806e-06	1.24825e-05
61	SPAC1296.02	RefSeq	gene	NA	NA	GeneID:2543025	Gene	cox4	protein_coding	SPAC1296.02	NA	NA	NA	NA	NA	-0.690311	6.80639	117.968	2.499e-09	1.1468e-07
62	SPAC22G7.06c	RefSeq	gene	NA	NA	GeneID:2541544	Gene	ura1	protein_coding	SPAC22G7.06c	NA	NA	NA	NA	NA	-0.809571	9.63943	95.7123	1.2635e-08	3.79915e-07
63	SPAC22G7.11c	RefSeq	gene	NA	NA	GeneID:2541751	Gene	NA	protein_coding	SPAC22G7.11c	NA	NA	NA	NA	NA	0.69679	3.30706	25.2999	8.73201e-05	0.000383887
64	SPNCRNA.679	RefSeq	gene	NA	NA	GeneID:14217976	Gene	NA	misc_RNA	SPNCRNA.679	NA	NA	NA	NA	NA	-1.36505	2.73315	69.6325	1.34876e-07	2.24794e-06
65	SPNCRNA.686	RefSeq	gene	NA	NA	GeneID:14218091	Gene	NA	misc_RNA	SPNCRNA.686	NA	NA	NA	NA	NA	0.740844	1.5316	11.5071	0.0032512	0.00811286
66	SPNCRNA.687	RefSeq	gene	NA	NA	GeneID:14218173	Gene	NA	misc_RNA	SPNCRNA.687	NA	NA	NA	NA	NA	1.20041	4.71229	131.852	1.0361e-09	5.88296e-08
67	SPNCRNA.690	RefSeq	gene	NA	NA	GeneID:14218289	Gene	NA	misc_RNA	SPNCRNA.690	NA	NA	NA	NA	NA	1.81133	4.02748	345.687	3.45559e-13	1.21855e-10
68	SPRRNA.12	RefSeq	gene	NA	NA	GeneID:5802863	Gene	NA	rRNA	SPRRNA.12	NA	NA	NA	NA	NA	-0.921811	2.17528	18.2832	0.000455827	0.00151756
69	SPAC1687.08	RefSeq	gene	NA	NA	GeneID:2542803	Gene	NA	protein_coding	SPAC1687.08	TRUE	NA	NA	NA	NA	0.600514	3.33304	16.9095	0.000655719	0.00205872
70	SPNCRNA.697	RefSeq	gene	NA	NA	GeneID:14217882	Gene	NA	misc_RNA	SPNCRNA.697	NA	NA	NA	NA	NA	1.03218	2.61081	31.7696	2.40313e-05	0.000131529
71	SPNCRNA.699	RefSeq	gene	NA	NA	GeneID:14218363	Gene	NA	misc_RNA	SPNCRNA.699	NA	NA	NA	NA	NA	0.649703	3.68681	34.7072	1.41572e-05	8.46905e-05
72	SPAC222.12c	RefSeq	gene	NA	NA	GeneID:2541927	Gene	atp2	protein_coding	SPAC222.12c	NA	NA	NA	NA	NA	-1.26167	9.57568	205.729	2.76671e-11	3.56479e-09
73	SPAC222.15	RefSeq	gene	NA	NA	GeneID:3361533	Gene	meu13	protein_coding	SPAC222.15	TRUE	NA	SPAC821.01	NA	NA	0.730479	1.82038	14.4327	0.00131646	0.00370911
74	SPAC821.04c	RefSeq	gene	NA	NA	GeneID:2543204	Gene	cid13	protein_coding	SPAC821.04c	NA	NA	NA	NA	NA	-0.692345	5.36191	80.3991	4.69984e-08	1.01577e-06
75	SPAC821.09	RefSeq	gene	NA	NA	GeneID:2543379	Gene	eng1	protein_coding	SPAC821.09	NA	NA	NA	NA	NA	-0.712755	8.32839	111.054	4.00974e-09	1.63414e-07
76	SPAC139.05	RefSeq	gene	NA	NA	GeneID:2541647	Gene	NA	protein_coding	SPAC139.05	NA	NA	NA	NA	NA	0.693839	3.91273	23.8873	0.000118891	0.000496615
77	SPNCRNA.707	RefSeq	gene	NA	NA	GeneID:14218208	Gene	NA	misc_RNA	SPNCRNA.707	NA	NA	NA	NA	NA	0.876674	1.84226	22.3474	0.000168585	0.000660151
78	SPAC23C4.02	RefSeq	gene	NA	NA	GeneID:2541961	Gene	crn1	protein_coding	SPAC23C4.02	TRUE	NA	NA	NA	NA	-0.873166	5.53429	72.7984	2.36665e-07	3.35234e-06
79	SPAC23C4.07	RefSeq	gene	NA	NA	GeneID:2541939	Gene	tht2	protein_coding	SPAC23C4.07	NA	NA	mug22	NA	NA	0.592407	3.93062	22.7824	0.000152532	0.000609363
80	SPAC23C4.19	RefSeq	gene	NA	NA	GeneID:2541916	Gene	spt5	protein_coding	SPAC23C4.19	NA	NA	NA	NA	NA	-0.620224	7.38346	70.8348	1.23873e-07	2.12088e-06
81	SPATRNASER.01	RefSeq	gene	NA	NA	GeneID:3361488	Gene	NA	tRNA	SPATRNASER.01	NA	NA	NA	NA	NA	4.47851	-2.13457	6.65621	0.0201583	0.0385337
82	SPAC30D11.10	RefSeq	gene	NA	NA	GeneID:2543086	Gene	rad22	protein_coding	SPAC30D11.10	NA	NA	rad22A	NA	NA	-0.622777	4.29763	19.7564	0.000436882	0.00146575
83	SPAC30D11.04c	RefSeq	gene	NA	NA	GeneID:2542254	Gene	nup124	protein_coding	SPAC30D11.04c	NA	NA	NA	NA	NA	-0.65907	7.35606	59.1738	1.11765e-06	1.12606e-05
84	SPAC56F8.10	RefSeq	gene	NA	NA	GeneID:2542993	Gene	met9	protein_coding	SPAC56F8.10	NA	NA	met5	NA	NA	-0.640703	7.04509	90.7574	1.89321e-08	5.21995e-07
85	SPAC22A12.06c	RefSeq	gene	NA	NA	GeneID:2541420	Gene	NA	protein_coding	SPAC22A12.06c	NA	NA	NA	NA	NA	-0.757841	5.94268	161.311	2.0433e-10	1.82535e-08
86	SPAC10F6.01c	RefSeq	gene	NA	NA	GeneID:2542920	Gene	sir1	protein_coding	SPAC10F6.01c	NA	NA	SPAC4C5.05c	NA	NA	-0.823379	9.51479	76.8525	6.56205e-08	1.30076e-06
87	SPNCRNA.727	RefSeq	gene	NA	NA	GeneID:14218247	Gene	NA	misc_RNA	SPNCRNA.727	NA	NA	NA	NA	NA	0.612616	5.7471	27.343	0.000166373	0.000653781
88	SPNCRNA.728	RefSeq	gene	NA	NA	GeneID:14218096	Gene	NA	misc_RNA	SPNCRNA.728	NA	NA	NA	NA	NA	0.62891	5.40903	70.2983	1.25894e-07	2.14628e-06
89	SPAC10F6.15	RefSeq	gene	NA	NA	GeneID:2543053	Gene	NA	protein_coding	SPAC10F6.15	NA	NA	NA	NA	NA	0.701134	0.949689	6.66132	0.0188495	0.0364058
90	SPAC56E4.04c	RefSeq	gene	NA	NA	GeneID:2543344	Gene	cut6	protein_coding	SPAC56E4.04c	TRUE	NA	NA	NA	NA	-0.753982	9.37695	101.622	7.97931e-09	2.74161e-07
91	SPAPB17E12.09	RefSeq	gene	NA	NA	GeneID:3361395	Gene	NA	protein_coding	SPAPB17E12.09	NA	NA	NA	NA	NA	0.710909	0.713316	6.85705	0.0174158	0.0341186
92	SPATRNAPRO.02	RefSeq	gene	NA	NA	GeneID:14218195	Gene	NA	tRNA	SPATRNAPRO.02	NA	NA	NA	NA	NA	1.08762	0.350004	10.6023	0.00439094	0.0105182
93	SPAC6F12.10c	RefSeq	gene	NA	NA	GeneID:2542871	Gene	ade3	protein_coding	SPAC6F12.10c	NA	NA	min11	NA	NA	-0.77604	8.80517	106.369	5.60649e-09	2.12223e-07
94	SPNCRNA.735	RefSeq	gene	NA	NA	GeneID:14218177	Gene	NA	misc_RNA	SPNCRNA.735	NA	NA	NA	NA	NA	0.975558	3.07872	59.8718	3.95706e-07	4.96485e-06
95	SPNCRNA.737	RefSeq	gene	NA	NA	GeneID:14218097	Gene	NA	misc_RNA	SPNCRNA.737	NA	NA	NA	NA	NA	0.665976	2.01656	7.37302	0.0149706	0.0299413
96	SPNCRNA.738	RefSeq	gene	NA	NA	GeneID:14218115	Gene	NA	misc_RNA	SPNCRNA.738	NA	NA	NA	NA	NA	0.878239	3.03444	40.8487	5.13581e-06	3.80641e-05
97	SPAC19E9.03	RefSeq	gene	NA	NA	GeneID:3361406	Gene	pas1	protein_coding	SPAC19E9.03	NA	NA	SPAC57A10.01	NA	NA	-0.735934	6.14493	72.3734	1.66321e-07	2.55173e-06
98	SPAC57A10.02	RefSeq	gene	NA	NA	GeneID:2541590	Gene	cdr2	protein_coding	SPAC57A10.02	NA	NA	NA	NA	NA	-0.629181	5.79398	84.319	3.29537e-08	7.82943e-07
99	SPAC20G8.05c	RefSeq	gene	NA	NA	GeneID:2541975	Gene	cdc15	protein_coding	SPAC20G8.05c	NA	NA	NA	NA	NA	-0.786942	6.48053	53.2452	7.26681e-06	4.98338e-05
100	SPAC20G8.06	RefSeq	gene	NA	NA	GeneID:2542001	Gene	not1	protein_coding	SPAC20G8.06	NA	NA	NA	NA	NA	-0.770715	6.97723	95.7633	2.38076e-08	6.18261e-07
101	SPATRNACYS.01	RefSeq	gene	NA	NA	GeneID:3361549	Gene	NA	tRNA	SPATRNACYS.01	NA	NA	NA	NA	NA	0.889444	0.445907	6.24526	0.0223645	0.0419874
102	SPAC3A12.19	RefSeq	gene	NA	NA	GeneID:3361547	Gene	NA	protein_coding	SPAC3A12.19	NA	NA	NA	NA	NA	-0.820537	2.98603	27.6341	5.36312e-05	0.000256739
103	SPAC3A12.12	RefSeq	gene	NA	NA	GeneID:2541713	Gene	atp11	protein_coding	SPAC3A12.12	NA	NA	NA	NA	NA	0.628675	6.29604	105.186	6.11403e-09	2.23847e-07
104	SPAC9.03c	RefSeq	gene	NA	NA	GeneID:2543676	Gene	brr2	protein_coding	SPAC9.03c	NA	NA	spp41	NA	NA	-0.681412	7.01399	119.021	2.33026e-09	1.08422e-07
105	SPAC9.09	RefSeq	gene	NA	NA	GeneID:2543585	Gene	met26	protein_coding	SPAC9.09	NA	NA	NA	NA	NA	-0.983331	11.115	76.5152	6.77818e-08	1.33079e-06
106	SPAC9.10	RefSeq	gene	NA	NA	GeneID:2543578	Gene	thi9	protein_coding	SPAC9.10	NA	NA	NA	NA	NA	-0.923348	5.72047	171.801	1.22224e-10	1.24076e-08
107	SPAC57A7.11	RefSeq	gene	NA	NA	GeneID:2542404	Gene	mip1	protein_coding	SPAC57A7.11	NA	NA	NA	NA	NA	-0.608971	6.60623	79.0754	5.31567e-08	1.1235e-06
108	SPAC57A7.10c	RefSeq	gene	NA	NA	GeneID:2542247	Gene	sec21	protein_coding	SPAC57A7.10c	NA	NA	NA	NA	NA	-0.603948	8.06929	83.275	3.61723e-08	8.36028e-07
109	SPAC57A7.04c	RefSeq	gene	NA	NA	GeneID:2541505	Gene	pabp	protein_coding	SPAC57A7.04c	NA	NA	NA	NA	NA	-0.815872	10.1983	63.4148	2.63718e-07	3.65065e-06
110	SPAC57A7.15c	RefSeq	gene	NA	NA	GeneID:9406917	Gene	NA	protein_coding	SPAC57A7.15c	NA	NA	NA	NA	NA	0.742934	5.26433	77.9234	5.92517e-08	1.2215e-06
111	SPNCRNA.745	RefSeq	gene	NA	NA	GeneID:14218111	Gene	NA	misc_RNA	SPNCRNA.745	NA	NA	NA	NA	NA	0.875538	2.32083	17.9629	0.000495488	0.00162618
112	SPAC23H4.05c	RefSeq	gene	NA	NA	GeneID:2541883	Gene	NA	protein_coding	SPAC23H4.05c	NA	NA	NA	NA	NA	1.35091	2.87719	83.0194	3.70125e-08	8.43483e-07
113	SPAC23H4.04	RefSeq	gene	NA	NA	GeneID:2541868	Gene	NA	protein_coding	SPAC23H4.04	NA	NA	NA	NA	NA	0.606767	7.17798	106.059	5.73493e-09	2.14659e-07
114	SPAP27G11.08c	RefSeq	gene	NA	NA	GeneID:2541921	Gene	meu32	protein_coding	SPAP27G11.08c	TRUE	NA	mug11	NA	NA	0.641353	1.74092	8.38975	0.00962579	0.0204804
115	SPNCRNA.750	RefSeq	gene	NA	NA	GeneID:14218027	Gene	NA	misc_RNA	SPNCRNA.750	NA	NA	NA	NA	NA	0.835558	1.07795	12.2764	0.00253898	0.00653712
116	SPAP27G11.16	RefSeq	gene	NA	NA	GeneID:2541665	Gene	NA	protein_coding	SPAP27G11.16	TRUE	NA	NA	NA	NA	-0.936823	2.44687	9.15464	0.0112039	0.0233686
117	SPAC343.10	RefSeq	gene	NA	NA	GeneID:2543105	Gene	met11	protein_coding	SPAC343.10	NA	NA	mthfr2	NA	NA	-0.999056	6.12371	173.762	1.11382e-10	1.16603e-08
118	SPAC343.11c	RefSeq	gene	NA	NA	GeneID:2541710	Gene	msc1	protein_coding	SPAC343.11c	NA	NA	NA	NA	NA	-0.604855	5.53219	35.4875	1.97892e-05	0.000111794
119	SPNCRNA.753	RefSeq	gene	NA	NA	GeneID:14218251	Gene	NA	misc_RNA	SPNCRNA.753	NA	NA	NA	NA	NA	1.32087	0.830492	17.2057	0.000605486	0.00193179
120	SPAC343.12	RefSeq	gene	NA	NA	GeneID:2543066	Gene	rds1	protein_coding	SPAC343.12	NA	NA	NA	NA	NA	1.60796	8.06309	393.069	1.42112e-13	5.28971e-11
121	SPAC343.16	RefSeq	gene	NA	NA	GeneID:2542867	Gene	lys2	protein_coding	SPAC343.16	TRUE	NA	NA	NA	NA	-0.66552	8.25426	85.6562	2.9287e-08	7.16143e-07
122	SPAC824.02	RefSeq	gene	NA	NA	GeneID:2542981	Gene	NA	protein_coding	SPAC824.02	NA	NA	NA	NA	NA	-0.591161	5.88026	71.2535	1.14147e-07	1.98646e-06
123	SPNCRNA.755	RefSeq	gene	NA	NA	GeneID:14218008	Gene	NA	misc_RNA	SPNCRNA.755	NA	NA	NA	NA	NA	1.13867	2.91247	64.3963	2.36426e-07	3.35234e-06
124	SPNCRNA.757	RefSeq	gene	NA	NA	GeneID:14218227	Gene	NA	misc_RNA	SPNCRNA.757	NA	NA	NA	NA	NA	1.35871	1.74666	30.8737	2.84231e-05	0.000149831
125	SPAC664.15	RefSeq	gene	NA	NA	GeneID:3361526	Gene	caf4	protein_coding	SPAC664.15	NA	NA	NA	NA	NA	-0.665578	4.92101	67.6112	1.66815e-07	2.55173e-06
126	SPNCRNA.760	RefSeq	gene	NA	NA	GeneID:14218036	Gene	NA	misc_RNA	SPNCRNA.760	NA	NA	NA	NA	NA	0.754027	2.42386	21.8124	0.000190967	0.000731129
127	SPAC17A5.14	RefSeq	gene	NA	NA	GeneID:2542204	Gene	exo2	protein_coding	SPAC17A5.14	NA	NA	NA	NA	NA	-0.595235	6.9232	89.501	2.10386e-08	5.61587e-07
128	SPAC17A5.15c	RefSeq	gene	NA	NA	GeneID:2542408	Gene	NA	protein_coding	SPAC17A5.15c	NA	NA	NA	NA	NA	-0.661995	8.90112	77.5861	6.11804e-08	1.24823e-06
129	SPAC1002.07c	RefSeq	gene	NA	NA	GeneID:2543272	Gene	ats1	protein_coding	SPAC1002.07c	NA	NA	NA	NA	NA	0.752862	7.89771	111.003	4.02439e-09	1.63414e-07
130	SPAC1002.17c	RefSeq	gene	NA	NA	GeneID:2543260	Gene	urg2	protein_coding	SPAC1002.17c	NA	NA	NA	NA	NA	-1.06578	6.19906	39	0.000258799	0.000948035
131	SPAC1002.18	RefSeq	gene	NA	NA	GeneID:2543261	Gene	urg3	protein_coding	SPAC1002.18	NA	NA	NA	NA	NA	-0.633982	6.81284	64.0172	3.94379e-07	4.95749e-06
132	SPAC1002.19	RefSeq	gene	NA	NA	GeneID:2543259	Gene	urg1	protein_coding	SPAC1002.19	NA	NA	NA	NA	NA	-1.15184	5.71691	25.1311	0.00152293	0.00421116
133	SPNCRNA.178	RefSeq	gene	NA	NA	GeneID:9406950	Gene	NA	misc_RNA	SPNCRNA.178	NA	NA	NA	NA	NA	0.737959	3.65188	40.2544	5.63767e-06	4.07469e-05
134	SPNCRNA.765	RefSeq	gene	NA	NA	GeneID:14218178	Gene	NA	misc_RNA	SPNCRNA.765	NA	NA	NA	NA	NA	0.876112	3.7483	45.4894	2.55967e-06	2.17361e-05
135	SPAPB1A10.06c	RefSeq	gene	NA	NA	GeneID:2543371	Gene	NA	protein_coding	SPAPB1A10.06c	NA	NA	NA	NA	NA	-0.666196	6.1855	113.497	3.38317e-09	1.42527e-07
136	SPNCRNA.766	RefSeq	gene	NA	NA	GeneID:14218031	Gene	NA	misc_RNA	SPNCRNA.766	NA	NA	NA	NA	NA	0.591901	3.88259	31.8038	2.38791e-05	0.000130817
137	SPNCRNA.767	RefSeq	gene	NA	NA	GeneID:14218100	Gene	NA	misc_RNA	SPNCRNA.767	NA	NA	NA	NA	NA	0.752683	4.9586	97.6803	1.08134e-08	3.46648e-07
138	SPNCRNA.768	RefSeq	gene	NA	NA	GeneID:14218101	Gene	NA	misc_RNA	SPNCRNA.768	NA	NA	NA	NA	NA	0.923974	4.14579	57.6781	5.13605e-07	6.09984e-06
139	SPAPB1A10.13	RefSeq	gene	NA	NA	GeneID:2543439	Gene	NA	protein_coding	SPAPB1A10.13	NA	NA	NA	NA	NA	-0.595524	5.54939	47.3527	1.96378e-06	1.77322e-05
140	SPNCRNA.771	RefSeq	gene	NA	NA	GeneID:14218197	Gene	NA	misc_RNA	SPNCRNA.771	NA	NA	NA	NA	NA	0.701244	4.63196	51.5643	1.10888e-06	1.12059e-05
141	SPAC140.03	RefSeq	gene	NA	NA	GeneID:2542862	Gene	arb1	protein_coding	SPAC140.03	NA	NA	NA	NA	NA	0.65975	6.01739	93.7072	1.4849e-08	4.31428e-07
142	SPAC110.01	RefSeq	gene	NA	NA	GeneID:2541715	Gene	ppk1	protein_coding	SPAC110.01	NA	NA	SPAC140.05	NA	NA	-1.10542	5.06255	150.888	3.51167e-10	2.55741e-08
143	SPNCRNA.774	RefSeq	gene	NA	NA	GeneID:14218295	Gene	NA	misc_RNA	SPNCRNA.774	NA	NA	NA	NA	NA	1.32056	4.37936	176.582	9.76159e-11	1.03814e-08
144	SPAP14E8.05c	RefSeq	gene	NA	NA	GeneID:2541802	Gene	NA	protein_coding	SPAP14E8.05c	NA	NA	NA	NA	NA	0.68195	6.18982	85.1904	3.05101e-08	7.43337e-07
145	SPAC3H1.08c	RefSeq	gene	NA	NA	GeneID:2543375	Gene	NA	protein_coding	SPAC3H1.08c	NA	NA	NA	NA	NA	0.603305	5.92564	30.0775	9.06287e-05	0.000395836
146	SPNCRNA.776	RefSeq	gene	NA	NA	GeneID:14217963	Gene	NA	misc_RNA	SPNCRNA.776	NA	NA	NA	NA	NA	0.798496	2.48048	20.4204	0.0002664	0.000970045
147	SPNCRNA.777	RefSeq	gene	NA	NA	GeneID:14217964	Gene	NA	misc_RNA	SPNCRNA.777	NA	NA	NA	NA	NA	1.41621	4.74653	261.633	3.69594e-12	7.17959e-10
148	SPNCRNA.778	RefSeq	gene	NA	NA	GeneID:14218102	Gene	NA	misc_RNA	SPNCRNA.778	NA	NA	NA	NA	NA	1.27664	3.19235	102.371	7.53987e-09	2.6311e-07
149	SPNCRNA.779	RefSeq	gene	NA	NA	GeneID:14218103	Gene	NA	misc_RNA	SPNCRNA.779	NA	NA	NA	NA	NA	1.43125	4.67249	221.887	1.47417e-11	2.0577e-09
150	SPNCRNA.780	RefSeq	gene	NA	NA	GeneID:14218104	Gene	NA	misc_RNA	SPNCRNA.780	NA	NA	NA	NA	NA	1.42775	3.69255	106.483	5.56041e-09	2.11675e-07
151	SPNCRNA.781	RefSeq	gene	NA	NA	GeneID:14218105	Gene	NA	misc_RNA	SPNCRNA.781	NA	NA	NA	NA	NA	1.30033	4.05384	163.217	1.85707e-10	1.6814e-08
152	SPNCRNA.782	RefSeq	gene	NA	NA	GeneID:14218106	Gene	NA	misc_RNA	SPNCRNA.782	NA	NA	NA	NA	NA	1.02936	4.01893	68.33	1.54583e-07	2.46011e-06
153	SPAC9G1.10c	RefSeq	gene	NA	NA	GeneID:2542329	Gene	NA	protein_coding	SPAC9G1.10c	NA	NA	NA	NA	NA	-0.72675	5.9497	103.07	7.15408e-09	2.5361e-07
154	SPNCRNA.790	RefSeq	gene	NA	NA	GeneID:14218345	Gene	NA	misc_RNA	SPNCRNA.790	NA	NA	NA	NA	NA	1.23929	-0.903885	6.3287	0.0216038	0.0408538
155	SPNCRNA.791	RefSeq	gene	NA	NA	GeneID:14217959	Gene	NA	misc_RNA	SPNCRNA.791	NA	NA	NA	NA	NA	1.67197	-0.819877	10.582	0.00442117	0.0105587
156	SPAC3C7.08c	RefSeq	gene	NA	NA	GeneID:2543082	Gene	elf1	protein_coding	SPAC3C7.08c	NA	NA	NA	NA	NA	-0.664052	8.24262	125.138	1.56907e-09	8.02625e-08
157	SPNCRNA.793	RefSeq	gene	NA	NA	GeneID:14218110	Gene	NA	misc_RNA	SPNCRNA.793	NA	NA	NA	NA	NA	0.987092	4.47264	93.5787	1.50049e-08	4.33331e-07
158	SPAC3C7.14c	RefSeq	gene	NA	NA	GeneID:2543686	Gene	obr1	protein_coding	SPAC3C7.14c	NA	NA	uhp1	NA	NA	1.79248	11.3827	281.245	2.00538e-12	4.3342e-10
159	SPNCRNA.794	RefSeq	gene	NA	NA	GeneID:14218270	Gene	NA	misc_RNA	SPNCRNA.794	NA	NA	NA	NA	NA	0.993466	3.18961	44.4935	2.95885e-06	2.45519e-05
160	SPAC23C11.09	RefSeq	gene	NA	NA	GeneID:2542031	Gene	ala1	protein_coding	SPAC23C11.09	NA	NA	ars1	NA	NA	-0.613813	8.47233	76.7672	6.61598e-08	1.30758e-06
161	SPNCRNA.801	RefSeq	gene	NA	NA	GeneID:14218200	Gene	NA	misc_RNA	SPNCRNA.801	NA	NA	NA	NA	NA	0.859488	3.02692	31.544	2.5061e-05	0.000135301
162	SPNCRNA.802	RefSeq	gene	NA	NA	GeneID:14218328	Gene	NA	misc_RNA	SPNCRNA.802	NA	NA	NA	NA	NA	0.707958	2.62484	27.2134	5.84414e-05	0.000275939
163	SPAC13F5.07c	RefSeq	gene	NA	NA	GeneID:2542901	Gene	NA	protein_coding	SPAC13F5.07c	NA	NA	NA	NA	NA	2.23358	3.68963	186.743	7.17377e-11	8.43233e-09
164	SPAC1783.06c	RefSeq	gene	NA	NA	GeneID:2542368	Gene	atg12	protein_coding	SPAC1783.06c	NA	NA	apg12	NA	NA	0.696071	4.02606	38.8666	7.03613e-06	4.855e-05
165	SPAC18G6.05c	RefSeq	gene	NA	NA	GeneID:2542235	Gene	NA	protein_coding	SPAC18G6.05c	NA	NA	NA	NA	NA	-0.631703	7.8603	102.781	7.31106e-09	2.57811e-07
166	SPNCRNA.188	RefSeq	gene	NA	NA	GeneID:9407145	Gene	NA	misc_RNA	SPNCRNA.188	NA	NA	NA	NA	NA	1.0254	1.67307	20.7042	0.000248658	0.000914386
167	SPNCRNA.806	RefSeq	gene	NA	NA	GeneID:14217895	Gene	NA	misc_RNA	SPNCRNA.806	NA	NA	NA	NA	NA	1.06522	1.90502	33.37	1.79426e-05	0.000103813
168	SPAC4G9.05	RefSeq	gene	NA	NA	GeneID:2543134	Gene	mpf1	protein_coding	SPAC4G9.05	NA	NA	NA	NA	NA	0.6408	2.02825	13.1882	0.00191133	0.00509789
169	SPAC4G9.08c	RefSeq	gene	NA	NA	GeneID:2543393	Gene	rpc2	protein_coding	SPAC4G9.08c	NA	NA	NA	NA	NA	-0.640336	6.64828	95.7025	1.26449e-08	3.79915e-07
170	SPAC4G9.20c	RefSeq	gene	NA	NA	GeneID:2543680	Gene	NA	protein_coding	SPAC4G9.20c	NA	NA	NA	NA	NA	-1.29633	5.77209	199.037	9.65005e-11	1.03814e-08
171	SPNCRNA.810	RefSeq	gene	NA	NA	GeneID:14217980	Gene	NA	misc_RNA	SPNCRNA.810	NA	NA	NA	NA	NA	1.3319	5.50245	99.567	3.53226e-07	4.5776e-06
172	SPAC13G7.02c	RefSeq	gene	NA	NA	GeneID:2542875	Gene	ssa1	protein_coding	SPAC13G7.02c	NA	NA	NA	NA	NA	0.65398	7.24776	98.7401	9.95466e-09	3.26942e-07
173	SPAC13G7.13c	RefSeq	gene	NA	NA	GeneID:2542861	Gene	msa1	protein_coding	SPAC13G7.13c	NA	NA	SPAC6C3.01c	NA	NA	-0.716233	5.19679	64.3651	2.37245e-07	3.35346e-06
174	SPNCRNA.813	RefSeq	gene	NA	NA	GeneID:14217998	Gene	NA	misc_RNA	SPNCRNA.813	NA	NA	NA	NA	NA	0.689651	4.21607	50.1732	1.33391e-06	1.29337e-05
175	SPAC6C3.08	RefSeq	gene	NA	NA	GeneID:2542919	Gene	NA	protein_coding	SPAC6C3.08	NA	NA	NA	NA	NA	0.617733	5.7953	88.7957	2.23345e-08	5.86828e-07
176	SPNCRNA.819	RefSeq	gene	NA	NA	GeneID:14218063	Gene	NA	misc_RNA	SPNCRNA.819	NA	NA	NA	NA	NA	0.623373	2.82032	23.2488	0.000137185	0.000558748
177	SPNCRNA.820	RefSeq	gene	NA	NA	GeneID:14218223	Gene	NA	misc_RNA	SPNCRNA.820	NA	NA	NA	NA	NA	1.42146	1.39232	29.8214	3.47608e-05	0.000178192
178	SPNCRNA.821	RefSeq	gene	NA	NA	GeneID:14217916	Gene	NA	misc_RNA	SPNCRNA.821	NA	NA	NA	NA	NA	1.91616	-0.0118731	13.5341	0.00172034	0.00466651
179	SPAC22H10.13	RefSeq	gene	NA	NA	GeneID:2541743	Gene	zym1	protein_coding	SPAC22H10.13	NA	NA	NA	NA	NA	1.11605	6.04202	130.485	2.4979e-09	1.1468e-07
180	SPNCRNA.194	RefSeq	gene	NA	NA	GeneID:9407283	Gene	NA	misc_RNA	SPNCRNA.194	NA	NA	NA	NA	NA	1.26281	0.339825	9.90265	0.00580289	0.0133928
181	SPNCRNA.825	RefSeq	gene	NA	NA	GeneID:14218065	Gene	NA	misc_RNA	SPNCRNA.825	NA	NA	NA	NA	NA	0.952852	3.40037	62.6327	2.87978e-07	3.91914e-06
182	SPNCRNA.43	RefSeq	gene	NA	NA	GeneID:5802890	Gene	prl43	misc_RNA	SPNCRNA.43	NA	NA	NA	NA	NA	2.30385	-1.38013	10.2352	0.00497619	0.0117603
183	SPAC19A8.16	RefSeq	gene	NA	NA	GeneID:14218377	Gene	prl65	protein_coding	SPAC19A8.16	NA	NA	NA	NA	NA	0.837554	3.43661	40.6182	5.32428e-06	3.92438e-05
184	SPAC23H3.15c	RefSeq	gene	NA	NA	GeneID:2541823	Gene	NA	protein_coding	SPAC23H3.15c	NA	NA	NA	NA	NA	0.732662	4.86951	39.6395	6.21503e-06	4.39248e-05
185	SPAC25H1.09	RefSeq	gene	NA	NA	GeneID:3361499	Gene	mde5	protein_coding	SPAC25H1.09	NA	NA	SPAC4A8.01	NA	NA	0.949477	2.10117	24.4492	0.000105019	0.000446609
186	SPNCRNA.834	RefSeq	gene	NA	NA	GeneID:14218296	Gene	NA	misc_RNA	SPNCRNA.834	NA	NA	NA	NA	NA	0.585138	2.62949	17.6468	0.000538449	0.00174073
187	SPAC4A8.11c	RefSeq	gene	NA	NA	GeneID:2543618	Gene	fas2	protein_coding	SPAC4A8.11c	NA	NA	lsd1	NA	NA	-0.949772	9.34319	143.551	5.24784e-10	3.44711e-08
188	SPNCRNA.840	RefSeq	gene	NA	NA	GeneID:14218361	Gene	NA	misc_RNA	SPNCRNA.840	NA	NA	NA	NA	NA	0.683287	4.18191	44.2126	3.08364e-06	2.52572e-05
189	SPNCRNA.199	RefSeq	gene	NA	NA	GeneID:9407005	Gene	NA	misc_RNA	SPNCRNA.199	NA	NA	NA	NA	NA	0.750943	1.4359	10.8175	0.00408407	0.00988914
190	SPAC7D4.07c	RefSeq	gene	NA	NA	GeneID:2542084	Gene	trx1	protein_coding	SPAC7D4.07c	NA	NA	NA	NA	NA	0.60208	9.71174	57.9173	4.99021e-07	5.94918e-06
191	SPAC4F8.13c	RefSeq	gene	NA	NA	GeneID:2543129	Gene	rng2	protein_coding	SPAC4F8.13c	NA	NA	NA	NA	NA	-0.613235	5.94279	76.4925	6.79299e-08	1.33079e-06
192	SPAC4F8.12c	RefSeq	gene	NA	NA	GeneID:2543413	Gene	spp42	protein_coding	SPAC4F8.12c	NA	NA	cwf6	NA	NA	-0.588008	7.27345	84.6423	3.20226e-08	7.69001e-07
193	SPAC4F8.08	RefSeq	gene	NA	NA	GeneID:2543615	Gene	mug114	protein_coding	SPAC4F8.08	NA	NA	NA	NA	NA	0.716143	1.54328	12.6519	0.00225617	0.00589101
194	SPATRNALYS.04	RefSeq	gene	NA	NA	GeneID:3361495	Gene	NA	tRNA	SPATRNALYS.04	NA	NA	NA	NA	NA	2.37532	-1.28644	13.7801	0.00159751	0.0043938
195	SPNCRNA.846	RefSeq	gene	NA	NA	GeneID:14218168	Gene	NA	misc_RNA	SPNCRNA.846	NA	NA	NA	NA	NA	1.22544	4.14595	125.135	1.56931e-09	8.02625e-08
196	SPNCRNA.847	RefSeq	gene	NA	NA	GeneID:14217999	Gene	NA	misc_RNA	SPNCRNA.847	NA	NA	NA	NA	NA	0.869246	1.16828	7.99247	0.0111771	0.0233292
197	SPNCRNA.850	RefSeq	gene	NA	NA	GeneID:14218002	Gene	NA	misc_RNA	SPNCRNA.850	NA	NA	NA	NA	NA	1.62504	1.78157	54.6662	7.44224e-07	8.25546e-06
198	SPNCRNA.851	RefSeq	gene	NA	NA	GeneID:14218003	Gene	NA	misc_RNA	SPNCRNA.851	NA	NA	NA	NA	NA	0.604039	3.69762	32.9993	1.91827e-05	0.000109289
199	SPNCRNA.852	RefSeq	gene	NA	NA	GeneID:14218317	Gene	NA	misc_RNA	SPNCRNA.852	NA	NA	NA	NA	NA	2.08597	1.07341	41.7272	4.48246e-06	3.40891e-05
200	SPAC1805.17	RefSeq	gene	NA	NA	GeneID:3361487	Gene	crm1	protein_coding	SPAC1805.17	NA	NA	SPAC1B2.01	NA	NA	-0.624906	7.24738	113.319	3.42491e-09	1.42527e-07
201	SPAC3F10.06c	RefSeq	gene	NA	NA	GeneID:2543128	Gene	NA	protein_coding	SPAC3F10.06c	TRUE	NA	NA	NA	NA	-0.734615	3.93974	26.9375	8.09308e-05	0.00036125
202	SPNCRNA.855	RefSeq	gene	NA	NA	GeneID:14218190	Gene	NA	misc_RNA	SPNCRNA.855	NA	NA	NA	NA	NA	0.722444	2.27267	16.4736	0.000738324	0.00227962
203	SPAC8F11.05c	RefSeq	gene	NA	NA	GeneID:2543594	Gene	mug130	protein_coding	SPAC8F11.05c	NA	NA	NA	NA	NA	0.723431	1.81353	13.5882	0.00169246	0.00460437
204	SPACUNK4.19	RefSeq	gene	NA	NA	GeneID:2542261	Gene	mug153	protein_coding	SPACUNK4.19	NA	NA	NA	NA	NA	1.07662	0.791057	12.9166	0.00207797	0.00548341
205	SPACUNK4.10	RefSeq	gene	NA	NA	GeneID:2542594	Gene	NA	protein_coding	SPACUNK4.10	NA	NA	NA	NA	NA	-0.799737	7.36653	178.325	9.00597e-11	1.00567e-08
206	SPAC513.01c	RefSeq	gene	NA	NA	GeneID:3361483	Gene	eft201	protein_coding	SPAC513.01c	NA	NA	SPAPYUK71.04c	NA	NA	-0.763937	11.4169	41.7102	4.49417e-06	3.41394e-05
207	SPAC513.02	RefSeq	gene	NA	NA	GeneID:2543364	Gene	NA	protein_coding	SPAC513.02	NA	NA	NA	NA	NA	0.652024	3.43741	22.4058	0.000166323	0.000653781
208	SPAPB24D3.07c	RefSeq	gene	NA	NA	GeneID:2543541	Gene	NA	protein_coding	SPAPB24D3.07c	NA	NA	NA	NA	NA	2.09436	8.57895	654.558	1.36008e-15	2.27814e-12
209	SPAPB24D3.08c	RefSeq	gene	NA	NA	GeneID:2543522	Gene	NA	protein_coding	SPAPB24D3.08c	NA	NA	NA	NA	NA	1.07199	8.46675	321.604	6.40842e-13	1.71746e-10
210	SPAPB24D3.10c	RefSeq	gene	NA	NA	GeneID:2543499	Gene	agl1	protein_coding	SPAPB24D3.10c	NA	NA	agl	NA	NA	0.70171	4.65545	43.356	3.50178e-06	2.80645e-05
211	SPAC31G5.04	RefSeq	gene	NA	NA	GeneID:2542609	Gene	NA	protein_coding	SPAC31G5.04	NA	NA	NA	NA	NA	-0.779278	7.38812	121.146	2.0271e-09	9.84174e-08
212	SPNCRNA.871	RefSeq	gene	NA	NA	GeneID:14218313	Gene	NA	misc_RNA	SPNCRNA.871	NA	NA	NA	NA	NA	1.38481	2.02437	55.9872	6.31296e-07	7.2179e-06
213	SPNCRNA.71	RefSeq	gene	NA	NA	GeneID:5802901	Gene	NA	misc_RNA	SPNCRNA.71	NA	NA	NA	NA	NA	0.911341	2.11733	20.4717	0.000263092	0.000959564
214	SPAC31G5.21	RefSeq	gene	NA	NA	GeneID:2543102	Gene	NA	protein_coding	SPAC31G5.21	NA	NA	NA	NA	NA	0.714492	5.79395	69.9645	1.30312e-07	2.20477e-06
215	SPNCRNA.877	RefSeq	gene	NA	NA	GeneID:14218120	Gene	NA	misc_RNA	SPNCRNA.877	NA	NA	NA	NA	NA	0.874775	2.9265	41.2282	4.8414e-06	3.6324e-05
216	SPAC1786.02	RefSeq	gene	NA	NA	GeneID:2542164	Gene	NA	protein_coding	SPAC1786.02	NA	NA	NA	NA	NA	-0.705344	8.33715	105.594	5.93332e-09	2.19631e-07
217	SPAC24C9.12c	RefSeq	gene	NA	NA	GeneID:2542651	Gene	NA	protein_coding	SPAC24C9.12c	NA	NA	NA	NA	NA	-0.893443	9.91259	67.1961	1.74367e-07	2.6253e-06
218	SPAC16A10.05c	RefSeq	gene	NA	NA	GeneID:2542311	Gene	dad1	protein_coding	SPAC16A10.05c	NA	NA	NA	NA	NA	0.833276	4.80662	112.549	3.61243e-09	1.49204e-07
219	SPAC688.03c	RefSeq	gene	NA	NA	GeneID:2543480	Gene	NA	protein_coding	SPAC688.03c	NA	NA	NA	NA	NA	0.906651	4.61321	78.4951	5.61349e-08	1.17334e-06
220	SPNCRNA.888	RefSeq	gene	NA	NA	GeneID:14218189	Gene	NA	misc_RNA	SPNCRNA.888	NA	NA	NA	NA	NA	0.65189	2.1249	12.9277	0.00207088	0.00546685
221	SPNCRNA.889	RefSeq	gene	NA	NA	GeneID:14218122	Gene	NA	misc_RNA	SPNCRNA.889	NA	NA	NA	NA	NA	0.942715	3.72659	45.0963	2.83301e-06	2.37264e-05
222	SPNCRNA.890	RefSeq	gene	NA	NA	GeneID:14218326	Gene	NA	misc_RNA	SPNCRNA.890	NA	NA	NA	NA	NA	0.953254	3.72449	52.5058	9.8061e-07	1.02497e-05
223	SPAC688.16	RefSeq	gene	NA	NA	GeneID:9406951	Gene	NA	protein_coding	SPAC688.16	NA	NA	NA	NA	NA	0.636351	6.22419	65.2005	2.16399e-07	3.118e-06
224	SPATRNAALA.03	RefSeq	gene	NA	NA	GeneID:3361474	Gene	NA	tRNA	SPATRNAALA.03	NA	NA	NA	NA	NA	1.9318	-1.67691	8.26669	0.0100788	0.0213088
225	SPNCRNA.892	RefSeq	gene	NA	NA	GeneID:14218068	Gene	NA	misc_RNA	SPNCRNA.892	NA	NA	NA	NA	NA	0.658111	1.24247	7.99302	0.0111748	0.0233292
226	SPNCRNA.893	RefSeq	gene	NA	NA	GeneID:14218349	Gene	NA	misc_RNA	SPNCRNA.893	NA	NA	NA	NA	NA	0.799622	5.94445	10.7813	0.0140342	0.0283306
227	SPAC6G10.08	RefSeq	gene	NA	NA	GeneID:2542598	Gene	idp1	protein_coding	SPAC6G10.08	NA	NA	NA	NA	NA	-0.754334	7.7901	108.861	4.68372e-09	1.85686e-07
228	SPAC6G10.12c	RefSeq	gene	NA	NA	GeneID:2541661	Gene	ace2	protein_coding	SPAC6G10.12c	NA	NA	NA	NA	NA	-0.615059	6.10057	45.9567	3.97548e-06	3.11893e-05
229	SPAC6G9.10c	RefSeq	gene	NA	NA	GeneID:2541556	Gene	sen1	protein_coding	SPAC6G9.10c	NA	NA	NA	NA	NA	-0.680265	6.64044	126.737	1.41892e-09	7.54505e-08
230	SPNCRNA.899	RefSeq	gene	NA	NA	GeneID:14218159	Gene	NA	misc_RNA	SPNCRNA.899	NA	NA	NA	NA	NA	1.1126	0.586517	9.74966	0.00588918	0.0135329
231	SPAPB1E7.04c	RefSeq	gene	NA	NA	GeneID:2543683	Gene	NA	protein_coding	SPAPB1E7.04c	NA	NA	NA	NA	NA	-0.763891	7.86171	59.9138	2.47706e-06	2.12229e-05
232	SPAPB1E7.07	RefSeq	gene	NA	NA	GeneID:2543509	Gene	glt1	protein_coding	SPAPB1E7.07	NA	NA	NA	NA	NA	-0.815628	8.0462	34.1571	0.000237488	0.000879098
233	SPNCRNA.901	RefSeq	gene	NA	NA	GeneID:14218272	Gene	NA	misc_RNA	SPNCRNA.901	NA	NA	NA	NA	NA	0.771442	4.31716	41.7941	4.43663e-06	3.38559e-05
234	SPAC8E11.08c	RefSeq	gene	NA	NA	GeneID:5802913	Gene	NA	protein_coding	SPAC8E11.08c	TRUE	NA	NA	NA	NA	0.926284	3.23935	48.1217	1.76431e-06	1.62636e-05
235	SPAC3H5.06c	RefSeq	gene	NA	NA	GeneID:2543629	Gene	pol1	protein_coding	SPAC3H5.06c	NA	NA	swi7	NA	NA	-0.661237	6.15101	63.3199	3.00681e-07	4.02912e-06
236	SPNCRNA.909	RefSeq	gene	NA	NA	GeneID:14218279	Gene	NA	misc_RNA	SPNCRNA.909	NA	NA	NA	NA	NA	0.628898	3.82191	36.3681	1.06379e-05	6.71131e-05
237	SPNCRNA.910	RefSeq	gene	NA	NA	GeneID:14218124	Gene	NA	misc_RNA	SPNCRNA.910	NA	NA	NA	NA	NA	-1.54422	0.567031	32.6336	2.05e-05	0.000115118
238	SPAC3A11.07	RefSeq	gene	NA	NA	GeneID:2543119	Gene	NA	protein_coding	SPAC3A11.07	NA	NA	NA	NA	NA	-1.98324	7.70929	564.986	3.30585e-14	1.58209e-11
239	SPNCRNA.911	RefSeq	gene	NA	NA	GeneID:14217956	Gene	NA	misc_RNA	SPNCRNA.911	NA	NA	NA	NA	NA	1.62039	3.30742	123.647	1.72513e-09	8.62567e-08
240	SPAC16E8.01	RefSeq	gene	NA	NA	GeneID:2542338	Gene	shd1	protein_coding	SPAC16E8.01	NA	NA	sla1	NA	NA	-0.784815	7.63698	145.278	4.76652e-10	3.25874e-08
241	SPAC16E8.05c	RefSeq	gene	NA	NA	GeneID:2542324	Gene	mde1	protein_coding	SPAC16E8.05c	NA	NA	NA	NA	NA	0.790318	1.76131	15.1154	0.00108018	0.00314389
242	SPNCRNA.917	RefSeq	gene	NA	NA	GeneID:14217887	Gene	NA	misc_RNA	SPNCRNA.917	NA	NA	NA	NA	NA	2.66824	0.203781	52.5654	9.73067e-07	1.02068e-05
243	SPNCRNA.919	RefSeq	gene	NA	NA	GeneID:14218307	Gene	NA	misc_RNA	SPNCRNA.919	NA	NA	NA	NA	NA	1.55916	1.41859	44.1139	3.12888e-06	2.5503e-05
244	SPNCRNA.920	RefSeq	gene	NA	NA	GeneID:14218126	Gene	NA	misc_RNA	SPNCRNA.920	NA	NA	NA	NA	NA	0.830288	4.62697	52.1029	1.03963e-06	1.06907e-05
245	SPAC17G6.05c	RefSeq	gene	NA	NA	GeneID:2542419	Gene	NA	protein_coding	SPAC17G6.05c	NA	NA	NA	NA	NA	-0.781536	4.2834	25.4483	0.000191546	0.000732512
246	SPAC8C9.06c	RefSeq	gene	NA	NA	GeneID:2543312	Gene	ppr4	protein_coding	SPAC8C9.06c	NA	NA	NA	NA	NA	-0.690271	5.94587	87.6546	2.46232e-08	6.3209e-07
247	SPAC15A10.17	RefSeq	gene	NA	NA	GeneID:14218261	Gene	coa2	protein_coding	SPAC15A10.17	TRUE	NA	new5	NA	NA	-0.837864	4.53074	76.8598	6.55749e-08	1.30076e-06
248	SPAC15A10.11	RefSeq	gene	NA	NA	GeneID:2542809	Gene	ubr11	protein_coding	SPAC15A10.11	NA	NA	NA	NA	NA	-0.59792	7.13948	94.8887	1.34966e-08	4.03693e-07
249	SPAC15A10.16	RefSeq	gene	NA	NA	GeneID:2542756	Gene	bud6	protein_coding	SPAC15A10.16	TRUE	NA	SPAC15E1.01	NA	NA	-0.669916	6.15546	67.8626	1.62419e-07	2.52484e-06
250	SPAC15E1.02c	RefSeq	gene	NA	NA	GeneID:2542758	Gene	NA	protein_coding	SPAC15E1.02c	NA	NA	NA	NA	NA	0.615988	2.87254	15.5056	0.000966653	0.00286828
251	SPNCRNA.931	RefSeq	gene	NA	NA	GeneID:14218206	Gene	NA	misc_RNA	SPNCRNA.931	NA	NA	NA	NA	NA	1.58791	0.578105	26.6283	6.59483e-05	0.000305781
252	SPAC15E1.10	RefSeq	gene	NA	NA	GeneID:2542764	Gene	NA	protein_coding	SPAC15E1.10	NA	NA	NA	NA	NA	0.603396	4.45493	48.04	1.78439e-06	1.63949e-05
253	SPAP7G5.02c	RefSeq	gene	NA	NA	GeneID:2542573	Gene	gua2	protein_coding	SPAP7G5.02c	NA	NA	NA	NA	NA	-0.607033	8.89915	69.5707	1.35746e-07	2.25123e-06
254	SPAP7G5.04c	RefSeq	gene	NA	NA	GeneID:2542079	Gene	lys1	protein_coding	SPAP7G5.04c	NA	NA	NA	NA	NA	-0.742462	8.43799	102.157	7.6628e-09	2.66014e-07
255	SPNCRNA.933	RefSeq	gene	NA	NA	GeneID:14218231	Gene	NA	misc_RNA	SPNCRNA.933	NA	NA	NA	NA	NA	1.02632	1.13876	9.36532	0.00729779	0.0162875
256	SPNCRNA.935	RefSeq	gene	NA	NA	GeneID:14218129	Gene	NA	misc_RNA	SPNCRNA.935	NA	NA	NA	NA	NA	1.19549	2.73458	43.3081	3.52697e-06	2.81653e-05
257	SPNCRNA.84	RefSeq	gene	NA	NA	GeneID:5802925	Gene	NA	misc_RNA	SPNCRNA.84	NA	NA	NA	NA	NA	1.01628	1.4722	15.6577	0.00092605	0.00276988
258	SPNCRNA.95	RefSeq	gene	NA	NA	GeneID:5802926	Gene	NA	misc_RNA	SPNCRNA.95	NA	NA	NA	NA	NA	0.984915	1.50241	15.602	0.000940714	0.00280663
259	SPAC1556.04c	RefSeq	gene	NA	NA	GeneID:2541551	Gene	cdd1	protein_coding	SPAC1556.04c	NA	NA	pcd1	NA	NA	0.816285	4.28731	79.4525	5.13157e-08	1.09148e-06
260	SPAC4H3.17	RefSeq	gene	NA	NA	GeneID:14217981	Gene	NA	protein_coding	SPAC4H3.17	TRUE	NA	NA	NA	NA	1.0862	2.71589	36.3244	1.07169e-05	6.75475e-05
261	SPAC4H3.03c	RefSeq	gene	NA	NA	GeneID:2543652	Gene	NA	protein_coding	SPAC4H3.03c	NA	NA	NA	NA	NA	1.06908	3.29791	52.1223	1.03075e-06	1.0641e-05
262	SPNCRNA.940	RefSeq	gene	NA	NA	GeneID:14217982	Gene	NA	misc_RNA	SPNCRNA.940	NA	NA	NA	NA	NA	1.5446	0.52122	17.0565	0.000630235	0.0019946
263	SPAC4H3.08	RefSeq	gene	NA	NA	GeneID:2543366	Gene	NA	protein_coding	SPAC4H3.08	NA	NA	NA	NA	NA	1.32065	5.04431	232.42	1.00026e-11	1.45691e-09
264	SPNCRNA.942	RefSeq	gene	NA	NA	GeneID:14218079	Gene	NA	misc_RNA	SPNCRNA.942	NA	NA	NA	NA	NA	0.898619	4.13311	28.3817	0.000137682	0.000559752
265	SPNCRNA.237	RefSeq	gene	NA	NA	GeneID:9407147	Gene	NA	misc_RNA	SPNCRNA.237	NA	NA	NA	NA	NA	1.78777	-0.507684	18.7118	0.00040819	0.00139151
266	SPNCRNA.944	RefSeq	gene	NA	NA	GeneID:14218127	Gene	NA	misc_RNA	SPNCRNA.944	NA	NA	NA	NA	NA	1.16819	2.8237	22.3329	0.000409445	0.00139465
267	SPAC926.09c	RefSeq	gene	NA	NA	GeneID:2543497	Gene	fas1	protein_coding	SPAC926.09c	NA	NA	NA	NA	NA	-0.714791	9.76575	77.6909	6.05735e-08	1.24111e-06
268	SPAC2F3.08	RefSeq	gene	NA	NA	GeneID:2541964	Gene	sut1	protein_coding	SPAC2F3.08	NA	NA	NA	NA	NA	0.5986	5.54425	60.4118	3.71527e-07	4.74606e-06
269	SPNCRNA.952	RefSeq	gene	NA	NA	GeneID:14218368	Gene	NA	misc_RNA	SPNCRNA.952	NA	NA	NA	NA	NA	1.57254	3.85939	177.84	9.20953e-11	1.01154e-08
270	SPAPB18E9.04c	RefSeq	gene	NA	NA	GeneID:3361427	Gene	NA	protein_coding	SPAPB18E9.04c	TRUE	NA	NA	NA	NA	-0.6049	5.25457	20.5507	0.000633938	0.00200443
271	SPAPB15E9.01c	RefSeq	gene	NA	NA	GeneID:5802937	Gene	NA	protein_coding	SPAPB15E9.01c	NA	NA	NA	NA	NA	-1.0458	10.1699	94.2209	1.42432e-08	4.20395e-07
272	SPAPB15E9.02c	RefSeq	gene	NA	NA	GeneID:3361426	Gene	NA	protein_coding	SPAPB15E9.02c	NA	NA	NA	NA	NA	0.610748	2.20337	8.97841	0.00775297	0.0171435
273	SPNCRNA.955	RefSeq	gene	NA	NA	GeneID:14217940	Gene	NA	misc_RNA	SPNCRNA.955	NA	NA	NA	NA	NA	0.630318	1.74296	8.95939	0.00780667	0.0172395
274	SPAC19G12.05	RefSeq	gene	NA	NA	GeneID:2542456	Gene	NA	protein_coding	SPAC19G12.05	NA	NA	NA	NA	NA	-0.751703	6.54757	159.693	2.21784e-10	1.90506e-08
275	SPAC19G12.09	RefSeq	gene	NA	NA	GeneID:2542483	Gene	NA	protein_coding	SPAC19G12.09	NA	NA	NA	NA	NA	0.959472	7.24929	245	6.42698e-12	1.05026e-09
276	SPAC19G12.16c	RefSeq	gene	NA	NA	GeneID:5802945	Gene	adg2	protein_coding	SPAC19G12.16c	NA	NA	SPAC23A1.01c	NA	NA	-0.700655	8.2822	77.0896	6.9979e-08	1.36694e-06
277	SPAC23A1.02c	RefSeq	gene	NA	NA	GeneID:2541744	Gene	NA	protein_coding	SPAC23A1.02c	TRUE	NA	NA	NA	NA	-0.962695	3.87425	8.19776	0.0235299	0.0438284
278	SPAC23A1.17	RefSeq	gene	NA	NA	GeneID:2542019	Gene	NA	protein_coding	SPAC23A1.17	NA	NA	NA	NA	NA	-0.708274	7.37307	94.5962	1.38182e-08	4.09865e-07
279	SPNCRNA.959	RefSeq	gene	NA	NA	GeneID:14218276	Gene	NA	misc_RNA	SPNCRNA.959	NA	NA	NA	NA	NA	0.758551	3.12616	38.196	7.84703e-06	5.28925e-05
280	SPNCRNA.963	RefSeq	gene	NA	NA	GeneID:14217938	Gene	NA	misc_RNA	SPNCRNA.963	NA	NA	NA	NA	NA	1.24564	3.49961	115.201	3.01055e-09	1.31835e-07
281	SPAC26H5.11	RefSeq	gene	NA	NA	GeneID:2542692	Gene	mug56	protein_coding	SPAC26H5.11	NA	NA	NA	NA	NA	-0.763448	6.20499	155.747	2.71706e-10	2.14118e-08
282	SPNCRNA.242	RefSeq	gene	NA	NA	GeneID:9407334	Gene	NA	misc_RNA	SPNCRNA.242	NA	NA	NA	NA	NA	0.753411	5.25449	44.0639	7.61695e-06	5.17582e-05
283	SPNCRNA.968	RefSeq	gene	NA	NA	GeneID:14217932	Gene	NA	misc_RNA	SPNCRNA.968	NA	NA	NA	NA	NA	-0.908836	0.763166	8.55675	0.00904729	0.0194659
284	SPAC25B8.13c	RefSeq	gene	NA	NA	GeneID:2542728	Gene	isp7	protein_coding	SPAC25B8.13c	NA	NA	NA	NA	NA	-0.800636	5.66937	66.0968	4.38407e-07	5.37972e-06
285	SPNCRNA.970	RefSeq	gene	NA	NA	GeneID:14217994	Gene	NA	misc_RNA	SPNCRNA.970	NA	NA	NA	NA	NA	0.776531	4.61049	83.3349	3.59784e-08	8.36028e-07
286	SPAC694.02	RefSeq	gene	NA	NA	GeneID:2543333	Gene	NA	protein_coding	SPAC694.02	NA	NA	NA	NA	NA	-0.697241	8.44932	120.142	2.16456e-09	1.0359e-07
287	SPAC1F7.05	RefSeq	gene	NA	NA	GeneID:2541695	Gene	cdc22	protein_coding	SPAC1F7.05	NA	NA	NA	NA	NA	-0.667904	8.77817	67.9431	1.61038e-07	2.52484e-06
288	SPAC1F7.07c	RefSeq	gene	NA	NA	GeneID:2541557	Gene	fip1	protein_coding	SPAC1F7.07c	NA	NA	NA	NA	NA	2.17838	7.35989	923.668	6.57665e-17	1.92038e-13
289	SPAC1F7.08	RefSeq	gene	NA	NA	GeneID:2541558	Gene	fio1	protein_coding	SPAC1F7.08	NA	NA	NA	NA	NA	2.39804	7.08233	155.575	3.18415e-06	2.58701e-05
290	SPATRNASER.03	RefSeq	gene	NA	NA	GeneID:3361413	Gene	NA	tRNA	SPATRNASER.03	NA	NA	NA	NA	NA	3.08041	-2.35543	7.19376	0.0152286	0.0304119
291	SPAC25G10.03	RefSeq	gene	NA	NA	GeneID:2542707	Gene	zip1	protein_coding	SPAC25G10.03	NA	NA	NA	NA	NA	-0.60579	7.4126	113.415	3.40229e-09	1.42527e-07
292	SPAC25G10.09c	RefSeq	gene	NA	NA	GeneID:5802955	Gene	pan1	protein_coding	SPAC25G10.09c	NA	NA	SPAC27F1.01c	NA	NA	-0.964248	7.59891	93.8821	2.42667e-07	3.42288e-06
293	SPAC27F1.10	RefSeq	gene	NA	NA	GeneID:2542562	Gene	NA	protein_coding	SPAC27F1.10	NA	NA	NA	NA	NA	0.776989	0.999387	9.56458	0.00628556	0.0143006
294	SPNCRNA.978	RefSeq	gene	NA	NA	GeneID:14217942	Gene	NA	misc_RNA	SPNCRNA.978	NA	NA	NA	NA	NA	1.44057	2.57133	90.066	2.00608e-08	5.41965e-07
295	SPAC23D3.06c	RefSeq	gene	NA	NA	GeneID:2541507	Gene	nup146	protein_coding	SPAC23D3.06c	NA	NA	NA	NA	NA	-0.592591	7.04127	75.3687	7.574e-08	1.45821e-06
296	SPAC23D3.12	RefSeq	gene	NA	NA	GeneID:2541484	Gene	NA	protein_coding	SPAC23D3.12	NA	NA	NA	NA	NA	-1.11903	7.17126	78.4863	5.60974e-06	4.06767e-05
297	SPAC1527.01	RefSeq	gene	NA	NA	GeneID:3361410	Gene	mok11	protein_coding	SPAC1527.01	NA	NA	SPAC23D3.15	NA	NA	-0.592321	5.59624	49.0051	1.56246e-06	1.46674e-05
298	SPAC1527.03	RefSeq	gene	NA	NA	GeneID:2541645	Gene	NA	protein_coding	SPAC1527.03	NA	NA	NA	NA	NA	-0.599404	6.77507	53.8132	1.4267e-06	1.36947e-05
299	SPAC29E6.05c	RefSeq	gene	NA	NA	GeneID:2542181	Gene	NA	protein_coding	SPAC29E6.05c	NA	NA	NA	NA	NA	0.691007	5.6582	96.0369	1.23124e-08	3.7668e-07
300	SPAC29E6.06c	RefSeq	gene	NA	NA	GeneID:2542721	Gene	NA	protein_coding	SPAC29E6.06c	NA	NA	NA	NA	NA	-0.721811	7.74402	116.276	2.7991e-09	1.25866e-07
301	SPNCRNA.99	RefSeq	gene	NA	NA	GeneID:5802956	Gene	NA	misc_RNA	SPNCRNA.99	NA	NA	NA	NA	NA	-0.625103	1.99541	8.69472	0.00859877	0.0186566
302	SPAC9E9.01	RefSeq	gene	NA	NA	GeneID:2543299	Gene	NA	protein_coding	SPAC9E9.01	TRUE	NA	NA	NA	NA	0.843028	2.17152	9.3534	0.00870395	0.0188367
303	SPNCRNA.987	RefSeq	gene	NA	NA	GeneID:14218022	Gene	NA	misc_RNA	SPNCRNA.987	NA	NA	NA	NA	NA	1.00705	1.36765	8.91561	0.00860687	0.0186682
304	SPAC9E9.03	RefSeq	gene	NA	NA	GeneID:2543296	Gene	leu2	protein_coding	SPAC9E9.03	NA	NA	NA	NA	NA	-0.766112	8.87635	94.0759	1.44114e-08	4.21645e-07
305	SPAC9E9.06c	RefSeq	gene	NA	NA	GeneID:2542653	Gene	NA	protein_coding	SPAC9E9.06c	NA	NA	NA	NA	NA	-0.646969	7.8471	107.661	5.10517e-09	1.97715e-07
306	SPNCRNA.989	RefSeq	gene	NA	NA	GeneID:14218021	Gene	NA	misc_RNA	SPNCRNA.989	NA	NA	NA	NA	NA	0.720972	3.36013	33.3839	1.78981e-05	0.000103645
307	SPNCRNA.990	RefSeq	gene	NA	NA	GeneID:14218136	Gene	NA	misc_RNA	SPNCRNA.990	NA	NA	NA	NA	NA	0.603812	2.45974	12.9858	0.00203403	0.00538018
308	SPAC9E9.11	RefSeq	gene	NA	NA	GeneID:2542917	Gene	plr1	protein_coding	SPAC9E9.11	NA	NA	plr	NA	NA	0.932459	9.82407	138.881	6.84305e-10	4.20628e-08
309	SPNCRNA.311	RefSeq	gene	NA	NA	GeneID:9407231	Gene	NA	misc_RNA	SPNCRNA.311	NA	NA	NA	NA	NA	1.59616	-0.616039	12.0297	0.00274634	0.0070097
310	SPAC17C9.03	RefSeq	gene	NA	NA	GeneID:2542290	Gene	tif471	protein_coding	SPAC17C9.03	NA	NA	NA	NA	NA	-0.817467	9.67238	86.6413	2.68757e-08	6.76944e-07
311	SPAC27D7.03c	RefSeq	gene	NA	NA	GeneID:2542080	Gene	mei2	protein_coding	SPAC27D7.03c	NA	NA	NA	NA	NA	-1.7851	3.05339	149.743	3.73445e-10	2.66953e-08
312	SPAC27D7.09c	RefSeq	gene	NA	NA	GeneID:2542693	Gene	NA	protein_coding	SPAC27D7.09c	NA	NA	NA	NA	NA	2.17733	9.8131	592.508	3.25114e-15	3.11181e-12
313	SPNCRNA.996	RefSeq	gene	NA	NA	GeneID:14218074	Gene	NA	misc_RNA	SPNCRNA.996	NA	NA	NA	NA	NA	0.818582	2.2202	27.8382	5.14573e-05	0.000248389
314	SPAC27D7.13c	RefSeq	gene	NA	NA	GeneID:2542069	Gene	ssm4	protein_coding	SPAC27D7.13c	TRUE	NA	SPAC637.01c	NA	NA	0.676452	3.62104	33.7011	1.69104e-05	9.86071e-05
315	SPAC637.03	RefSeq	gene	NA	NA	GeneID:2543340	Gene	NA	protein_coding	SPAC637.03	NA	NA	NA	NA	NA	0.904701	5.59629	96.5258	1.18436e-08	3.72545e-07
316	SPNCRNA.997	RefSeq	gene	NA	NA	GeneID:14217991	Gene	NA	misc_RNA	SPNCRNA.997	NA	NA	NA	NA	NA	1.03441	0.871426	14.0252	0.00148478	0.00412098
317	SPAC31F12.01	RefSeq	gene	NA	NA	GeneID:2543190	Gene	zds1	protein_coding	SPAC31F12.01	NA	NA	SPAC637.14	NA	NA	-0.649207	5.83616	86.0708	2.8244e-08	7.0087e-07
318	SPNCRNA.1001	RefSeq	gene	NA	NA	GeneID:14218160	Gene	NA	misc_RNA	SPNCRNA.1001	NA	NA	NA	NA	NA	1.02352	3.27655	41.3207	4.83697e-06	3.6324e-05
319	SPAC12B10.10	RefSeq	gene	NA	NA	GeneID:2543030	Gene	NA	protein_coding	SPAC12B10.10	TRUE	NA	NA	NA	NA	-0.650255	3.16904	17.241	0.0005998	0.00191547
320	SPNCRNA.1004	RefSeq	gene	NA	NA	GeneID:14218259	Gene	NA	misc_RNA	SPNCRNA.1004	NA	NA	NA	NA	NA	0.893842	3.88819	36.6758	1.51882e-05	9.02138e-05
321	SPAC1093.07	RefSeq	gene	NA	NA	GeneID:14218039	Gene	NA	protein_coding	SPAC1093.07	NA	NA	NA	NA	NA	0.596616	4.20243	24.9048	9.50905e-05	0.000411008
322	SPNCRNA.1012	RefSeq	gene	NA	NA	GeneID:14217877	Gene	NA	misc_RNA	SPNCRNA.1012	NA	NA	NA	NA	NA	0.660852	1.11307	8.13409	0.0105939	0.0222324
323	SPNCRNA.1014	RefSeq	gene	NA	NA	GeneID:14218041	Gene	NA	misc_RNA	SPNCRNA.1014	NA	NA	NA	NA	NA	0.675672	4.93142	59.1766	4.29444e-07	5.29885e-06
324	SPAC1834.02	RefSeq	gene	NA	NA	GeneID:2542115	Gene	aro1	protein_coding	SPAC1834.02	NA	NA	NA	NA	NA	-0.793097	7.87282	144.394	5.0066e-10	3.38831e-08
325	SPAC458.04c	RefSeq	gene	NA	NA	GeneID:2543586	Gene	dil1	protein_coding	SPAC458.04c	NA	NA	NA	NA	NA	0.786465	3.19417	35.2394	1.29052e-05	7.8676e-05
326	SPNCRNA.1020	RefSeq	gene	NA	NA	GeneID:14218282	Gene	NA	misc_RNA	SPNCRNA.1020	NA	NA	NA	NA	NA	0.757971	2.18946	19.5316	0.000331744	0.00116983
327	SPAPYUG7.04c	RefSeq	gene	NA	NA	GeneID:2541470	Gene	rpb9	protein_coding	SPAPYUG7.04c	NA	NA	NA	NA	NA	-0.837859	3.90596	20.9751	0.000559195	0.00180039
328	SPNCRNA.1022	RefSeq	gene	NA	NA	GeneID:14218033	Gene	NA	misc_RNA	SPNCRNA.1022	NA	NA	NA	NA	NA	0.60632	1.94312	7.17288	0.0153549	0.0306366
329	SPAC1782.07	RefSeq	gene	NA	NA	GeneID:2542357	Gene	qcr8	protein_coding	SPAC1782.07	NA	NA	NA	NA	NA	-0.78077	8.04281	143.202	5.35157e-10	3.44764e-08
330	SPAC1782.09c	RefSeq	gene	NA	NA	GeneID:2542358	Gene	clp1	protein_coding	SPAC1782.09c	TRUE	NA	flp1	NA	NA	-0.727935	4.606	22.0975	0.000444641	0.00148806
331	SPAC1782.12c	RefSeq	gene	NA	NA	GeneID:2542361	Gene	NA	protein_coding	SPAC1782.12c	NA	NA	NA	NA	NA	0.744624	5.28173	73.0913	9.48205e-08	1.71702e-06
332	SPAC20G4.03c	RefSeq	gene	NA	NA	GeneID:2541728	Gene	hri1	protein_coding	SPAC20G4.03c	NA	NA	NA	NA	NA	0.851084	5.1114	130.15	1.14895e-09	6.36196e-08
333	SPNCRNA.54	RefSeq	gene	NA	NA	GeneID:5802966	Gene	prl54	misc_RNA	SPNCRNA.54	NA	NA	NA	NA	NA	0.971222	2.22172	22.1712	0.000175618	0.000681714
334	SPAC20G4.09	RefSeq	gene	NA	NA	GeneID:9406905	Gene	NA	protein_coding	SPAC20G4.09	TRUE	NA	NA	NA	NA	0.607779	2.58061	17.3546	0.000581866	0.0018662
335	SPAC4F10.15c	RefSeq	gene	NA	NA	GeneID:2543589	Gene	wsp1	protein_coding	SPAC4F10.15c	NA	NA	NA	NA	NA	-0.848091	5.81989	105.888	5.80701e-09	2.1615e-07
336	SPAC4F10.17	RefSeq	gene	NA	NA	GeneID:2543528	Gene	NA	protein_coding	SPAC4F10.17	NA	NA	NA	NA	NA	1.2924	1.02381	12.4972	0.00263111	0.00674902
337	SPAC4F10.20	RefSeq	gene	NA	NA	GeneID:2543556	Gene	grx1	protein_coding	SPAC4F10.20	NA	NA	NA	NA	NA	0.910958	8.76309	131.513	1.05759e-09	5.90488e-08
338	SPAC4F10.22	RefSeq	gene	NA	NA	GeneID:14218044	Gene	cmc4	protein_coding	SPAC4F10.22	TRUE	NA	tam2	NA	NA	0.727487	3.57617	44.7998	2.82919e-06	2.37241e-05
339	SPAPB8E5.07c	RefSeq	gene	NA	NA	GeneID:2543238	Gene	NA	protein_coding	SPAPB8E5.07c	NA	NA	NA	NA	NA	-0.591099	7.51655	102.497	7.46889e-09	2.61998e-07
340	SPAPB8E5.10	RefSeq	gene	NA	NA	GeneID:2543224	Gene	NA	protein_coding	SPAPB8E5.10	NA	NA	NA	NA	NA	0.870956	1.9741	14.4192	0.0013217	0.0037192
341	SPAC1B3.20	RefSeq	gene	NA	NA	GeneID:2542570	Gene	NA	protein_coding	SPAC1B3.20	NA	NA	NA	NA	NA	0.886303	5.65051	68.2579	6.17238e-07	7.10567e-06
342	SPAC1B3.16c	RefSeq	gene	NA	NA	GeneID:2542518	Gene	vht1	protein_coding	SPAC1B3.16c	NA	NA	NA	NA	NA	-0.769363	8.01584	180.749	8.06055e-11	9.1535e-09
343	SPNCRNA.1040	RefSeq	gene	NA	NA	GeneID:14218302	Gene	NA	misc_RNA	SPNCRNA.1040	NA	NA	NA	NA	NA	0.615806	1.88689	10.9603	0.0038936	0.00949658
344	SPNCRNA.257	RefSeq	gene	NA	NA	GeneID:9407094	Gene	NA	misc_RNA	SPNCRNA.257	NA	NA	NA	NA	NA	1.27395	0.342322	12.0554	0.00272392	0.00696308
345	SPAC22E12.11c	RefSeq	gene	NA	NA	GeneID:2541899	Gene	set3	protein_coding	SPAC22E12.11c	NA	NA	NA	NA	NA	-0.654359	5.49376	61.5712	3.24972e-07	4.27526e-06
346	SPAC1006.06	RefSeq	gene	NA	NA	GeneID:2542953	Gene	rgf2	protein_coding	SPAC1006.06	NA	NA	NA	NA	NA	-0.600944	6.44112	71.9468	1.06384e-07	1.88067e-06
347	SPAC1250.02	RefSeq	gene	NA	NA	GeneID:2543012	Gene	mug95	protein_coding	SPAC1250.02	NA	NA	NA	NA	NA	1.18937	1.46217	25.1614	8.99607e-05	0.000393688
348	SPNCRNA.1049	RefSeq	gene	NA	NA	GeneID:14218256	Gene	NA	misc_RNA	SPNCRNA.1049	NA	NA	NA	NA	NA	1.27993	2.65718	53.5049	8.62265e-07	9.19933e-06
349	SPNCRNA.1050	RefSeq	gene	NA	NA	GeneID:14217943	Gene	NA	misc_RNA	SPNCRNA.1050	NA	NA	NA	NA	NA	0.621317	1.43556	6.89869	0.0171269	0.0336413
350	SPAC29A4.02c	RefSeq	gene	NA	NA	GeneID:2542298	Gene	NA	protein_coding	SPAC29A4.02c	NA	NA	NA	NA	NA	-0.601398	10.5557	34.1483	1.56192e-05	9.22013e-05
351	SPAC26F1.13c	RefSeq	gene	NA	NA	GeneID:2542670	Gene	lrs1	protein_coding	SPAC26F1.13c	NA	NA	NA	NA	NA	-0.829088	8.66278	135.915	8.13304e-10	4.82225e-08
352	SPNCRNA.1054	RefSeq	gene	NA	NA	GeneID:14217935	Gene	NA	misc_RNA	SPNCRNA.1054	NA	NA	NA	NA	NA	0.939316	1.52989	18.1744	0.000468892	0.00155524
353	SPAC26F1.11	RefSeq	gene	NA	NA	GeneID:2542676	Gene	NA	protein_coding	SPAC26F1.11	NA	NA	NA	NA	NA	2.2089	3.60288	324.122	5.99544e-13	1.67373e-10
354	SPAC26F1.07	RefSeq	gene	NA	NA	GeneID:2542088	Gene	NA	protein_coding	SPAC26F1.07	NA	NA	NA	NA	NA	0.812488	9.39426	96.7429	1.16418e-08	3.67926e-07
355	SPNCRNA.1056	RefSeq	gene	NA	NA	GeneID:14218255	Gene	NA	misc_RNA	SPNCRNA.1056	NA	NA	NA	NA	NA	0.86344	4.02448	65.4238	2.11175e-07	3.05589e-06
356	SPNCRNA.1057	RefSeq	gene	NA	NA	GeneID:14218046	Gene	NA	misc_RNA	SPNCRNA.1057	NA	NA	NA	NA	NA	1.39113	2.6442	41.8056	6.32396e-06	4.4594e-05
357	SPAC26F1.04c	RefSeq	gene	NA	NA	GeneID:2542100	Gene	etr1	protein_coding	SPAC26F1.04c	NA	NA	NA	NA	NA	1.03073	6.49108	168.092	1.46092e-10	1.39343e-08
358	SPNCRNA.1058	RefSeq	gene	NA	NA	GeneID:14218358	Gene	NA	misc_RNA	SPNCRNA.1058	NA	NA	NA	NA	NA	0.696706	1.88463	11.2479	0.00353964	0.00872538
359	SPNCRNA.1062	RefSeq	gene	NA	NA	GeneID:14218181	Gene	NA	misc_RNA	SPNCRNA.1062	NA	NA	NA	NA	NA	1.56707	1.31955	41.4977	4.64372e-06	3.51558e-05
360	SPAC14C4.03	RefSeq	gene	NA	NA	GeneID:2541604	Gene	mek1	protein_coding	SPAC14C4.03	TRUE	NA	NA	NA	NA	0.946898	1.90727	22.8884	0.000148882	0.000596597
361	SPAC14C4.14	RefSeq	gene	NA	NA	GeneID:2541526	Gene	atp1	protein_coding	SPAC14C4.14	NA	NA	NA	NA	NA	-1.25081	8.46903	300.887	1.13035e-12	2.80493e-10
362	SPNCRNA.1063	RefSeq	gene	NA	NA	GeneID:14218144	Gene	NA	misc_RNA	SPNCRNA.1063	NA	NA	NA	NA	NA	0.905076	4.1795	78.1301	5.81031e-08	1.20151e-06
363	SPNCRNA.1064	RefSeq	gene	NA	NA	GeneID:14218048	Gene	NA	misc_RNA	SPNCRNA.1064	NA	NA	NA	NA	NA	1.17534	2.21845	32.2487	2.19963e-05	0.000122405
364	SPAC2H10.04	RefSeq	gene	NA	NA	GeneID:14218050	Gene	NA	protein_coding	SPAC2H10.04	TRUE	NA	NA	NA	NA	5.11149	-2.13361	15.671	0.0011283	0.00326267
365	SPNCRNA.1066	RefSeq	gene	NA	NA	GeneID:14217951	Gene	NA	misc_RNA	SPNCRNA.1066	NA	NA	NA	NA	NA	0.585214	1.37455	7.25742	0.014851	0.0297286
366	SPNCRNA.1068	RefSeq	gene	NA	NA	GeneID:14218198	Gene	NA	misc_RNA	SPNCRNA.1068	NA	NA	NA	NA	NA	1.20933	2.33823	43.5305	3.41176e-06	2.75076e-05
367	SPAP8A3.04c	RefSeq	gene	NA	NA	GeneID:2542035	Gene	hsp9	protein_coding	SPAP8A3.04c	NA	NA	scf1	NA	NA	2.18874	9.80203	196.273	2.83257e-09	1.26521e-07
368	SPNCRNA.1075	RefSeq	gene	NA	NA	GeneID:14217972	Gene	NA	misc_RNA	SPNCRNA.1075	NA	NA	NA	NA	NA	1.65021	0.217525	18.1284	0.000474536	0.00157007
369	SPNCRNA.1079	RefSeq	gene	NA	NA	GeneID:14218304	Gene	NA	misc_RNA	SPNCRNA.1079	NA	NA	NA	NA	NA	1.49537	2.58721	67.5671	1.676e-07	2.55208e-06
370	SPAC3G6.07	RefSeq	gene	NA	NA	GeneID:2543067	Gene	NA	protein_coding	SPAC3G6.07	NA	NA	NA	NA	NA	1.0125	0.541439	9.14246	0.0073068	0.0163022
371	SPAC29B12.07	RefSeq	gene	NA	NA	GeneID:2542678	Gene	sec16	protein_coding	SPAC29B12.07	NA	NA	NA	NA	NA	-0.590142	7.06197	69.3628	1.38716e-07	2.28353e-06
372	SPNCRNA.1082	RefSeq	gene	NA	NA	GeneID:14218329	Gene	NA	misc_RNA	SPNCRNA.1082	NA	NA	NA	NA	NA	0.596949	3.85454	34.8239	1.38716e-05	8.3504e-05
373	SPAC29B12.08	RefSeq	gene	NA	NA	GeneID:2542669	Gene	NA	protein_coding	SPAC29B12.08	NA	NA	NA	NA	NA	-0.698025	5.90856	96.2027	1.21511e-08	3.7668e-07
374	SPNCRNA.271	RefSeq	gene	NA	NA	GeneID:9406928	Gene	NA	misc_RNA	SPNCRNA.271	NA	NA	NA	NA	NA	2.23025	-1.50833	8.15301	0.0105186	0.0221271
375	SPAC1039.01	RefSeq	gene	NA	NA	GeneID:2542956	Gene	NA	protein_coding	SPAC1039.01	NA	NA	NA	NA	NA	-0.751746	5.27515	77.7497	6.02362e-08	1.23798e-06
376	SPAC1039.09	RefSeq	gene	NA	NA	GeneID:2543028	Gene	isp5	protein_coding	SPAC1039.09	NA	NA	NA	NA	NA	-0.595162	2.83086	18.5722	0.000423068	0.00142799
377	SPNCRNA.1088	RefSeq	gene	NA	NA	GeneID:14218015	Gene	NA	misc_RNA	SPNCRNA.1088	NA	NA	NA	NA	NA	0.747174	3.19863	36.623	1.01895e-05	6.48337e-05
378	SPAC922.04	RefSeq	gene	NA	NA	GeneID:2543561	Gene	NA	protein_coding	SPAC922.04	NA	NA	NA	NA	NA	0.672788	9.84913	63.2921	2.67368e-07	3.69035e-06
379	SPAC869.09	RefSeq	gene	NA	NA	GeneID:2543507	Gene	NA	protein_coding	SPAC869.09	NA	NA	NA	NA	NA	1.18216	0.338802	9.39943	0.00666469	0.01505
380	SPAC869.08	RefSeq	gene	NA	NA	GeneID:2543383	Gene	pcm2	protein_coding	SPAC869.08	NA	NA	NA	NA	NA	0.779553	2.05031	10.0042	0.00538909	0.012572
381	SPAC869.07c	RefSeq	gene	NA	NA	GeneID:2543243	Gene	mel1	protein_coding	SPAC869.07c	NA	NA	NA	NA	NA	1.72213	2.86237	68.8915	1.45719e-07	2.3697e-06
382	SPAC869.02c	RefSeq	gene	NA	NA	GeneID:2542104	Gene	NA	protein_coding	SPAC869.02c	NA	NA	NA	NA	NA	0.805364	7.58894	234.36	9.32947e-12	1.38905e-09
383	SPAC186.02c	RefSeq	gene	NA	NA	GeneID:2542495	Gene	NA	protein_coding	SPAC186.02c	NA	NA	NA	NA	NA	1.66183	0.767842	30.4661	3.07115e-05	0.000160379
384	SPAC186.05c	RefSeq	gene	NA	NA	GeneID:2542574	Gene	NA	protein_coding	SPAC186.05c	NA	NA	NA	NA	NA	-3.40548	2.97245	394.333	1.11478e-13	4.57611e-11
385	SPAC186.06	RefSeq	gene	NA	NA	GeneID:2542595	Gene	NA	protein_coding	SPAC186.06	NA	NA	NA	NA	NA	-2.87855	-1.4561	16.6926	0.00069545	0.00216923
386	SPAC186.09	RefSeq	gene	NA	NA	GeneID:2542602	Gene	NA	protein_coding	SPAC186.09	TRUE	NA	NA	NA	NA	-1.89705	-0.855198	11.6862	0.00306734	0.00769706
387	SPAC750.01	RefSeq	gene	NA	NA	GeneID:3361570	Gene	NA	protein_coding	SPAC750.01	TRUE	NA	NA	NA	NA	0.644905	7.96031	107.278	5.2485e-09	2.02097e-07
388	SPAC750.03c	RefSeq	gene	NA	NA	GeneID:2542647	Gene	NA	protein_coding	SPAC750.03c	TRUE	NA	NA	NA	NA	1.18959	-0.99443	5.96848	0.0251143	0.046431
389	SPAC750.04c	RefSeq	gene	NA	NA	GeneID:2542627	Gene	NA	protein_coding	SPAC750.04c	TRUE	NA	NA	NA	NA	0.80595	-0.0517238	5.95698	0.0252366	0.0466186
390	SPAC750.08c	RefSeq	gene	NA	NA	GeneID:2542710	Gene	NA	protein_coding	SPAC750.08c	TRUE	NA	NA	NA	NA	-1.90696	0.429016	27.389	5.63775e-05	0.000267703
391	SPBPB21E7.01c	RefSeq	gene	NA	NA	GeneID:3361181	Gene	eno102	protein_coding	SPBPB21E7.01c	NA	NA	SPBPB8B6.07c	NA	NA	1.36636	2.82665	87.5954	2.47489e-08	6.32892e-07
392	SPBPB21E7.02c	RefSeq	gene	NA	NA	GeneID:3361183	Gene	NA	protein_coding	SPBPB21E7.02c	TRUE	NA	NA	NA	NA	1.75044	-0.691678	9.96531	0.00546231	0.0127221
393	SPBPB21E7.10	RefSeq	gene	NA	NA	GeneID:14217544	Gene	NA	protein_coding	SPBPB21E7.10	NA	NA	NA	NA	NA	1.76788	-1.45514	5.79978	0.0269783	0.0494541
394	SPBPB21E7.11	RefSeq	gene	NA	NA	GeneID:14217547	Gene	NA	protein_coding	SPBPB21E7.11	NA	NA	NA	NA	NA	1.79368	3.48134	160.2	2.1614e-10	1.8807e-08
395	SPNCRNA.1303	RefSeq	gene	NA	NA	GeneID:14217548	Gene	NA	misc_RNA	SPNCRNA.1303	NA	NA	NA	NA	NA	0.865031	0.245177	7.7811	0.0121161	0.0249194
396	SPBPB21E7.04c	RefSeq	gene	NA	NA	GeneID:3361178	Gene	NA	protein_coding	SPBPB21E7.04c	NA	NA	NA	NA	NA	0.940254	4.31706	67.8805	1.62109e-07	2.52484e-06
397	SPNCRNA.1304	RefSeq	gene	NA	NA	GeneID:14217545	Gene	NA	misc_RNA	SPNCRNA.1304	NA	NA	NA	NA	NA	1.63835	1.11938	40.3757	5.53094e-06	4.02797e-05
398	SPNCRNA.1305	RefSeq	gene	NA	NA	GeneID:14217642	Gene	NA	misc_RNA	SPNCRNA.1305	NA	NA	NA	NA	NA	0.585186	2.8283	17.1847	0.000608911	0.00194087
399	SPBPB10D8.01	RefSeq	gene	NA	NA	GeneID:2541399	Gene	NA	protein_coding	SPBPB10D8.01	NA	NA	NA	NA	NA	0.764004	6.67209	155.527	2.74838e-10	2.14118e-08
400	SPBC359.02	RefSeq	gene	NA	NA	GeneID:2540953	Gene	alr2	protein_coding	SPBC359.02	NA	NA	NA	NA	NA	1.20082	3.89942	103.445	6.95663e-09	2.49248e-07
401	SPNCRNA.1310	RefSeq	gene	NA	NA	GeneID:14217644	Gene	NA	misc_RNA	SPNCRNA.1310	NA	NA	NA	NA	NA	0.746068	2.40076	24.6708	0.000100053	0.000429989
402	SPBC359.05	RefSeq	gene	NA	NA	GeneID:2540937	Gene	abc3	protein_coding	SPBC359.05	NA	NA	NA	NA	NA	0.699282	7.28925	159.22	2.27195e-10	1.92685e-08
403	SPNCRNA.1312	RefSeq	gene	NA	NA	GeneID:14217641	Gene	NA	misc_RNA	SPNCRNA.1312	NA	NA	NA	NA	NA	-1.21733	2.17712	48.6855	1.63235e-06	1.52152e-05
404	SPBC359.06	RefSeq	gene	NA	NA	GeneID:2540926	Gene	mug14	protein_coding	SPBC359.06	NA	NA	NA	NA	NA	0.735348	3.6085	37.6251	8.61972e-06	5.7011e-05
405	SPNCRNA.1315	RefSeq	gene	NA	NA	GeneID:14217611	Gene	NA	misc_RNA	SPNCRNA.1315	NA	NA	NA	NA	NA	0.947268	3.24513	47.8373	1.83533e-06	1.67302e-05
406	SPBC1683.06c	RefSeq	gene	NA	NA	GeneID:2540168	Gene	NA	protein_coding	SPBC1683.06c	NA	NA	NA	NA	NA	0.676655	4.66499	68.5959	1.50313e-07	2.40933e-06
407	SPNCRNA.1317	RefSeq	gene	NA	NA	GeneID:14217428	Gene	NA	misc_RNA	SPNCRNA.1317	NA	NA	NA	NA	NA	0.856355	2.0482	24.4628	0.000104707	0.000445701
408	SPNCRNA.1318	RefSeq	gene	NA	NA	GeneID:14217560	Gene	NA	misc_RNA	SPNCRNA.1318	NA	NA	NA	NA	NA	0.968772	3.47567	60.2863	3.76995e-07	4.78384e-06
409	SPBC1683.09c	RefSeq	gene	NA	NA	GeneID:2539711	Gene	frp1	protein_coding	SPBC1683.09c	NA	NA	NA	NA	NA	1.23099	6.4176	301.753	1.10305e-12	2.80493e-10
410	SPNCRNA.100	RefSeq	gene	NA	NA	GeneID:5802736	Gene	NA	misc_RNA	SPNCRNA.100	NA	NA	NA	NA	NA	0.836498	1.22385	6.90316	0.0176784	0.0345623
411	SPNCRNA.1321	RefSeq	gene	NA	NA	GeneID:14217846	Gene	NA	misc_RNA	SPNCRNA.1321	NA	NA	NA	NA	NA	0.619048	4.08013	37.4782	8.83199e-06	5.8071e-05
412	SPNCRNA.1326	RefSeq	gene	NA	NA	GeneID:14217561	Gene	NA	misc_RNA	SPNCRNA.1326	NA	NA	NA	NA	NA	2.65296	-1.94049	5.85285	0.0263755	0.0485084
413	SPBC660.05	RefSeq	gene	NA	NA	GeneID:2541133	Gene	NA	protein_coding	SPBC660.05	NA	NA	NA	NA	NA	0.992667	1.43894	20.2726	0.000276188	0.000999168
414	SPNCRNA.1327	RefSeq	gene	NA	NA	GeneID:14217513	Gene	NA	misc_RNA	SPNCRNA.1327	NA	NA	NA	NA	NA	0.723555	3.46459	42.4637	4.00557e-06	3.13036e-05
415	SPBC660.10	RefSeq	gene	NA	NA	GeneID:2541108	Gene	NA	protein_coding	SPBC660.10	TRUE	NA	NA	NA	NA	-0.656445	4.48847	17.1042	0.00121254	0.00346588
416	SPNCRNA.1329	RefSeq	gene	NA	NA	GeneID:14217515	Gene	NA	misc_RNA	SPNCRNA.1329	NA	NA	NA	NA	NA	0.781839	1.19947	13.2933	0.00185089	0.00496634
417	SPBC31E1.06	RefSeq	gene	NA	NA	GeneID:2540390	Gene	bms1	protein_coding	SPBC31E1.06	NA	NA	SPBC800.01	NA	NA	-0.590311	7.87809	84.0236	3.38308e-08	7.98029e-07
418	SPBC800.14c	RefSeq	gene	NA	NA	GeneID:2540696	Gene	NA	protein_coding	SPBC800.14c	NA	NA	NA	NA	NA	0.773442	5.28691	87.1132	2.57994e-08	6.54758e-07
419	SPNCRNA.1334	RefSeq	gene	NA	NA	GeneID:14217613	Gene	NA	misc_RNA	SPNCRNA.1334	NA	NA	NA	NA	NA	0.838335	5.37018	81.9352	4.33786e-08	9.49794e-07
420	SPNCRNA.1335	RefSeq	gene	NA	NA	GeneID:14217522	Gene	NA	misc_RNA	SPNCRNA.1335	NA	NA	NA	NA	NA	0.792141	2.02393	17.5283	0.000555605	0.00178969
421	SPBC1773.06c	RefSeq	gene	NA	NA	GeneID:2540139	Gene	NA	protein_coding	SPBC1773.06c	NA	NA	NA	NA	NA	1.38673	7.63823	273.821	2.74606e-12	5.57533e-10
422	SPNCRNA.1336	RefSeq	gene	NA	NA	GeneID:14217439	Gene	NA	misc_RNA	SPNCRNA.1336	NA	NA	NA	NA	NA	0.71482	4.45465	47.2476	1.99295e-06	1.79456e-05
423	SPNCRNA.301	RefSeq	gene	NA	NA	GeneID:9407208	Gene	NA	misc_RNA	SPNCRNA.301	NA	NA	NA	NA	NA	0.65362	3.16576	26.3581	6.97742e-05	0.000320301
424	SPBP26C9.02c	RefSeq	gene	NA	NA	GeneID:2541313	Gene	car1	protein_coding	SPBP26C9.02c	NA	NA	NA	NA	NA	0.822279	5.75497	140.051	6.39788e-10	4.00615e-08
425	SPNCRNA.1339	RefSeq	gene	NA	NA	GeneID:14217691	Gene	NA	misc_RNA	SPNCRNA.1339	NA	NA	NA	NA	NA	0.768162	1.29241	7.98557	0.0112065	0.0233686
426	SPNCRNA.1340	RefSeq	gene	NA	NA	GeneID:14217562	Gene	NA	misc_RNA	SPNCRNA.1340	NA	NA	NA	NA	NA	1.01096	3.45877	68.2801	1.55398e-07	2.46722e-06
427	SPNCRNA.103	RefSeq	gene	NA	NA	GeneID:5802740	Gene	sme2	misc_RNA	SPNCRNA.103	NA	NA	SPNCRNA.1341	NA	NA	0.714605	3.92144	35.2777	1.28201e-05	7.8228e-05
428	SPNCRNA.1346	RefSeq	gene	NA	NA	GeneID:14217563	Gene	NA	misc_RNA	SPNCRNA.1346	NA	NA	NA	NA	NA	0.670994	1.38573	6.75609	0.0181393	0.0353089
429	SPBC106.02c	RefSeq	gene	NA	NA	GeneID:2540069	Gene	srx1	protein_coding	SPBC106.02c	NA	NA	NA	NA	NA	2.06009	4.97526	464.583	2.70184e-14	1.39249e-11
430	SPNCRNA.1350	RefSeq	gene	NA	NA	GeneID:14217814	Gene	NA	misc_RNA	SPNCRNA.1350	NA	NA	NA	NA	NA	0.696762	3.33122	28.1177	4.86379e-05	0.000236655
431	SPNCRNA.305	RefSeq	gene	NA	NA	GeneID:9407327	Gene	NA	misc_RNA	SPNCRNA.305	NA	NA	NA	NA	NA	1.48044	0.449063	19.6224	0.000324308	0.00114602
432	SPNCRNA.1351	RefSeq	gene	NA	NA	GeneID:14217745	Gene	NA	misc_RNA	SPNCRNA.1351	NA	NA	NA	NA	NA	0.616497	5.78076	74.0042	8.65949e-08	1.59831e-06
433	SPNCRNA.1352	RefSeq	gene	NA	NA	GeneID:14217565	Gene	NA	misc_RNA	SPNCRNA.1352	NA	NA	NA	NA	NA	0.804532	4.07919	69.2546	1.40289e-07	2.30377e-06
434	SPNCRNA.1353	RefSeq	gene	NA	NA	GeneID:14217764	Gene	NA	misc_RNA	SPNCRNA.1353	NA	NA	NA	NA	NA	1.38388	5.27103	236.93	8.51444e-12	1.32876e-09
435	SPBC582.03	RefSeq	gene	NA	NA	GeneID:2540880	Gene	cdc13	protein_coding	SPBC582.03	NA	NA	NA	NA	NA	-0.606216	7.65928	110.745	4.09787e-09	1.65396e-07
436	SPNCRNA.1356	RefSeq	gene	NA	NA	GeneID:14217658	Gene	NA	misc_RNA	SPNCRNA.1356	NA	NA	NA	NA	NA	0.623295	3.06234	19.0363	0.0003758	0.00130189
437	SPNCRNA.1358	RefSeq	gene	NA	NA	GeneID:14217684	Gene	NA	misc_RNA	SPNCRNA.1358	NA	NA	NA	NA	NA	0.784863	4.84974	83.7949	3.45279e-08	8.0887e-07
438	SPBC428.05c	RefSeq	gene	NA	NA	GeneID:2541050	Gene	arg12	protein_coding	SPBC428.05c	NA	NA	NA	NA	NA	-0.697628	7.7895	104.845	6.26959e-09	2.28295e-07
439	SPNCRNA.1362	RefSeq	gene	NA	NA	GeneID:14217567	Gene	NA	misc_RNA	SPNCRNA.1362	NA	NA	NA	NA	NA	0.773253	1.48898	11.7304	0.00302382	0.00760495
440	SPNCRNA.1363	RefSeq	gene	NA	NA	GeneID:14217733	Gene	NA	misc_RNA	SPNCRNA.1363	NA	NA	NA	NA	NA	0.846822	2.13006	17.2826	0.000593162	0.00189608
441	SPNCRNA.1366	RefSeq	gene	NA	NA	GeneID:14217639	Gene	NA	misc_RNA	SPNCRNA.1366	NA	NA	NA	NA	NA	0.669201	3.38159	23.7701	0.000122033	0.000506136
442	SPBC1685.17	RefSeq	gene	NA	NA	GeneID:14217568	Gene	NA	protein_coding	SPBC1685.17	NA	NA	NA	NA	NA	0.697432	6.38818	54.1708	2.41113e-06	2.08609e-05
443	SPNCRNA.1367	RefSeq	gene	NA	NA	GeneID:14217430	Gene	NA	misc_RNA	SPNCRNA.1367	NA	NA	NA	NA	NA	1.0171	2.19888	22.089	0.00017901	0.000691276
444	SPBC354.05c	RefSeq	gene	NA	NA	GeneID:2541044	Gene	sre2	protein_coding	SPBC354.05c	NA	NA	NA	NA	NA	-0.650967	6.26105	90.8453	1.87938e-08	5.20324e-07
445	SPBC354.10	RefSeq	gene	NA	NA	GeneID:2540930	Gene	def1	protein_coding	SPBC354.10	NA	NA	NA	NA	NA	-0.853831	8.32184	111.109	4.74614e-09	1.8616e-07
446	SPNCRNA.1373	RefSeq	gene	NA	NA	GeneID:14217525	Gene	NA	misc_RNA	SPNCRNA.1373	NA	NA	NA	NA	NA	0.64387	2.15278	12.7908	0.00216063	0.00567696
447	SPBTRNALYS.06	RefSeq	gene	NA	NA	GeneID:14217792	Gene	NA	tRNA	SPBTRNALYS.06	NA	NA	NA	NA	NA	2.41813	-2.09257	7.13486	0.0155877	0.0310272
448	SPBC839.16	RefSeq	gene	NA	NA	GeneID:2541217	Gene	NA	protein_coding	SPBC839.16	NA	NA	NA	NA	NA	-0.662682	7.60985	78.3327	6.22476e-08	1.26382e-06
449	SPBC947.15c	RefSeq	gene	NA	NA	GeneID:2540211	Gene	NA	protein_coding	SPBC947.15c	NA	NA	NA	NA	NA	-1.07743	6.51075	254.84	4.614e-12	7.92661e-10
450	SPBC947.04	RefSeq	gene	NA	NA	GeneID:2541237	Gene	NA	protein_coding	SPBC947.04	NA	NA	NA	NA	NA	1.95382	9.44942	414.974	7.17886e-14	3.20656e-11
451	SPNCRNA.1380	RefSeq	gene	NA	NA	GeneID:14217617	Gene	NA	misc_RNA	SPNCRNA.1380	NA	NA	NA	NA	NA	2.20673	-0.940326	13.8071	0.0015846	0.0043601
452	SPBC947.01	RefSeq	gene	NA	NA	GeneID:2541249	Gene	NA	protein_coding	SPBC947.01	NA	NA	NA	NA	NA	-0.619263	5.81312	67.1127	1.75929e-07	2.64288e-06
453	SPBPJ4664.02	RefSeq	gene	NA	NA	GeneID:2541363	Gene	NA	protein_coding	SPBPJ4664.02	NA	NA	NA	NA	NA	-0.774049	5.28744	78.1762	5.78504e-08	1.19999e-06
454	SPNCRNA.1382	RefSeq	gene	NA	NA	GeneID:14217793	Gene	NA	misc_RNA	SPNCRNA.1382	NA	NA	NA	NA	NA	0.607716	3.5835	17.966	0.000497828	0.00163182
455	SPBC119.07	RefSeq	gene	NA	NA	GeneID:2539996	Gene	ppk19	protein_coding	SPBC119.07	NA	NA	vps15	NA	NA	-0.630384	4.94016	52.4766	9.8433e-07	1.02726e-05
456	SPBC119.10	RefSeq	gene	NA	NA	GeneID:2539704	Gene	asn1	protein_coding	SPBC119.10	NA	NA	NA	NA	NA	-0.651407	8.89128	75.0469	7.81566e-08	1.49277e-06
457	SPBC577.05c	RefSeq	gene	NA	NA	GeneID:2541083	Gene	rec27	protein_coding	SPBC577.05c	TRUE	NA	mug41	NA	NA	0.80578	1.19437	11.7502	0.00300446	0.00756477
458	SPBC577.06c	RefSeq	gene	NA	NA	GeneID:2540883	Gene	stt4	protein_coding	SPBC577.06c	NA	NA	NA	NA	NA	-0.640597	6.77364	62.1507	5.36588e-07	6.31834e-06
459	SPRRNA.31	RefSeq	gene	NA	NA	GeneID:5802754	Gene	NA	rRNA	SPRRNA.31	NA	NA	NA	NA	NA	0.602551	2.49542	8.85871	0.0083661	0.0182702
460	SPNCRNA.1384	RefSeq	gene	NA	NA	GeneID:14217656	Gene	NA	misc_RNA	SPNCRNA.1384	NA	NA	NA	NA	NA	-0.619479	1.24083	7.39698	0.0140596	0.0283647
461	SPBC530.10c	RefSeq	gene	NA	NA	GeneID:2540900	Gene	anc1	protein_coding	SPBC530.10c	NA	NA	NA	NA	NA	-1.02695	9.06607	133.945	9.13874e-10	5.28412e-08
462	SPNCRNA.328	RefSeq	gene	NA	NA	GeneID:9407137	Gene	NA	misc_RNA	SPNCRNA.328	NA	NA	NA	NA	NA	0.647623	2.88388	22.6923	0.000155712	0.000618917
463	SPBC36.01c	RefSeq	gene	NA	NA	GeneID:2540934	Gene	NA	protein_coding	SPBC36.01c	NA	NA	NA	NA	NA	-0.777051	5.32984	89.9129	2.03206e-08	5.4678e-07
464	SPBC36.13	RefSeq	gene	NA	NA	GeneID:14217571	Gene	NA	protein_coding	SPBC36.13	NA	NA	NA	NA	NA	0.853013	0.603598	7.21684	0.0150905	0.030163
465	SPBC36.10	RefSeq	gene	NA	NA	GeneID:2540922	Gene	NA	protein_coding	SPBC36.10	NA	NA	NA	NA	NA	-0.631294	5.89573	78.7501	5.48042e-08	1.15106e-06
466	SPNCRNA.1392	RefSeq	gene	NA	NA	GeneID:14217835	Gene	NA	misc_RNA	SPNCRNA.1392	NA	NA	NA	NA	NA	0.79501	1.72002	12.2755	0.00253972	0.00653712
467	SPNCRNA.1394	RefSeq	gene	NA	NA	GeneID:14217729	Gene	NA	misc_RNA	SPNCRNA.1394	NA	NA	NA	NA	NA	0.819175	5.02298	15.5393	0.00414227	0.010012
468	SPNCRNA.1395	RefSeq	gene	NA	NA	GeneID:14217765	Gene	NA	misc_RNA	SPNCRNA.1395	NA	NA	NA	NA	NA	0.903051	2.84982	37.4611	8.85712e-06	5.81221e-05
469	SPBC216.07c	RefSeq	gene	NA	NA	GeneID:2540720	Gene	tor2	protein_coding	SPBC216.07c	NA	NA	SPBC646.01c	NA	NA	-0.609478	6.96765	71.7312	1.08733e-07	1.91211e-06
470	SPNCRNA.1400	RefSeq	gene	NA	NA	GeneID:14217685	Gene	NA	misc_RNA	SPNCRNA.1400	NA	NA	NA	NA	NA	0.618742	1.45382	6.61012	0.0192464	0.0370761
471	SPBP35G2.17	RefSeq	gene	NA	NA	GeneID:14217575	Gene	NA	protein_coding	SPBP35G2.17	NA	NA	NA	NA	NA	1.01433	4.5245	97.8424	1.06768e-08	3.43917e-07
472	SPBP35G2.07	RefSeq	gene	NA	NA	GeneID:2541345	Gene	ilv1	protein_coding	SPBP35G2.07	NA	NA	NA	NA	NA	-0.655751	8.30997	90.5228	1.93069e-08	5.3015e-07
473	SPNCRNA.1401	RefSeq	gene	NA	NA	GeneID:14217732	Gene	NA	misc_RNA	SPNCRNA.1401	NA	NA	NA	NA	NA	1.38239	1.11438	23.5516	0.000128145	0.000527377
474	SPNCRNA.1404	RefSeq	gene	NA	NA	GeneID:14217676	Gene	NA	misc_RNA	SPNCRNA.1404	NA	NA	NA	NA	NA	0.657847	3.73657	29.3781	3.789e-05	0.00019232
475	SPBC146.13c	RefSeq	gene	NA	NA	GeneID:2539659	Gene	myo1	protein_coding	SPBC146.13c	NA	NA	NA	NA	NA	-0.642377	8.2446	77.5667	6.12936e-08	1.24823e-06
476	SPBC337.03	RefSeq	gene	NA	NA	GeneID:2540220	Gene	NA	protein_coding	SPBC337.03	TRUE	NA	NA	NA	NA	-0.624099	4.47141	34.3357	1.51109e-05	8.98412e-05
477	SPBC337.08c	RefSeq	gene	NA	NA	GeneID:2541030	Gene	ubi4	protein_coding	SPBC337.08c	NA	NA	NA	NA	NA	0.630252	11.7803	31.0766	2.73553e-05	0.000145345
478	SPNCRNA.498	RefSeq	gene	NA	NA	GeneID:14217438	Gene	NA	misc_RNA	SPNCRNA.498	NA	NA	NA	NA	NA	0.717687	0.968852	5.89805	0.0258742	0.0476648
479	SPNCRNA.1409	RefSeq	gene	NA	NA	GeneID:14217633	Gene	NA	misc_RNA	SPNCRNA.1409	NA	NA	NA	NA	NA	0.965315	4.36079	38.6352	2.50253e-05	0.000135217
480	SPBC1734.11	RefSeq	gene	NA	NA	GeneID:2539671	Gene	mas5	protein_coding	SPBC1734.11	NA	NA	NA	NA	NA	-0.614983	9.23897	76.1526	7.01931e-08	1.36713e-06
481	SPBC1734.13	RefSeq	gene	NA	NA	GeneID:2539839	Gene	atp3	protein_coding	SPBC1734.13	NA	NA	NA	NA	NA	-0.728913	7.61764	168.323	1.44462e-10	1.39343e-08
482	SPBC1709.02c	RefSeq	gene	NA	NA	GeneID:2540197	Gene	vrs1	protein_coding	SPBC1709.02c	NA	NA	vas1	NA	NA	-0.716405	8.9495	92.6698	1.61612e-08	4.60767e-07
483	SPBC1709.05	RefSeq	gene	NA	NA	GeneID:2540199	Gene	sks2	protein_coding	SPBC1709.05	NA	NA	hsc1	NA	NA	-0.713644	11.7617	38.0203	8.0763e-06	5.41654e-05
484	SPBC409.08	RefSeq	gene	NA	NA	GeneID:2541015	Gene	NA	protein_coding	SPBC409.08	NA	NA	NA	NA	NA	-1.11784	7.03738	195.738	1.36848e-10	1.34835e-08
485	SPBC409.23	RefSeq	gene	NA	NA	GeneID:14217816	Gene	tam7	protein_coding	SPBC409.23	TRUE	NA	NA	NA	NA	0.693077	4.90709	61.5589	3.25431e-07	4.27526e-06
486	SPNCRNA.1419	RefSeq	gene	NA	NA	GeneID:14217502	Gene	NA	misc_RNA	SPNCRNA.1419	NA	NA	NA	NA	NA	0.934588	3.89122	87.5352	2.48775e-08	6.33762e-07
487	SPBC1306.01c	RefSeq	gene	NA	NA	GeneID:2539776	Gene	NA	protein_coding	SPBC1306.01c	NA	NA	NA	NA	NA	-1.32166	6.42471	330.797	5.03702e-13	1.46731e-10
488	SPNCRNA.569	RefSeq	gene	NA	NA	GeneID:9407139	Gene	NA	misc_RNA	SPNCRNA.569	NA	NA	NA	NA	NA	0.78122	0.423401	6.72208	0.0183906	0.0357096
489	SPBC4.03c	RefSeq	gene	NA	NA	GeneID:2540710	Gene	NA	protein_coding	SPBC4.03c	NA	NA	NA	NA	NA	-0.778641	6.35812	126.34	1.45459e-09	7.61389e-08
490	SPBC4.04c	RefSeq	gene	NA	NA	GeneID:2540620	Gene	mcm2	protein_coding	SPBC4.04c	NA	NA	nda1	NA	NA	-0.631199	5.64784	69.6649	1.34423e-07	2.24596e-06
491	SPNCRNA.1420	RefSeq	gene	NA	NA	GeneID:14217518	Gene	NA	misc_RNA	SPNCRNA.1420	NA	NA	NA	NA	NA	0.783076	2.32652	19.6184	0.000324638	0.00114659
492	SPBC725.10	RefSeq	gene	NA	NA	GeneID:2541096	Gene	NA	protein_coding	SPBC725.10	NA	NA	NA	NA	NA	0.784558	5.67557	63.4822	4.66172e-07	5.60746e-06
493	SPBC651.01c	RefSeq	gene	NA	NA	GeneID:2541126	Gene	nog1	protein_coding	SPBC651.01c	NA	NA	SPBC725.18c	NA	NA	-0.764029	8.35301	146.443	4.46961e-10	3.08726e-08
494	SPNCRNA.1424	RefSeq	gene	NA	NA	GeneID:14217576	Gene	NA	misc_RNA	SPNCRNA.1424	NA	NA	NA	NA	NA	0.877474	3.32531	53.2568	8.90096e-07	9.4661e-06
495	SPBC3D6.02	RefSeq	gene	NA	NA	GeneID:2540960	Gene	but2	protein_coding	SPBC3D6.02	NA	NA	NA	NA	NA	-0.58953	10.0163	31.574	2.49214e-05	0.000134946
496	SPBC3D6.03c	RefSeq	gene	NA	NA	GeneID:2540985	Gene	trz2	protein_coding	SPBC3D6.03c	NA	NA	sptrz2	NA	NA	-0.881199	4.92171	121.328	2.00322e-09	9.79678e-08
497	SPBC3D6.12	RefSeq	gene	NA	NA	GeneID:2540971	Gene	NA	protein_coding	SPBC3D6.12	NA	NA	NA	NA	NA	-0.614687	7.34752	126.411	1.44813e-09	7.61389e-08
498	SPNCRNA.346	RefSeq	gene	NA	NA	GeneID:9407067	Gene	NA	misc_RNA	SPNCRNA.346	NA	NA	NA	NA	NA	1.10707	0.662812	9.14318	0.00742308	0.0165134
499	SPBC27B12.03c	RefSeq	gene	NA	NA	GeneID:3361266	Gene	erg32	protein_coding	SPBC27B12.03c	NA	NA	NA	NA	NA	-0.828992	6.08475	143.908	5.14395e-10	3.41232e-08
500	SPBC27B12.11c	RefSeq	gene	NA	NA	GeneID:2540501	Gene	NA	protein_coding	SPBC27B12.11c	NA	NA	NA	NA	NA	-0.624463	5.49546	38.1725	1.30393e-05	7.9349e-05
501	SPBC8D2.06	RefSeq	gene	NA	NA	GeneID:2541245	Gene	irs1	protein_coding	SPBC8D2.06	NA	NA	NA	NA	NA	-0.819945	8.53817	148.923	3.90359e-10	2.75306e-08
502	SPBC8D2.18c	RefSeq	gene	NA	NA	GeneID:2541218	Gene	NA	protein_coding	SPBC8D2.18c	NA	NA	NA	NA	NA	-0.728853	10.0099	47.6481	1.88433e-06	1.71071e-05
503	SPBC8D2.20c	RefSeq	gene	NA	NA	GeneID:2541273	Gene	sec31	protein_coding	SPBC8D2.20c	NA	NA	NA	NA	NA	-0.8138	7.79303	143.354	5.30613e-10	3.44764e-08
504	SPBC17A3.04c	RefSeq	gene	NA	NA	GeneID:2540052	Gene	rar1	protein_coding	SPBC17A3.04c	NA	NA	mrs1	NA	NA	-0.608029	7.61523	80.0796	4.84088e-08	1.03955e-06
505	SPNCRNA.1433	RefSeq	gene	NA	NA	GeneID:14217535	Gene	NA	misc_RNA	SPNCRNA.1433	NA	NA	NA	NA	NA	0.648457	3.00292	25.8228	7.81022e-05	0.000350727
506	SPBC32H8.02c	RefSeq	gene	NA	NA	GeneID:2540263	Gene	nep2	protein_coding	SPBC32H8.02c	NA	NA	mug120	NA	NA	0.60564	3.64026	11.5991	0.00411694	0.00995794
507	SPNCRNA.1436	RefSeq	gene	NA	NA	GeneID:14217752	Gene	NA	misc_RNA	SPNCRNA.1436	NA	NA	NA	NA	NA	0.689702	6.18102	59.7263	7.51401e-07	8.3213e-06
508	SPNCRNA.1438	RefSeq	gene	NA	NA	GeneID:14217412	Gene	NA	misc_RNA	SPNCRNA.1438	NA	NA	NA	NA	NA	0.798039	1.3311	14.8971	0.00115016	0.00331586
509	SPNCRNA.1440	RefSeq	gene	NA	NA	GeneID:14217524	Gene	NA	misc_RNA	SPNCRNA.1440	NA	NA	NA	NA	NA	0.629264	4.53512	46.3983	2.24709e-06	1.98099e-05
510	SPBC83.13	RefSeq	gene	NA	NA	GeneID:2540216	Gene	NA	protein_coding	SPBC83.13	NA	NA	NA	NA	NA	-0.807028	6.86001	163.818	1.8023e-10	1.65416e-08
511	SPBC29B5.02c	RefSeq	gene	NA	NA	GeneID:2540364	Gene	isp4	protein_coding	SPBC29B5.02c	NA	NA	NA	NA	NA	-0.992235	4.92947	68.5759	3.6811e-07	4.71575e-06
512	SPBC27.03	RefSeq	gene	NA	NA	GeneID:2540454	Gene	meu25	protein_coding	SPBC27.03	NA	NA	NA	NA	NA	0.603474	2.55651	16.0228	0.000836164	0.00254419
513	SPBC27.04	RefSeq	gene	NA	NA	GeneID:2540497	Gene	uds1	protein_coding	SPBC27.04	TRUE	NA	NA	NA	NA	-0.622914	7.08882	42.9643	1.47463e-05	8.80573e-05
514	SPBC28F2.12	RefSeq	gene	NA	NA	GeneID:2540292	Gene	rpb1	protein_coding	SPBC28F2.12	NA	NA	NA	NA	NA	-0.691485	8.15676	68.1473	2.89973e-07	3.91914e-06
515	SPBTRNAALA.08	RefSeq	gene	NA	NA	GeneID:3361249	Gene	NA	tRNA	SPBTRNAALA.08	NA	NA	NA	NA	NA	3.07701	-2.05352	8.61019	0.00887051	0.0191409
516	SPBTRNAALA.09	RefSeq	gene	NA	NA	GeneID:3361241	Gene	NA	tRNA	SPBTRNAALA.09	NA	NA	NA	NA	NA	2.28539	-1.97766	6.29741	0.0218856	0.0412703
517	SPBTRNAALA.11	RefSeq	gene	NA	NA	GeneID:3361231	Gene	NA	tRNA	SPBTRNAALA.11	NA	NA	NA	NA	NA	3.07701	-2.05352	8.61019	0.00887051	0.0191409
518	SPBC21B10.12	RefSeq	gene	NA	NA	GeneID:2540588	Gene	rec6	protein_coding	SPBC21B10.12	TRUE	NA	NA	NA	NA	0.602664	4.89047	49.0023	1.56306e-06	1.46674e-05
519	SPBC21B10.15	RefSeq	gene	NA	NA	GeneID:14217750	Gene	NA	protein_coding	SPBC21B10.15	NA	NA	NA	NA	NA	0.634943	4.99915	34.4367	1.94913e-05	0.000110671
520	SPBC19C2.05	RefSeq	gene	NA	NA	GeneID:2540580	Gene	ran1	protein_coding	SPBC19C2.05	NA	NA	pat1	NA	NA	-0.770682	3.90461	38.7996	7.1128e-06	4.89782e-05
521	SPBC19C2.06c	RefSeq	gene	NA	NA	GeneID:2540789	Gene	mug124	protein_coding	SPBC19C2.06c	NA	NA	NA	NA	NA	0.646322	5.00639	54.4145	7.68195e-07	8.40998e-06
522	SPNCRNA.1452	RefSeq	gene	NA	NA	GeneID:14217739	Gene	NA	misc_RNA	SPNCRNA.1452	NA	NA	NA	NA	NA	0.640628	3.74951	15.6081	0.00128133	0.00362385
523	SPNCRNA.1453	RefSeq	gene	NA	NA	GeneID:14217581	Gene	NA	misc_RNA	SPNCRNA.1453	NA	NA	NA	NA	NA	0.893356	3.34718	36.2592	1.08361e-05	6.81069e-05
524	SPNCRNA.1454	RefSeq	gene	NA	NA	GeneID:14217449	Gene	NA	misc_RNA	SPNCRNA.1454	NA	NA	NA	NA	NA	0.733831	2.9873	27.4005	5.62451e-05	0.000267453
525	SPNCRNA.1455	RefSeq	gene	NA	NA	GeneID:14217710	Gene	NA	misc_RNA	SPNCRNA.1455	NA	NA	NA	NA	NA	1.10505	2.07625	34.3917	1.49628e-05	8.91117e-05
526	SPBC2F12.10	RefSeq	gene	NA	NA	GeneID:2540365	Gene	NA	protein_coding	SPBC2F12.10	NA	NA	NA	NA	NA	-0.65345	5.72146	90.1486	1.9922e-08	5.41965e-07
527	SPBC1D7.03	RefSeq	gene	NA	NA	GeneID:2540673	Gene	mug80	protein_coding	SPBC1D7.03	NA	NA	NA	NA	NA	-0.693386	7.1954	117.573	2.56564e-09	1.16937e-07
528	SPBC11G11.07	RefSeq	gene	NA	NA	GeneID:2539916	Gene	mtr10	protein_coding	SPBC11G11.07	NA	NA	SPBC18H10.01	NA	NA	-0.65248	6.1449	101.889	7.81951e-09	2.70055e-07
529	SPBC9B6.04c	RefSeq	gene	NA	NA	GeneID:2540210	Gene	tuf1	protein_coding	SPBC9B6.04c	NA	NA	NA	NA	NA	-0.603224	7.57235	21.5906	0.00109879	0.00318422
530	SPNCRNA.1471	RefSeq	gene	NA	NA	GeneID:14217808	Gene	NA	misc_RNA	SPNCRNA.1471	NA	NA	NA	NA	NA	0.586652	4.59886	21.8637	0.000239554	0.00088577
531	SPNCRNA.1473	RefSeq	gene	NA	NA	GeneID:14217499	Gene	NA	misc_RNA	SPNCRNA.1473	NA	NA	NA	NA	NA	0.76607	2.81573	25.5602	8.25877e-05	0.000366206
532	SPNCRNA.1475	RefSeq	gene	NA	NA	GeneID:14217832	Gene	NA	misc_RNA	SPNCRNA.1475	NA	NA	NA	NA	NA	1.04241	0.745406	12.9765	0.00203985	0.00539133
533	SPBC16E9.10c	RefSeq	gene	NA	NA	GeneID:2539968	Gene	NA	protein_coding	SPBC16E9.10c	NA	NA	NA	NA	NA	-0.625256	5.91286	88.9801	2.19873e-08	5.80597e-07
534	SPNCRNA.1479	RefSeq	gene	NA	NA	GeneID:14217584	Gene	NA	misc_RNA	SPNCRNA.1479	NA	NA	NA	NA	NA	0.894955	1.60023	15.8673	0.000873213	0.00263703
535	SPBP23A10.07	RefSeq	gene	NA	NA	GeneID:2541280	Gene	rpa2	protein_coding	SPBP23A10.07	TRUE	NA	NA	NA	NA	-0.774311	8.14988	136.551	7.83493e-10	4.68697e-08
536	SPNCRNA.1482	RefSeq	gene	NA	NA	GeneID:14217536	Gene	NA	misc_RNA	SPNCRNA.1482	NA	NA	NA	NA	NA	1.0655	3.48132	82.033	4.04647e-08	9.00709e-07
537	SPNCRNA.385	RefSeq	gene	NA	NA	GeneID:9407000	Gene	NA	misc_RNA	SPNCRNA.385	NA	NA	NA	NA	NA	1.45866	-0.619656	7.92318	0.0114756	0.0238407
538	SPBP23A10.12	RefSeq	gene	NA	NA	GeneID:2541328	Gene	frg1	protein_coding	SPBP23A10.12	NA	NA	NA	NA	NA	0.591672	6.59748	88.9676	2.20107e-08	5.80597e-07
539	SPBTRNAASN.02	RefSeq	gene	NA	NA	GeneID:3361203	Gene	NA	tRNA	SPBTRNAASN.02	NA	NA	NA	NA	NA	-2.66351	-1.94248	6.34895	0.0214236	0.0405819
540	SPBP23A10.15c	RefSeq	gene	NA	NA	GeneID:2541300	Gene	qcr1	protein_coding	SPBP23A10.15c	NA	NA	mas1	NA	NA	-1.54208	8.10808	561.947	5.16241e-15	3.57386e-12
541	SPBC29A3.11c	RefSeq	gene	NA	NA	GeneID:2540397	Gene	NA	protein_coding	SPBC29A3.11c	NA	NA	NA	NA	NA	-1.02264	5.15735	139.211	6.71395e-10	4.16513e-08
542	SPBC29A3.15c	RefSeq	gene	NA	NA	GeneID:2540507	Gene	rsm23	protein_coding	SPBC29A3.15c	NA	NA	NA	NA	NA	-0.587461	6.31864	101.548	8.02391e-09	2.74287e-07
543	SPBC29A3.18	RefSeq	gene	NA	NA	GeneID:2540456	Gene	cyt1	protein_coding	SPBC29A3.18	NA	NA	NA	NA	NA	-1.48323	7.43155	557.146	5.5636e-15	3.57386e-12
544	SPNCRNA.1485	RefSeq	gene	NA	NA	GeneID:14217445	Gene	NA	misc_RNA	SPNCRNA.1485	NA	NA	NA	NA	NA	0.95069	-0.155708	6.95878	0.0167196	0.0329377
545	SPBC23G7.16	RefSeq	gene	NA	NA	GeneID:2540641	Gene	ctr6	protein_coding	SPBC23G7.16	NA	NA	NA	NA	NA	0.657359	7.46427	114.842	3.08522e-09	1.34227e-07
546	SPBC23G7.08c	RefSeq	gene	NA	NA	GeneID:2540635	Gene	rga7	protein_coding	SPBC23G7.08c	NA	NA	NA	NA	NA	-1.05256	5.44661	133.927	9.14862e-10	5.28412e-08
547	SPBC23G7.10c	RefSeq	gene	NA	NA	GeneID:2540490	Gene	NA	protein_coding	SPBC23G7.10c	NA	NA	NA	NA	NA	1.49344	7.12879	306.748	4.00868e-12	7.4606e-10
548	SPBC23G7.11	RefSeq	gene	NA	NA	GeneID:2540646	Gene	mag2	protein_coding	SPBC23G7.11	NA	NA	NA	NA	NA	1.47408	1.64175	25.1278	9.06132e-05	0.000395836
549	SPNCRNA.392	RefSeq	gene	NA	NA	GeneID:9407087	Gene	NA	misc_RNA	SPNCRNA.392	NA	NA	NA	NA	NA	0.667017	1.3616	10.2199	0.00500236	0.0118138
550	SPBC17G9.03c	RefSeq	gene	NA	NA	GeneID:2539746	Gene	krs1	protein_coding	SPBC17G9.03c	NA	NA	NA	NA	NA	-0.674046	9.00555	64.9705	2.21927e-07	3.18397e-06
551	SPBC17G9.04c	RefSeq	gene	NA	NA	GeneID:2539829	Gene	nup85	protein_coding	SPBC17G9.04c	NA	NA	NA	NA	NA	-0.763219	5.51284	59.4776	7.72817e-07	8.43302e-06
552	SPNCRNA.1493	RefSeq	gene	NA	NA	GeneID:14217770	Gene	NA	misc_RNA	SPNCRNA.1493	NA	NA	NA	NA	NA	0.625821	2.37252	17.4335	0.000569775	0.00183181
553	SPBC17G9.09	RefSeq	gene	NA	NA	GeneID:2539738	Gene	tif213	protein_coding	SPBC17G9.09	NA	NA	NA	NA	NA	-0.625278	8.88899	60.1737	3.81978e-07	4.82878e-06
554	SPBC17G9.11c	RefSeq	gene	NA	NA	GeneID:2539661	Gene	pyr1	protein_coding	SPBC17G9.11c	NA	NA	NA	NA	NA	-0.935935	8.6961	151.254	3.44357e-10	2.53537e-08
555	SPBC17G9.12c	RefSeq	gene	NA	NA	GeneID:2539837	Gene	NA	protein_coding	SPBC17G9.12c	NA	NA	NA	NA	NA	-1.10395	2.35161	22.6365	0.000170232	0.000664658
556	SPNCRNA.394	RefSeq	gene	NA	NA	GeneID:9407071	Gene	NA	misc_RNA	SPNCRNA.394	NA	NA	NA	NA	NA	1.43606	-0.374406	7.12027	0.0156781	0.031198
557	SPNCRNA.1495	RefSeq	gene	NA	NA	GeneID:14217663	Gene	NA	misc_RNA	SPNCRNA.1495	NA	NA	NA	NA	NA	0.790929	3.10722	30.8555	2.85211e-05	0.000150229
558	SPBC14C8.14c	RefSeq	gene	NA	NA	GeneID:2539834	Gene	pol5	protein_coding	SPBC14C8.14c	NA	NA	NA	NA	NA	-0.679279	7.10361	131.69	1.04631e-09	5.89096e-08
559	SPBC15C4.04c	RefSeq	gene	NA	NA	GeneID:2539903	Gene	NA	protein_coding	SPBC15C4.04c	NA	NA	NA	NA	NA	-0.585688	7.14607	67.7953	1.63582e-07	2.53655e-06
560	SPRRNA.34	RefSeq	gene	NA	NA	GeneID:9406965	Gene	NA	rRNA	SPRRNA.34	NA	NA	NA	NA	NA	-0.736055	1.63305	11.8588	0.00290108	0.00734033
561	SPBC16H5.08c	RefSeq	gene	NA	NA	GeneID:2540078	Gene	NA	protein_coding	SPBC16H5.08c	NA	NA	NA	NA	NA	-0.628411	9.18202	69.1914	1.41218e-07	2.31335e-06
562	SPBC16H5.06	RefSeq	gene	NA	NA	GeneID:2540075	Gene	rip1	protein_coding	SPBC16H5.06	NA	NA	NA	NA	NA	-1.69322	6.91007	598.305	2.98595e-15	3.11181e-12
563	SPBC16H5.02	RefSeq	gene	NA	NA	GeneID:2539972	Gene	pfk1	protein_coding	SPBC16H5.02	NA	NA	NA	NA	NA	-0.655333	10.2465	42.4454	4.01674e-06	3.13296e-05
564	SPNCRNA.1501	RefSeq	gene	NA	NA	GeneID:14217760	Gene	NA	misc_RNA	SPNCRNA.1501	NA	NA	NA	NA	NA	0.866764	3.57083	66.3291	1.91396e-07	2.80602e-06
565	SPBC12D12.09	RefSeq	gene	NA	NA	GeneID:2540106	Gene	rev7	protein_coding	SPBC12D12.09	NA	NA	NA	NA	NA	0.60389	4.49334	34.7371	1.40834e-05	8.43245e-05
566	SPBC12D12.05c	RefSeq	gene	NA	NA	GeneID:2539713	Gene	NA	protein_coding	SPBC12D12.05c	NA	NA	NA	NA	NA	-0.838368	5.88537	136.773	7.73391e-10	4.66821e-08
567	SPNCRNA.1507	RefSeq	gene	NA	NA	GeneID:14217651	Gene	NA	misc_RNA	SPNCRNA.1507	NA	NA	NA	NA	NA	1.59262	-0.996257	10.2528	0.00494619	0.0117018
568	SPNCRNA.1511	RefSeq	gene	NA	NA	GeneID:14217647	Gene	NA	misc_RNA	SPNCRNA.1511	NA	NA	NA	NA	NA	0.722947	5.80879	17.9337	0.00256798	0.00659972
569	SPNCRNA.1513	RefSeq	gene	NA	NA	GeneID:14217718	Gene	NA	misc_RNA	SPNCRNA.1513	NA	NA	NA	NA	NA	0.821049	1.55265	13.0885	0.00197071	0.00523543
570	SPBC12C2.10c	RefSeq	gene	NA	NA	GeneID:2540018	Gene	pst1	protein_coding	SPBC12C2.10c	NA	NA	SPBC21D10.01c	NA	NA	-0.703301	6.32003	92.2577	1.67179e-08	4.72589e-07
571	SPBC12C2.04	RefSeq	gene	NA	NA	GeneID:2539816	Gene	NA	protein_coding	SPBC12C2.04	NA	NA	NA	NA	NA	0.769335	7.73956	157.437	2.48946e-10	2.03407e-08
572	SPNCRNA.1521	RefSeq	gene	NA	NA	GeneID:14217763	Gene	NA	misc_RNA	SPNCRNA.1521	NA	NA	NA	NA	NA	0.711532	2.17329	15.7003	0.000915045	0.00274678
573	SPNCRNA.1523	RefSeq	gene	NA	NA	GeneID:14217650	Gene	NA	misc_RNA	SPNCRNA.1523	NA	NA	NA	NA	NA	0.850648	3.0897	42.4829	3.99392e-06	3.12608e-05
574	SPBC365.12c	RefSeq	gene	NA	NA	GeneID:2540959	Gene	ish1	protein_coding	SPBC365.12c	NA	NA	NA	NA	NA	0.597702	6.0239	73.1457	9.43068e-08	1.71235e-06
575	SPNCRNA.399	RefSeq	gene	NA	NA	GeneID:9407276	Gene	NA	misc_RNA	SPNCRNA.399	NA	NA	NA	NA	NA	0.997872	1.86995	21.2948	0.000215813	0.000811875
576	SPNCRNA.1525	RefSeq	gene	NA	NA	GeneID:14217774	Gene	NA	misc_RNA	SPNCRNA.1525	NA	NA	NA	NA	NA	1.35829	1.00536	21.6255	0.000199552	0.000758364
577	SPBC29A10.10c	RefSeq	gene	NA	NA	GeneID:2540523	Gene	NA	protein_coding	SPBC29A10.10c	NA	NA	NA	NA	NA	-0.636104	6.66361	78.2422	5.74909e-08	1.19624e-06
578	SPBC29A10.12	RefSeq	gene	NA	NA	GeneID:2540542	Gene	NA	protein_coding	SPBC29A10.12	NA	NA	NA	NA	NA	0.851572	7.47323	57.7692	9.31506e-06	6.01261e-05
579	SPBC29A10.13	RefSeq	gene	NA	NA	GeneID:2540446	Gene	atp7	protein_coding	SPBC29A10.13	NA	NA	NA	NA	NA	-0.699813	6.90221	133.947	9.13774e-10	5.28412e-08
580	SPBC29A10.14	RefSeq	gene	NA	NA	GeneID:2540458	Gene	rec8	protein_coding	SPBC29A10.14	NA	NA	NA	NA	NA	0.746131	2.51086	17.3136	0.000588269	0.00188313
581	SPNCRNA.1529	RefSeq	gene	NA	NA	GeneID:14217753	Gene	NA	misc_RNA	SPNCRNA.1529	NA	NA	NA	NA	NA	0.901737	3.58683	42.5209	3.97095e-06	3.11893e-05
582	SPNCRNA.1530	RefSeq	gene	NA	NA	GeneID:14217476	Gene	NA	misc_RNA	SPNCRNA.1530	NA	NA	NA	NA	NA	1.5897	-0.397006	10.0435	0.00531613	0.0124235
583	SPNCRNA.401	RefSeq	gene	NA	NA	GeneID:9406986	Gene	NA	misc_RNA	SPNCRNA.401	NA	NA	NA	NA	NA	1.21888	0.525888	15.399	0.0009963	0.00293803
584	SPBC2G5.06c	RefSeq	gene	NA	NA	GeneID:2540326	Gene	hmt2	protein_coding	SPBC2G5.06c	NA	NA	cad1	NA	NA	-0.800111	7.80178	105.793	8.4384e-09	2.84107e-07
585	SPNCRNA.1533	RefSeq	gene	NA	NA	GeneID:14217717	Gene	NA	misc_RNA	SPNCRNA.1533	NA	NA	NA	NA	NA	0.691544	4.93174	48.12	1.76473e-06	1.62636e-05
586	SPNCRNA.1535	RefSeq	gene	NA	NA	GeneID:14217737	Gene	NA	misc_RNA	SPNCRNA.1535	NA	NA	NA	NA	NA	1.12953	1.20609	26.1927	7.22368e-05	0.000328349
587	SPBC1826.01c	RefSeq	gene	NA	NA	GeneID:2539633	Gene	mot1	protein_coding	SPBC1826.01c	NA	NA	NA	NA	NA	-0.603799	7.10812	69.8594	1.31738e-07	2.22329e-06
588	SPBC3E7.02c	RefSeq	gene	NA	NA	GeneID:2540977	Gene	hsp16	protein_coding	SPBC3E7.02c	NA	NA	NA	NA	NA	0.742356	9.42964	71.1887	1.14905e-07	1.99446e-06
589	SPBC4F6.08c	RefSeq	gene	NA	NA	GeneID:2540882	Gene	mrpl39	protein_coding	SPBC4F6.08c	TRUE	NA	NA	NA	NA	0.844359	5.43416	66.1967	4.34095e-07	5.34639e-06
590	SPBC4F6.09	RefSeq	gene	NA	NA	GeneID:2540217	Gene	str1	protein_coding	SPBC4F6.09	NA	NA	NA	NA	NA	1.60006	8.71384	338.687	4.11725e-13	1.37928e-10
591	SPBC4F6.12	RefSeq	gene	NA	NA	GeneID:2540856	Gene	pxl1	protein_coding	SPBC4F6.12	NA	NA	NA	NA	NA	-0.589369	5.36708	54.8362	7.2851e-07	8.09456e-06
592	SPBC4F6.13c	RefSeq	gene	NA	NA	GeneID:2540888	Gene	NA	protein_coding	SPBC4F6.13c	NA	NA	NA	NA	NA	-0.712486	7.61643	142.367	5.609e-10	3.57908e-08
593	SPNCRNA.1545	RefSeq	gene	NA	NA	GeneID:14217821	Gene	NA	misc_RNA	SPNCRNA.1545	NA	NA	NA	NA	NA	0.607471	3.86879	25.0957	9.12433e-05	0.000397226
594	SPBC32F12.03c	RefSeq	gene	NA	NA	GeneID:2540222	Gene	gpx1	protein_coding	SPBC32F12.03c	NA	NA	NA	NA	NA	0.803894	8.12818	182.235	7.53602e-11	8.7054e-09
595	SPBC32F12.17	RefSeq	gene	NA	NA	GeneID:14217771	Gene	NA	protein_coding	SPBC32F12.17	NA	NA	NA	NA	NA	0.658249	4.0241	44.3771	3.00987e-06	2.48657e-05
596	SPBC32F12.15	RefSeq	gene	NA	NA	GeneID:2540257	Gene	tfb5	protein_coding	SPBC32F12.15	NA	NA	NA	NA	NA	0.647711	5.9419	61.5314	3.26459e-07	4.28038e-06
597	SPBC19C7.03	RefSeq	gene	NA	NA	GeneID:2540810	Gene	cyr1	protein_coding	SPBC19C7.03	NA	NA	git2	NA	NA	-0.594731	6.09078	93.6859	1.48746e-08	4.31428e-07
598	SPNCRNA.1553	RefSeq	gene	NA	NA	GeneID:14217450	Gene	NA	misc_RNA	SPNCRNA.1553	NA	NA	NA	NA	NA	0.739622	3.33516	29.6055	3.62474e-05	0.000184964
599	SPNCRNA.1557	RefSeq	gene	NA	NA	GeneID:14217714	Gene	NA	misc_RNA	SPNCRNA.1557	NA	NA	NA	NA	NA	2.05582	2.09845	100.486	8.70059e-09	2.9002e-07
600	SPNCRNA.1558	RefSeq	gene	NA	NA	GeneID:14217538	Gene	NA	misc_RNA	SPNCRNA.1558	NA	NA	NA	NA	NA	0.80734	0.54175	6.05016	0.0242648	0.0450594
601	SPNCRNA.1564	RefSeq	gene	NA	NA	GeneID:14217435	Gene	NA	misc_RNA	SPNCRNA.1564	NA	NA	NA	NA	NA	0.790158	2.94578	40.9841	5.02849e-06	3.74343e-05
602	SPBTRNAPRO.07	RefSeq	gene	NA	NA	GeneID:3361315	Gene	NA	tRNA	SPBTRNAPRO.07	NA	NA	NA	NA	NA	1.09138	-0.044143	10.0356	0.00533081	0.0124534
603	SPBC1703.13c	RefSeq	gene	NA	NA	GeneID:2539652	Gene	NA	protein_coding	SPBC1703.13c	NA	NA	NA	NA	NA	-1.64177	7.35206	372.405	1.55344e-12	3.46935e-10
604	SPNCRNA.1565	RefSeq	gene	NA	NA	GeneID:14217841	Gene	NA	misc_RNA	SPNCRNA.1565	NA	NA	NA	NA	NA	0.681872	3.63776	36.7657	9.94768e-06	6.34757e-05
605	SPBC2A9.02	RefSeq	gene	NA	NA	GeneID:2540401	Gene	NA	protein_coding	SPBC2A9.02	NA	NA	NA	NA	NA	0.925988	8.33553	261.179	3.75053e-12	7.17959e-10
606	SPBC2A9.14	RefSeq	gene	NA	NA	GeneID:14217669	Gene	NA	protein_coding	SPBC2A9.14	NA	NA	NA	NA	NA	1.06629	4.04509	113.321	3.42457e-09	1.42527e-07
607	SPBC2D10.06	RefSeq	gene	NA	NA	GeneID:2540433	Gene	rep1	protein_coding	SPBC2D10.06	NA	NA	rec16	NA	NA	0.625518	3.11502	12.0488	0.00302218	0.00760369
608	SPNCRNA.118	RefSeq	gene	NA	NA	GeneID:5802812	Gene	NA	misc_RNA	SPNCRNA.118	NA	NA	NA	NA	NA	4.02451	-2.40567	6.67778	0.0199884	0.0382589
609	SPNCRNA.1569	RefSeq	gene	NA	NA	GeneID:14217728	Gene	NA	misc_RNA	SPNCRNA.1569	NA	NA	NA	NA	NA	0.592933	1.89067	12.8074	0.00214948	0.00565045
610	SPBC15D4.12c	RefSeq	gene	NA	NA	GeneID:2539618	Gene	mug98	protein_coding	SPBC15D4.12c	TRUE	NA	NA	NA	NA	0.756199	2.35636	21.138	0.000224037	0.000836237
611	SPNCRNA.1577	RefSeq	gene	NA	NA	GeneID:14217825	Gene	NA	misc_RNA	SPNCRNA.1577	NA	NA	NA	NA	NA	1.50913	1.77375	28.8782	4.18681e-05	0.000209185
612	SPBC13E7.04	RefSeq	gene	NA	NA	GeneID:2540185	Gene	atp16	protein_coding	SPBC13E7.04	NA	NA	NA	NA	NA	-0.741833	7.44632	187.91	5.85451e-11	7.00451e-09
613	SPBC30D10.14	RefSeq	gene	NA	NA	GeneID:2540359	Gene	NA	protein_coding	SPBC30D10.14	NA	NA	NA	NA	NA	0.891777	6.69353	152.258	3.26418e-10	2.4573e-08
614	SPNCRNA.1579	RefSeq	gene	NA	NA	GeneID:14217479	Gene	NA	misc_RNA	SPNCRNA.1579	NA	NA	NA	NA	NA	0.76854	2.32439	18.6614	0.000413489	0.00140343
615	SPBC1778.04	RefSeq	gene	NA	NA	GeneID:2540044	Gene	spo6	protein_coding	SPBC1778.04	NA	NA	NA	NA	NA	-1.08791	1.96921	30.8008	2.88178e-05	0.000151673
616	SPNCRNA.412	RefSeq	gene	NA	NA	GeneID:9407305	Gene	NA	misc_RNA	SPNCRNA.412	NA	NA	NA	NA	NA	0.951756	0.824947	9.18402	0.00719838	0.0160871
617	SPBC4C3.05c	RefSeq	gene	NA	NA	GeneID:2540873	Gene	nuc1	protein_coding	SPBC4C3.05c	NA	NA	rpa1	NA	NA	-0.78232	8.34181	157.637	2.46389e-10	2.03407e-08
618	SPBC4C3.04c	RefSeq	gene	NA	NA	GeneID:2540823	Gene	NA	protein_coding	SPBC4C3.04c	NA	NA	NA	NA	NA	0.663136	4.84493	49.5658	1.44774e-06	1.38569e-05
619	SPBC405.01	RefSeq	gene	NA	NA	GeneID:2541034	Gene	ade1	protein_coding	SPBC405.01	NA	NA	SPBC4C3.02c	NA	NA	-0.616536	8.83456	58.1508	4.85222e-07	5.79498e-06
620	SPBC405.05	RefSeq	gene	NA	NA	GeneID:2540530	Gene	NA	protein_coding	SPBC405.05	NA	NA	NA	NA	NA	0.60937	5.1812	62.2627	3.00312e-07	4.02912e-06
621	SPNCRNA.413	RefSeq	gene	NA	NA	GeneID:9407307	Gene	NA	misc_RNA	SPNCRNA.413	NA	NA	NA	NA	NA	0.982272	-0.331208	5.9617	0.0251864	0.0465385
622	SPBC609.02	RefSeq	gene	NA	NA	GeneID:2541101	Gene	ptn1	protein_coding	SPBC609.02	NA	NA	NA	NA	NA	0.625242	4.35854	33.214	1.84534e-05	0.000106114
623	SPBC609.04	RefSeq	gene	NA	NA	GeneID:2541116	Gene	caf5	protein_coding	SPBC609.04	NA	NA	NA	NA	NA	0.794678	7.57699	101.454	8.61801e-09	2.88703e-07
624	SPBC776.08c	RefSeq	gene	NA	NA	GeneID:2541176	Gene	NA	protein_coding	SPBC776.08c	NA	NA	NA	NA	NA	-0.701809	6.57771	125.167	1.56613e-09	8.02625e-08
625	SPBC776.15c	RefSeq	gene	NA	NA	GeneID:2541170	Gene	kgd2	protein_coding	SPBC776.15c	NA	NA	NA	NA	NA	-1.08252	6.86226	254.864	4.61044e-12	7.92661e-10
626	SPBC776.16	RefSeq	gene	NA	NA	GeneID:2541134	Gene	NA	protein_coding	SPBC776.16	NA	NA	NA	NA	NA	0.734613	4.85716	74.2519	8.45027e-08	1.564e-06
627	SPNCRNA.1589	RefSeq	gene	NA	NA	GeneID:14217451	Gene	NA	misc_RNA	SPNCRNA.1589	NA	NA	NA	NA	NA	0.714784	2.94895	19.0953	0.000370225	0.00128457
628	SPNCRNA.417	RefSeq	gene	NA	NA	GeneID:9407068	Gene	NA	misc_RNA	SPNCRNA.417	NA	NA	NA	NA	NA	0.796511	0.772995	8.7636	0.00838425	0.0182919
629	SPBC25H2.13c	RefSeq	gene	NA	NA	GeneID:2540627	Gene	cdc20	protein_coding	SPBC25H2.13c	NA	NA	pol2	NA	NA	-0.672426	5.74126	60.5285	3.7344e-07	4.75435e-06
630	SPBC25H2.09	RefSeq	gene	NA	NA	GeneID:2540563	Gene	NA	protein_coding	SPBC25H2.09	NA	NA	NA	NA	NA	-0.887553	4.62858	92.9506	1.57938e-08	4.52215e-07
631	SPNCRNA.1591	RefSeq	gene	NA	NA	GeneID:14217442	Gene	NA	misc_RNA	SPNCRNA.1591	NA	NA	NA	NA	NA	0.698832	4.24537	36.8328	9.83627e-06	6.28845e-05
632	SPNCRNA.36	RefSeq	gene	NA	NA	GeneID:5802818	Gene	prl36	misc_RNA	SPNCRNA.36	NA	NA	NA	NA	NA	0.891068	1.36457	15.574	0.000948164	0.00282593
633	SPBC17D1.17	RefSeq	gene	NA	NA	GeneID:14217413	Gene	tam11	protein_coding	SPBC17D1.17	TRUE	NA	SPNGAF32	NA	NA	0.969057	7.74234	199.644	3.54901e-11	4.4034e-09
634	SPBC11C11.06c	RefSeq	gene	NA	NA	GeneID:2539978	Gene	NA	protein_coding	SPBC11C11.06c	NA	NA	NA	NA	NA	-0.603176	5.11743	58.4567	4.67788e-07	5.61681e-06
635	SPNCRNA.1594	RefSeq	gene	NA	NA	GeneID:14217556	Gene	NA	misc_RNA	SPNCRNA.1594	NA	NA	NA	NA	NA	0.628979	1.40481	7.64816	0.0127522	0.0260328
636	SPNCRNA.1596	RefSeq	gene	NA	NA	GeneID:14217493	Gene	NA	misc_RNA	SPNCRNA.1596	NA	NA	NA	NA	NA	0.762827	1.94764	11.1151	0.00369842	0.00907672
637	SPBC4B4.11	RefSeq	gene	NA	NA	GeneID:2540876	Gene	NA	protein_coding	SPBC4B4.11	NA	NA	NA	NA	NA	0.590821	6.0385	59.8029	3.98913e-07	4.99573e-06
638	SPBC2G2.08	RefSeq	gene	NA	NA	GeneID:2540300	Gene	ade9	protein_coding	SPBC2G2.08	NA	NA	NA	NA	NA	-0.696229	7.47362	122.049	1.91175e-09	9.41816e-08
639	SPBC2G2.09c	RefSeq	gene	NA	NA	GeneID:2540450	Gene	crs1	protein_coding	SPBC2G2.09c	TRUE	NA	mug17	NA	NA	0.718806	2.82675	28.2228	4.76225e-05	0.000232559
640	SPNCRNA.1600	RefSeq	gene	NA	NA	GeneID:14217703	Gene	NA	misc_RNA	SPNCRNA.1600	NA	NA	NA	NA	NA	0.601334	6.10286	67.0341	1.77416e-07	2.65926e-06
641	SPNCRNA.1605	RefSeq	gene	NA	NA	GeneID:14217597	Gene	NA	misc_RNA	SPNCRNA.1605	NA	NA	NA	NA	NA	0.847112	2.72657	40.5921	5.34607e-06	3.93612e-05
642	SPBPB7E8.01	RefSeq	gene	NA	NA	GeneID:2541357	Gene	NA	protein_coding	SPBPB7E8.01	NA	NA	NA	NA	NA	-0.690642	7.66612	37.3319	7.01228e-05	0.000321137
643	SPBC1105.01	RefSeq	gene	NA	NA	GeneID:3361337	Gene	rrp12	protein_coding	SPBC1105.01	NA	NA	SPBPB7E8.03	NA	NA	-0.64277	6.35225	87.748	2.44265e-08	6.29451e-07
644	SPBC1105.03c	RefSeq	gene	NA	NA	GeneID:2539752	Gene	mrpl16	protein_coding	SPBC1105.03c	NA	NA	NA	NA	NA	-0.606385	5.69393	90.0853	2.00281e-08	5.41965e-07
645	SPNCRNA.421	RefSeq	gene	NA	NA	GeneID:9406913	Gene	NA	misc_RNA	SPNCRNA.421	NA	NA	NA	NA	NA	2.45135	1.68981	103.369	6.99579e-09	2.49318e-07
646	SPNCRNA.1609	RefSeq	gene	NA	NA	GeneID:14217627	Gene	NA	misc_RNA	SPNCRNA.1609	NA	NA	NA	NA	NA	0.732834	4.27383	58.7617	4.51096e-07	5.49516e-06
647	SPBC1105.13c	RefSeq	gene	NA	NA	GeneID:2539605	Gene	NA	protein_coding	SPBC1105.13c	NA	NA	NA	NA	NA	0.687061	4.03204	46.253	2.29406e-06	2.00394e-05
648	SPBC1105.18c	RefSeq	gene	NA	NA	GeneID:2539814	Gene	NA	protein_coding	SPBC1105.18c	NA	NA	NA	NA	NA	0.645264	5.65065	49.7164	1.78631e-06	1.63949e-05
649	SPNCRNA.1615	RefSeq	gene	NA	NA	GeneID:14217721	Gene	NA	misc_RNA	SPNCRNA.1615	NA	NA	NA	NA	NA	0.589797	5.33825	68.045	1.5931e-07	2.50558e-06
650	SPNCRNA.1617	RefSeq	gene	NA	NA	GeneID:14217599	Gene	NA	misc_RNA	SPNCRNA.1617	NA	NA	NA	NA	NA	0.626924	2.07444	11.482	0.00327799	0.00817059
651	SPNCRNA.425	RefSeq	gene	NA	NA	GeneID:9407136	Gene	NA	misc_RNA	SPNCRNA.425	NA	NA	NA	NA	NA	1.14177	-0.219905	7.61883	0.0128975	0.0263054
652	SPBC16D10.08c	RefSeq	gene	NA	NA	GeneID:2540026	Gene	NA	protein_coding	SPBC16D10.08c	NA	NA	NA	NA	NA	0.617194	7.23076	84.5153	3.23847e-08	7.74921e-07
653	SPNCRNA.1626	RefSeq	gene	NA	NA	GeneID:14217720	Gene	NA	misc_RNA	SPNCRNA.1626	NA	NA	NA	NA	NA	-1.08313	7.46856	190.264	1.29879e-10	1.29879e-08
654	SPBP8B7.32	RefSeq	gene	NA	NA	GeneID:14217600	Gene	NA	protein_coding	SPBP8B7.32	NA	NA	NA	NA	NA	0.829089	6.15306	166.923	1.54648e-10	1.43908e-08
655	SPNCRNA.1627	RefSeq	gene	NA	NA	GeneID:14217540	Gene	NA	misc_RNA	SPNCRNA.1627	NA	NA	NA	NA	NA	0.811025	2.05526	18.0924	0.000479012	0.0015802
656	SPBC13G1.16	RefSeq	gene	NA	NA	GeneID:14217845	Gene	NA	protein_coding	SPBC13G1.16	NA	NA	NA	NA	NA	0.766006	0.602846	6.84265	0.017517	0.0342868
657	SPBC31F10.10c	RefSeq	gene	NA	NA	GeneID:2540322	Gene	NA	protein_coding	SPBC31F10.10c	NA	NA	NA	NA	NA	-0.644265	5.85261	82.4482	3.89699e-08	8.82088e-07
658	SPBC21C3.01c	RefSeq	gene	NA	NA	GeneID:2540516	Gene	vps13a	protein_coding	SPBC21C3.01c	NA	NA	vps1301	NA	NA	-0.710294	5.01703	74.8417	7.97419e-08	1.50499e-06
659	SPNCRNA.1643	RefSeq	gene	NA	NA	GeneID:14217459	Gene	NA	misc_RNA	SPNCRNA.1643	NA	NA	NA	NA	NA	0.834358	6.22813	133.719	9.26244e-10	5.30413e-08
660	SPBC21C3.10c	RefSeq	gene	NA	NA	GeneID:2540625	Gene	NA	protein_coding	SPBC21C3.10c	NA	NA	NA	NA	NA	-0.937309	1.46266	15.8723	0.000871986	0.00263523
661	SPBC21C3.19	RefSeq	gene	NA	NA	GeneID:2540610	Gene	NA	protein_coding	SPBC21C3.19	NA	NA	NA	NA	NA	1.18663	6.38972	167.711	5.1435e-10	3.41232e-08
662	SPBC23E6.04c	RefSeq	gene	NA	NA	GeneID:2540284	Gene	utp10	protein_coding	SPBC23E6.04c	NA	NA	NA	NA	NA	-0.70192	7.56783	101.054	8.33137e-09	2.83351e-07
663	SPNCRNA.1646	RefSeq	gene	NA	NA	GeneID:14217758	Gene	NA	misc_RNA	SPNCRNA.1646	NA	NA	NA	NA	NA	0.976835	1.9051	15.2173	0.0010579	0.00308708
664	SPBC1604.20c	RefSeq	gene	NA	NA	GeneID:2539857	Gene	tea2	protein_coding	SPBC1604.20c	NA	NA	klp4	NA	NA	-0.673285	3.76549	9.08387	0.0125704	0.0257322
665	SPBC1604.12	RefSeq	gene	NA	NA	GeneID:2539702	Gene	NA	protein_coding	SPBC1604.12	NA	NA	NA	NA	NA	-0.703078	5.84011	66.0734	2.09229e-07	3.03427e-06
666	SPNCRNA.1647	RefSeq	gene	NA	NA	GeneID:14217553	Gene	NA	misc_RNA	SPNCRNA.1647	NA	NA	NA	NA	NA	1.63703	2.2335	75.9759	7.1403e-08	1.38025e-06
667	SPBC1604.07	RefSeq	gene	NA	NA	GeneID:2539732	Gene	atp4	protein_coding	SPBC1604.07	NA	NA	NA	NA	NA	-1.19614	7.10491	292.172	1.4512e-12	3.35277e-10
668	SPBC1677.02	RefSeq	gene	NA	NA	GeneID:2539664	Gene	dpm3	protein_coding	SPBC1677.02	NA	NA	NA	NA	NA	0.614479	6.9259	58.0185	8.78252e-07	9.35499e-06
669	SPNCRNA.1650	RefSeq	gene	NA	NA	GeneID:14217807	Gene	NA	misc_RNA	SPNCRNA.1650	NA	NA	NA	NA	NA	0.726693	2.98189	10.813	0.00553542	0.0128775
670	SPNCRNA.431	RefSeq	gene	NA	NA	GeneID:9406993	Gene	NA	misc_RNA	SPNCRNA.431	NA	NA	NA	NA	NA	1.01173	2.8478	47.2387	1.99545e-06	1.79456e-05
671	SPBC26H8.14c	RefSeq	gene	NA	NA	GeneID:2540423	Gene	cox17	protein_coding	SPBC26H8.14c	NA	NA	NA	NA	NA	0.724199	5.76114	54.4915	1.5156e-06	1.43223e-05
672	SPNCRNA.1651	RefSeq	gene	NA	NA	GeneID:14217634	Gene	NA	misc_RNA	SPNCRNA.1651	NA	NA	NA	NA	NA	0.916023	3.00007	29.4463	3.73885e-05	0.000190207
673	SPNCRNA.111	RefSeq	gene	NA	NA	GeneID:5802827	Gene	NA	misc_RNA	SPNCRNA.111	NA	NA	NA	NA	NA	-0.821024	5.7161	157.06	2.53831e-10	2.049e-08
674	SPBC32C12.02	RefSeq	gene	NA	NA	GeneID:2540258	Gene	ste11	protein_coding	SPBC32C12.02	NA	NA	stex	NA	NA	-0.921697	3.51139	34.8341	1.94791e-05	0.000110671
675	SPNCRNA.1654	RefSeq	gene	NA	NA	GeneID:14217495	Gene	NA	misc_RNA	SPNCRNA.1654	NA	NA	NA	NA	NA	0.637844	1.53263	8.83744	0.00816095	0.0178804
676	SPNCRNA.1656	RefSeq	gene	NA	NA	GeneID:14217803	Gene	NA	misc_RNA	SPNCRNA.1656	NA	NA	NA	NA	NA	1.36823	5.37776	248.697	5.66649e-12	9.49136e-10
677	SPBC3B9.17	RefSeq	gene	NA	NA	GeneID:2540984	Gene	isa2	protein_coding	SPBC3B9.17	NA	NA	NA	NA	NA	0.670566	5.62995	35.6415	3.7788e-05	0.000192094
678	SPBC215.08c	RefSeq	gene	NA	NA	GeneID:2540729	Gene	arg4	protein_coding	SPBC215.08c	NA	NA	NA	NA	NA	-1.1079	7.97665	214.507	1.95463e-11	2.67266e-09
679	SPNCRNA.1660	RefSeq	gene	NA	NA	GeneID:14217455	Gene	NA	misc_RNA	SPNCRNA.1660	NA	NA	NA	NA	NA	1.30891	2.46489	46.6726	2.16125e-06	1.92047e-05
680	SPBC215.11c	RefSeq	gene	NA	NA	GeneID:2540698	Gene	NA	protein_coding	SPBC215.11c	NA	NA	NA	NA	NA	0.950509	7.7124	139.559	1.40703e-09	7.54171e-08
681	SPNCRNA.1661	RefSeq	gene	NA	NA	GeneID:14217675	Gene	NA	misc_RNA	SPNCRNA.1661	NA	NA	NA	NA	NA	0.820852	2.25951	26.1809	7.24151e-05	0.000328936
682	SPBC1347.03	RefSeq	gene	NA	NA	GeneID:2539892	Gene	meu14	protein_coding	SPBC1347.03	TRUE	NA	NA	NA	NA	0.674717	2.28986	19.6091	0.000325387	0.00114863
683	SPNCRNA.105	RefSeq	gene	NA	NA	GeneID:5802829	Gene	NA	misc_RNA	SPNCRNA.105	NA	NA	NA	NA	NA	0.670152	0.617775	6.87816	0.0172686	0.0338502
684	SPBC1347.11	RefSeq	gene	NA	NA	GeneID:2540136	Gene	sro1	protein_coding	SPBC1347.11	NA	NA	NA	NA	NA	-0.761574	6.32024	137.367	7.47059e-10	4.55027e-08
685	SPNCRNA.1666	RefSeq	gene	NA	NA	GeneID:14217706	Gene	NA	misc_RNA	SPNCRNA.1666	NA	NA	NA	NA	NA	0.622974	1.5623	7.5292	0.0133534	0.0271609
686	SPBC56F2.09c	RefSeq	gene	NA	NA	GeneID:2541060	Gene	arg5	protein_coding	SPBC56F2.09c	NA	NA	NA	NA	NA	-0.585156	7.01704	94.5898	1.38253e-08	4.09865e-07
687	SPNCRNA.1667	RefSeq	gene	NA	NA	GeneID:14217509	Gene	NA	misc_RNA	SPNCRNA.1667	NA	NA	NA	NA	NA	0.799957	2.82991	25.124	9.06889e-05	0.000395841
688	SPBC56F2.15	RefSeq	gene	NA	NA	GeneID:14217508	Gene	tam13	protein_coding	SPBC56F2.15	TRUE	NA	NA	NA	NA	0.861243	6.89329	83.7831	2.67688e-07	3.69035e-06
689	SPNCRNA.1669	RefSeq	gene	NA	NA	GeneID:14217740	Gene	NA	misc_RNA	SPNCRNA.1669	NA	NA	NA	NA	NA	0.758333	2.53347	23.1961	0.000138831	0.000562375
690	SPNCRNA.1670	RefSeq	gene	NA	NA	GeneID:14217551	Gene	NA	misc_RNA	SPNCRNA.1670	NA	NA	NA	NA	NA	1.54923	-0.197563	13.8814	0.0015498	0.00427663
691	SPBC56F2.14	RefSeq	gene	NA	NA	GeneID:3361356	Gene	mrpl44	protein_coding	SPBC56F2.14	TRUE	NA	NA	NA	NA	0.597128	5.14417	35.6034	1.3798e-05	8.32851e-05
692	SPBC1861.01c	RefSeq	gene	NA	NA	GeneID:2539620	Gene	cnp3	protein_coding	SPBC1861.01c	NA	NA	SPBC56F2.13	NA	NA	0.946207	7.9328	130.226	2.94444e-09	1.29788e-07
693	SPNCRNA.1672	RefSeq	gene	NA	NA	GeneID:14217672	Gene	NA	misc_RNA	SPNCRNA.1672	NA	NA	NA	NA	NA	1.44732	1.29321	34.8588	1.37874e-05	8.32851e-05
694	SPNCRNA.1673	RefSeq	gene	NA	NA	GeneID:14217603	Gene	NA	misc_RNA	SPNCRNA.1673	NA	NA	NA	NA	NA	1.38266	5.04832	209.587	2.37089e-11	3.17699e-09
695	SPNCRNA.1674	RefSeq	gene	NA	NA	GeneID:14217604	Gene	NA	misc_RNA	SPNCRNA.1674	NA	NA	NA	NA	NA	0.916241	2.44324	29.6081	3.6229e-05	0.000184964
696	SPNCRNA.1675	RefSeq	gene	NA	NA	GeneID:14217443	Gene	NA	misc_RNA	SPNCRNA.1675	NA	NA	NA	NA	NA	0.817061	1.18189	13.5879	0.00169262	0.00460437
697	SPNCRNA.1676	RefSeq	gene	NA	NA	GeneID:14217713	Gene	NA	misc_RNA	SPNCRNA.1676	NA	NA	NA	NA	NA	0.975839	2.29478	31.0156	2.76717e-05	0.000146678
698	SPBC14F5.03c	RefSeq	gene	NA	NA	GeneID:2539863	Gene	kap123	protein_coding	SPBC14F5.03c	NA	NA	NA	NA	NA	-0.643037	8.29701	115.638	2.92256e-09	1.29677e-07
699	SPBC14F5.05c	RefSeq	gene	NA	NA	GeneID:2539943	Gene	sam1	protein_coding	SPBC14F5.05c	NA	NA	NA	NA	NA	-0.693921	10.3179	31.5806	2.59075e-05	0.000139087
700	SPNCRNA.1677	RefSeq	gene	NA	NA	GeneID:14217683	Gene	NA	misc_RNA	SPNCRNA.1677	NA	NA	NA	NA	NA	2.18217	-0.22088	20.1798	0.000282546	0.00101723
701	SPBC3F6.05	RefSeq	gene	NA	NA	GeneID:2541022	Gene	rga1	protein_coding	SPBC3F6.05	NA	NA	NA	NA	NA	-0.63559	6.16228	97.4764	1.09878e-08	3.48902e-07
702	SPBC342.02	RefSeq	gene	NA	NA	GeneID:2540978	Gene	qrs1	protein_coding	SPBC342.02	TRUE	NA	NA	NA	NA	-0.717472	6.74703	73.8431	1.83673e-07	2.72862e-06
703	SPNCRNA.1681	RefSeq	gene	NA	NA	GeneID:14217433	Gene	NA	misc_RNA	SPNCRNA.1681	NA	NA	NA	NA	NA	0.773862	2.49763	22.7595	0.000153332	0.000611309
704	SPBC16G5.12c	RefSeq	gene	NA	NA	GeneID:2539881	Gene	top3	protein_coding	SPBC16G5.12c	NA	NA	NA	NA	NA	-0.588932	4.87935	21.457	0.000339949	0.00119499
705	SPNCRNA.1684	RefSeq	gene	NA	NA	GeneID:14217557	Gene	NA	misc_RNA	SPNCRNA.1684	NA	NA	NA	NA	NA	0.590328	4.99846	56.8343	5.68966e-07	6.62969e-06
706	SPBC543.09	RefSeq	gene	NA	NA	GeneID:2541079	Gene	yta12	protein_coding	SPBC543.09	NA	NA	NA	NA	NA	-0.665431	6.98548	92.2072	1.67875e-08	4.72589e-07
707	SPBC244.01c	RefSeq	gene	NA	NA	GeneID:2540650	Gene	sid4	protein_coding	SPBC244.01c	NA	NA	NA	NA	NA	-0.589394	5.3867	50.3249	1.30706e-06	1.27287e-05
708	SPNCRNA.1688	RefSeq	gene	NA	NA	GeneID:14217422	Gene	NA	misc_RNA	SPNCRNA.1688	NA	NA	NA	NA	NA	0.656636	3.00048	23.9701	0.000116723	0.000489083
709	SPBC1289.01c	RefSeq	gene	NA	NA	GeneID:2539716	Gene	chr4	protein_coding	SPBC1289.01c	NA	NA	SPBC1539.11c	NA	NA	-0.67115	5.80563	85.8953	2.86804e-08	7.06466e-07
710	SPBC1289.04c	RefSeq	gene	NA	NA	GeneID:2539992	Gene	pob1	protein_coding	SPBC1289.04c	NA	NA	NA	NA	NA	-0.662765	6.47809	127.564	1.34756e-09	7.34038e-08
711	SPNCRNA.1689	RefSeq	gene	NA	NA	GeneID:14217766	Gene	NA	misc_RNA	SPNCRNA.1689	NA	NA	NA	NA	NA	0.670103	3.87157	35.9309	1.14588e-05	7.1285e-05
712	SPNCRNA.1691	RefSeq	gene	NA	NA	GeneID:14217606	Gene	NA	misc_RNA	SPNCRNA.1691	NA	NA	NA	NA	NA	1.29541	1.53769	28.9574	4.11515e-05	0.000205911
713	SPBPB2B2.01	RefSeq	gene	NA	NA	GeneID:2541403	Gene	NA	protein_coding	SPBPB2B2.01	NA	NA	NA	NA	NA	1.3969	3.57553	128.904	1.24025e-09	6.81124e-08
714	SPBPB2B2.02	RefSeq	gene	NA	NA	GeneID:2541394	Gene	mug180	protein_coding	SPBPB2B2.02	NA	NA	NA	NA	NA	1.02044	3.85925	84.8828	3.1349e-08	7.58261e-07
715	SPNCRNA.1696	RefSeq	gene	NA	NA	GeneID:14217744	Gene	NA	misc_RNA	SPNCRNA.1696	NA	NA	NA	NA	NA	1.29333	6.56203	336.714	4.3283e-13	1.38093e-10
716	SPBPB2B2.05	RefSeq	gene	NA	NA	GeneID:2541359	Gene	NA	protein_coding	SPBPB2B2.05	NA	NA	NA	NA	NA	2.1004	5.09502	580.511	3.88721e-15	3.25554e-12
717	SPBPB2B2.08	RefSeq	gene	NA	NA	GeneID:2541397	Gene	NA	protein_coding	SPBPB2B2.08	TRUE	NA	NA	NA	NA	0.959115	0.17152	9.12399	0.00735556	0.0163948
718	SPBPB2B2.10c	RefSeq	gene	NA	NA	GeneID:2541407	Gene	gal7	protein_coding	SPBPB2B2.10c	NA	NA	NA	NA	NA	0.686338	4.65881	40.5109	5.4146e-06	3.98219e-05
719	SPBPB2B2.12c	RefSeq	gene	NA	NA	GeneID:2541411	Gene	gal10	protein_coding	SPBPB2B2.12c	NA	NA	NA	NA	NA	0.789997	4.26073	53.9837	8.11244e-07	8.79504e-06
720	SPNCRNA.1697	RefSeq	gene	NA	NA	GeneID:14217694	Gene	NA	misc_RNA	SPNCRNA.1697	NA	NA	NA	NA	NA	-0.839236	1.59928	13.0546	0.00199137	0.00528193
721	SPBPB2B2.18	RefSeq	gene	NA	NA	GeneID:2541404	Gene	NA	protein_coding	SPBPB2B2.18	TRUE	NA	NA	NA	NA	0.74115	0.992989	7.51853	0.0134089	0.0272407
722	SPBCPT2R1.08c	RefSeq	gene	NA	NA	GeneID:5802845	Gene	tlh2	protein_coding	SPBCPT2R1.08c	TRUE	NA	NA	NA	NA	-0.725401	2.69975	14.0701	0.00166256	0.00454653
723	SPNCRNA.449	RefSeq	gene	NA	NA	GeneID:9406990	Gene	NA	misc_RNA	SPNCRNA.449	NA	NA	NA	NA	NA	0.766309	1.39978	8.58304	0.00895985	0.0193088
724	SPCC757.09c	RefSeq	gene	NA	NA	GeneID:2539434	Gene	rnc1	protein_coding	SPCC757.09c	TRUE	NA	NA	NA	NA	-1.1358	6.73224	236.274	8.71455e-12	1.32876e-09
725	SPCC613.10	RefSeq	gene	NA	NA	GeneID:2538983	Gene	qcr2	protein_coding	SPCC613.10	NA	NA	NA	NA	NA	-1.33382	6.91296	491.424	1.65935e-14	9.26468e-12
726	SPCC330.19c	RefSeq	gene	NA	NA	GeneID:5802701	Gene	NA	protein_coding	SPCC330.19c	NA	NA	NA	NA	NA	0.756601	3.55738	37.4676	8.84755e-06	5.81162e-05
727	SPNCRNA.1107	RefSeq	gene	NA	NA	GeneID:14217263	Gene	NA	misc_RNA	SPNCRNA.1107	NA	NA	NA	NA	NA	0.705787	2.46217	21.9518	0.000184833	0.000710082
728	SPCC330.03c	RefSeq	gene	NA	NA	GeneID:2538811	Gene	NA	protein_coding	SPCC330.03c	NA	NA	NA	NA	NA	0.691433	4.7155	60.7512	3.57172e-07	4.61089e-06
729	SPCC330.21	RefSeq	gene	NA	NA	GeneID:14217401	Gene	new25	protein_coding	SPCC330.21	TRUE	NA	NA	NA	NA	0.649576	4.31195	52.5624	9.73451e-07	1.02068e-05
730	SPCC330.06c	RefSeq	gene	NA	NA	GeneID:2538981	Gene	NA	protein_coding	SPCC330.06c	NA	NA	NA	NA	NA	0.831015	10.0178	85.8377	2.88252e-08	7.07432e-07
731	SPNCRNA.1111	RefSeq	gene	NA	NA	GeneID:14217264	Gene	NA	misc_RNA	SPNCRNA.1111	NA	NA	NA	NA	NA	0.604869	4.31164	40.3146	5.58439e-06	4.05807e-05
732	SPNCRNA.1113	RefSeq	gene	NA	NA	GeneID:14217339	Gene	NA	misc_RNA	SPNCRNA.1113	NA	NA	NA	NA	NA	-0.684315	0.803558	5.93269	0.0254973	0.0470611
733	SPNCRNA.1115	RefSeq	gene	NA	NA	GeneID:14217212	Gene	NA	misc_RNA	SPNCRNA.1115	NA	NA	NA	NA	NA	0.984272	6.22042	11.6708	0.0127843	0.0260824
734	SPCC1235.01	RefSeq	gene	NA	NA	GeneID:2539159	Gene	NA	protein_coding	SPCC1235.01	NA	NA	NA	NA	NA	1.20683	10.5686	154.958	2.83122e-10	2.18037e-08
735	SPCC1235.17	RefSeq	gene	NA	NA	GeneID:14217332	Gene	NA	protein_coding	SPCC1235.17	NA	NA	NA	NA	NA	-1.25351	3.29671	124.158	1.66975e-09	8.47525e-08
736	SPCC1235.18	RefSeq	gene	NA	NA	GeneID:14217181	Gene	NA	protein_coding	SPCC1235.18	NA	NA	NA	NA	NA	0.847837	0.347767	6.95541	0.0167421	0.0329724
737	SPCC1235.14	RefSeq	gene	NA	NA	GeneID:2539240	Gene	ght5	protein_coding	SPCC1235.14	NA	NA	NA	NA	NA	0.677652	8.32803	38.5871	3.40119e-05	0.000174889
738	SPNCRNA.1120	RefSeq	gene	NA	NA	GeneID:14217333	Gene	NA	misc_RNA	SPNCRNA.1120	NA	NA	NA	NA	NA	1.36256	0.976224	23.6644	0.000124949	0.000516129
739	SPCC794.03	RefSeq	gene	NA	NA	GeneID:2539472	Gene	NA	protein_coding	SPCC794.03	NA	NA	NA	NA	NA	0.671927	3.04821	27.8059	5.17946e-05	0.000249837
740	SPCC794.04c	RefSeq	gene	NA	NA	GeneID:2539445	Gene	NA	protein_coding	SPCC794.04c	NA	NA	NA	NA	NA	-0.680488	1.77978	9.65111	0.00609663	0.0139316
741	SPCC794.07	RefSeq	gene	NA	NA	GeneID:2538797	Gene	lat1	protein_coding	SPCC794.07	NA	NA	NA	NA	NA	-0.626149	8.39413	89.7032	2.06828e-08	5.54298e-07
742	SPCC794.09c	RefSeq	gene	NA	NA	GeneID:2539035	Gene	ef1a-a	protein_coding	SPCC794.09c	NA	NA	NA	NA	NA	-0.605416	12.9514	19.4241	0.000340793	0.00119733
743	SPNCRNA.1128	RefSeq	gene	NA	NA	GeneID:14217225	Gene	NA	misc_RNA	SPNCRNA.1128	NA	NA	NA	NA	NA	0.609113	2.71399	16.5699	0.000719125	0.00222855
744	SPNCRNA.1133	RefSeq	gene	NA	NA	GeneID:14217245	Gene	NA	misc_RNA	SPNCRNA.1133	NA	NA	NA	NA	NA	0.750189	3.73753	38.6796	7.25243e-06	4.97861e-05
745	SPCC594.03	RefSeq	gene	NA	NA	GeneID:2538819	Gene	NA	protein_coding	SPCC594.03	TRUE	NA	NA	NA	NA	1.39282	3.77009	91.0563	2.41177e-08	6.23895e-07
746	SPCC594.05c	RefSeq	gene	NA	NA	GeneID:2539023	Gene	spf1	protein_coding	SPCC594.05c	NA	NA	spp1	NA	NA	-1.08053	3.46034	25.3079	0.000297552	0.00106269
747	SPCC1682.08c	RefSeq	gene	NA	NA	GeneID:2539137	Gene	NA	protein_coding	SPCC1682.08c	NA	NA	NA	NA	NA	-0.660304	5.42237	70.4625	1.23783e-07	2.12088e-06
748	SPNCRNA.1137	RefSeq	gene	NA	NA	GeneID:14217367	Gene	NA	misc_RNA	SPNCRNA.1137	NA	NA	NA	NA	NA	0.851161	0.99157	6.79011	0.0178918	0.0349184
749	SPCC4G3.16	RefSeq	gene	NA	NA	GeneID:2539515	Gene	NA	protein_coding	SPCC4G3.16	NA	NA	NA	NA	NA	-0.756055	2.74149	14.5953	0.00145572	0.00405206
750	SPCC364.07	RefSeq	gene	NA	NA	GeneID:2539490	Gene	NA	protein_coding	SPCC364.07	NA	NA	NA	NA	NA	-0.760308	7.81314	87.3599	5.24489e-08	1.11205e-06
751	SPCC970.08	RefSeq	gene	NA	NA	GeneID:2538905	Gene	NA	protein_coding	SPCC970.08	NA	NA	NA	NA	NA	-0.855406	6.1115	167.871	1.47663e-10	1.39343e-08
752	SPNCRNA.1141	RefSeq	gene	NA	NA	GeneID:14217256	Gene	NA	misc_RNA	SPNCRNA.1141	NA	NA	NA	NA	NA	0.710513	1.42293	8.40654	0.00956578	0.0203916
753	SPCP31B10.07	RefSeq	gene	NA	NA	GeneID:2539544	Gene	eft202	protein_coding	SPCP31B10.07	NA	NA	NA	NA	NA	-0.761342	11.5734	39.4245	6.43214e-06	4.52207e-05
754	SPCC962.02c	RefSeq	gene	NA	NA	GeneID:2538875	Gene	bir1	protein_coding	SPCC962.02c	NA	NA	SPCP31B10.10c	NA	NA	-0.688659	5.46259	106.712	5.4682e-09	2.09354e-07
755	SPCC962.06c	RefSeq	gene	NA	NA	GeneID:2538832	Gene	bpb1	protein_coding	SPCC962.06c	NA	NA	sf1	NA	NA	-0.668076	6.40878	91.6263	1.76126e-08	4.93741e-07
756	SPCC1672.06c	RefSeq	gene	NA	NA	GeneID:2539244	Gene	asp1	protein_coding	SPCC1672.06c	NA	NA	vip1	NA	NA	-0.693367	5.88091	45.4557	6.93861e-06	4.79759e-05
757	SPCC1672.07	RefSeq	gene	NA	NA	GeneID:2539299	Gene	NA	protein_coding	SPCC1672.07	NA	NA	NA	NA	NA	-0.680014	7.05363	123.219	1.773e-09	8.79935e-08
758	SPCC1672.11c	RefSeq	gene	NA	NA	GeneID:2538749	Gene	NA	protein_coding	SPCC1672.11c	NA	NA	NA	NA	NA	-0.697031	6.73671	99.537	9.35888e-09	3.10418e-07
759	SPCC1183.12	RefSeq	gene	NA	NA	GeneID:9407039	Gene	spo13	protein_coding	SPCC1183.12	NA	NA	SPNGAF60	NA	NA	0.938992	1.90687	20.5326	0.00025922	0.000948537
760	SPCC1183.07	RefSeq	gene	NA	NA	GeneID:2538897	Gene	NA	protein_coding	SPCC1183.07	NA	NA	NA	NA	NA	-0.732344	8.17774	127.039	1.39233e-09	7.52306e-08
761	SPCC31H12.07	RefSeq	gene	NA	NA	GeneID:2538699	Gene	sec231	protein_coding	SPCC31H12.07	NA	NA	SPCC5E4.01	NA	NA	-0.691631	7.7736	116.459	2.76479e-09	1.25163e-07
762	SPNCRNA.1148	RefSeq	gene	NA	NA	GeneID:14217318	Gene	NA	misc_RNA	SPNCRNA.1148	NA	NA	NA	NA	NA	0.896216	0.736327	8.73436	0.00847458	0.0184529
763	SPCC16C4.02c	RefSeq	gene	NA	NA	GeneID:2538903	Gene	NA	protein_coding	SPCC16C4.02c	NA	NA	NA	NA	NA	-0.927792	5.47354	110.54	4.15748e-09	1.66797e-07
764	SPCC16C4.14c	RefSeq	gene	NA	NA	GeneID:2539187	Gene	sfc4	protein_coding	SPCC16C4.14c	TRUE	NA	NA	NA	NA	-0.694882	6.22286	22.4265	0.00104065	0.00304736
765	SPNCRNA.472	RefSeq	gene	NA	NA	GeneID:9406924	Gene	NA	misc_RNA	SPNCRNA.472	NA	NA	NA	NA	NA	1.35149	3.05981	66.3555	1.9085e-07	2.80416e-06
766	SPNCRNA.1155	RefSeq	gene	NA	NA	GeneID:14217319	Gene	NA	misc_RNA	SPNCRNA.1155	NA	NA	NA	NA	NA	0.822164	1.4166	13.6102	0.00168125	0.00458332
767	SPNCRNA.1157	RefSeq	gene	NA	NA	GeneID:14217267	Gene	NA	misc_RNA	SPNCRNA.1157	NA	NA	NA	NA	NA	0.759213	2.57362	18.7442	0.00040481	0.00138168
768	SPCC1020.09	RefSeq	gene	NA	NA	GeneID:2539303	Gene	gnr1	protein_coding	SPCC1020.09	NA	NA	NA	NA	NA	-1.24028	3.71111	120.708	2.08586e-09	1.00542e-07
769	SPNCRNA.1159	RefSeq	gene	NA	NA	GeneID:14217175	Gene	NA	misc_RNA	SPNCRNA.1159	NA	NA	NA	NA	NA	1.13306	4.22927	114.014	3.26497e-09	1.40226e-07
770	SPCC1020.03	RefSeq	gene	NA	NA	GeneID:2539150	Gene	NA	protein_coding	SPCC1020.03	NA	NA	NA	NA	NA	0.956222	4.80827	105.457	5.99357e-09	2.20642e-07
771	SPCC1393.08	RefSeq	gene	NA	NA	GeneID:2538884	Gene	NA	protein_coding	SPCC1393.08	NA	NA	NA	NA	NA	-0.852563	7.11621	22.3281	0.00195794	0.00520564
772	SPCC1393.11	RefSeq	gene	NA	NA	GeneID:2538991	Gene	NA	protein_coding	SPCC1393.11	NA	NA	NA	NA	NA	-0.65973	4.54511	45.8995	2.41301e-06	2.08609e-05
773	SPCC63.03	RefSeq	gene	NA	NA	GeneID:2539584	Gene	NA	protein_coding	SPCC63.03	NA	NA	NA	NA	NA	-1.13068	3.06247	15.5457	0.00278883	0.00709652
774	SPCC63.05	RefSeq	gene	NA	NA	GeneID:2539161	Gene	NA	protein_coding	SPCC63.05	TRUE	NA	NA	NA	NA	-0.676928	4.07657	23.4758	0.000168762	0.000660459
775	SPCC63.13	RefSeq	gene	NA	NA	GeneID:2539451	Gene	NA	protein_coding	SPCC63.13	NA	NA	NA	NA	NA	-1.15365	2.242	24.95	0.000111045	0.0004694
776	SPCC16A11.02	RefSeq	gene	NA	NA	GeneID:2539337	Gene	utp13	protein_coding	SPCC16A11.02	NA	NA	SPCC63.16	NA	NA	-0.589077	6.88698	88.3163	2.32659e-08	6.08912e-07
777	SPCPB16A4.03c	RefSeq	gene	NA	NA	GeneID:2539569	Gene	ade10	protein_coding	SPCPB16A4.03c	NA	NA	NA	NA	NA	-0.811879	8.44328	108.661	4.75125e-09	1.8616e-07
778	SPCPB16A4.07	RefSeq	gene	NA	NA	GeneID:14217369	Gene	NA	protein_coding	SPCPB16A4.07	NA	NA	NA	NA	NA	0.901679	4.82765	119.3	2.2877e-09	1.07801e-07
779	SPCPB16A4.06c	RefSeq	gene	NA	NA	GeneID:2539492	Gene	NA	protein_coding	SPCPB16A4.06c	NA	NA	NA	NA	NA	0.674445	3.24479	28.0771	4.9037e-05	0.000238251
780	SPNCRNA.1162	RefSeq	gene	NA	NA	GeneID:14217258	Gene	NA	misc_RNA	SPNCRNA.1162	NA	NA	NA	NA	NA	0.862901	1.71309	15.4688	0.000976766	0.00289061
781	SPCC1742.01	RefSeq	gene	NA	NA	GeneID:2539287	Gene	NA	protein_coding	SPCC1742.01	NA	NA	NA	NA	NA	1.08037	8.4924	105.437	8.25924e-08	1.53338e-06
782	SPNCRNA.1165	RefSeq	gene	NA	NA	GeneID:14217270	Gene	NA	misc_RNA	SPNCRNA.1165	NA	NA	NA	NA	NA	2.34989	1.9643	99.1564	9.63831e-09	3.18112e-07
783	SPCC1795.11	RefSeq	gene	NA	NA	GeneID:2538689	Gene	sum3	protein_coding	SPCC1795.11	NA	NA	slh3	NA	NA	-0.608259	10.4129	38.9998	6.88641e-06	4.76642e-05
784	SPCC1795.08c	RefSeq	gene	NA	NA	GeneID:2539114	Gene	vid21	protein_coding	SPCC1795.08c	NA	NA	NA	NA	NA	-0.590404	5.85124	66.9216	1.79569e-07	2.67953e-06
785	SPCTRNAALA.12	RefSeq	gene	NA	NA	GeneID:3361065	Gene	NA	tRNA	SPCTRNAALA.12	NA	NA	NA	NA	NA	1.52072	-0.59117	12.0187	0.00275602	0.00703172
786	SPNCRNA.1172	RefSeq	gene	NA	NA	GeneID:14217259	Gene	NA	misc_RNA	SPNCRNA.1172	NA	NA	NA	NA	NA	0.8032	1.2501	8.82496	0.00819823	0.0179386
787	SPNCRNA.482	RefSeq	gene	NA	NA	GeneID:9407088	Gene	NA	misc_RNA	SPNCRNA.482	NA	NA	NA	NA	NA	1.6503	-0.263334	14.1459	0.00143255	0.00399254
788	SPNCRNA.483	RefSeq	gene	NA	NA	GeneID:9407019	Gene	NA	misc_RNA	SPNCRNA.483	NA	NA	NA	NA	NA	1.82303	-1.13441	8.20217	0.0103258	0.0217693
789	SPNCRNA.485	RefSeq	gene	NA	NA	GeneID:9406997	Gene	NA	misc_RNA	SPNCRNA.485	NA	NA	NA	NA	NA	0.90956	1.32076	14.723	0.00120961	0.00346045
790	SPNCRNA.1175	RefSeq	gene	NA	NA	GeneID:14217220	Gene	NA	misc_RNA	SPNCRNA.1175	NA	NA	NA	NA	NA	0.667453	3.70539	33.02	1.91109e-05	0.000108973
791	SPNCRNA.1179	RefSeq	gene	NA	NA	GeneID:14217293	Gene	NA	misc_RNA	SPNCRNA.1179	NA	NA	NA	NA	NA	0.770779	4.4765	40.1707	5.71263e-06	4.11555e-05
792	SPCC550.14	RefSeq	gene	NA	NA	GeneID:2539425	Gene	vgl1	protein_coding	SPCC550.14	NA	NA	NA	NA	NA	-0.711842	8.62552	100.91	8.42284e-09	2.84107e-07
793	SPNCRNA.1180	RefSeq	gene	NA	NA	GeneID:14217373	Gene	NA	misc_RNA	SPNCRNA.1180	NA	NA	NA	NA	NA	1.09478	2.16593	41.7976	4.43423e-06	3.38559e-05
794	SPCC645.08c	RefSeq	gene	NA	NA	GeneID:2539488	Gene	snd1	protein_coding	SPCC645.08c	NA	NA	NA	NA	NA	-0.622329	7.90064	94.081	1.44054e-08	4.21645e-07
795	SPNCRNA.1182	RefSeq	gene	NA	NA	GeneID:14217387	Gene	NA	misc_RNA	SPNCRNA.1182	NA	NA	NA	NA	NA	0.701198	3.76031	26.4445	6.85238e-05	0.000315106
796	SPCC1322.03	RefSeq	gene	NA	NA	GeneID:2539071	Gene	NA	protein_coding	SPCC1322.03	NA	NA	NA	NA	NA	-0.589849	3.57923	17.7217	0.000527909	0.001712
797	SPCC1322.13	RefSeq	gene	NA	NA	GeneID:2538734	Gene	ade6	protein_coding	SPCC1322.13	NA	NA	min1	NA	NA	-0.61223	7.16965	81.7475	4.15294e-08	9.18308e-07
798	SPCC338.18	RefSeq	gene	NA	NA	GeneID:2538839	Gene	NA	protein_coding	SPCC338.18	NA	NA	NA	NA	NA	1.53307	3.44241	76.0298	7.10315e-08	1.37945e-06
799	SPCC338.12	RefSeq	gene	NA	NA	GeneID:2539018	Gene	pbi2	protein_coding	SPCC338.12	NA	NA	NA	NA	NA	0.781866	6.41922	96.1377	1.22141e-08	3.7668e-07
800	SPCC338.10c	RefSeq	gene	NA	NA	GeneID:2538862	Gene	cox5	protein_coding	SPCC338.10c	NA	NA	NA	NA	NA	-1.07368	7.06961	278.651	2.16918e-12	4.54173e-10
801	SPCC338.06c	RefSeq	gene	NA	NA	GeneID:2538739	Gene	NA	protein_coding	SPCC338.06c	NA	NA	NA	NA	NA	0.867713	6.82281	203.725	3.00081e-11	3.79347e-09
802	SPNCRNA.1190	RefSeq	gene	NA	NA	GeneID:14217298	Gene	NA	misc_RNA	SPNCRNA.1190	NA	NA	NA	NA	NA	1.09647	3.836	97.8771	1.06478e-08	3.43917e-07
803	SPCC1281.04	RefSeq	gene	NA	NA	GeneID:2539165	Gene	NA	protein_coding	SPCC1281.04	NA	NA	NA	NA	NA	0.850356	0.781449	10.1166	0.00518351	0.0121815
804	SPNCRNA.1193	RefSeq	gene	NA	NA	GeneID:14217239	Gene	NA	misc_RNA	SPNCRNA.1193	NA	NA	NA	NA	NA	0.87135	1.89155	22.2151	0.000173836	0.000676758
805	SPCC622.05	RefSeq	gene	NA	NA	GeneID:2539528	Gene	NA	protein_coding	SPCC622.05	NA	NA	NA	NA	NA	0.870637	3.27454	42.1776	4.18375e-06	3.2481e-05
806	SPCC622.11	RefSeq	gene	NA	NA	GeneID:2538812	Gene	NA	protein_coding	SPCC622.11	TRUE	NA	NA	NA	NA	0.623437	5.14641	40.7221	5.23837e-06	3.87385e-05
807	SPCC622.13c	RefSeq	gene	NA	NA	GeneID:2539480	Gene	tti1	protein_coding	SPCC622.13c	NA	NA	NA	NA	NA	-0.934574	4.35136	35.9727	3.60587e-05	0.000184282
808	SPNCRNA.1196	RefSeq	gene	NA	NA	GeneID:14217327	Gene	NA	misc_RNA	SPNCRNA.1196	NA	NA	NA	NA	NA	1.59387	2.65774	113.556	3.36941e-09	1.42527e-07
809	SPCC188.05	RefSeq	gene	NA	NA	GeneID:5802716	Gene	NA	protein_coding	SPCC188.05	TRUE	NA	NA	NA	NA	0.986397	0.668333	10.4923	0.00455783	0.0108443
810	SPCC188.14	RefSeq	gene	NA	NA	GeneID:14217202	Gene	NA	protein_coding	SPCC188.14	NA	NA	NA	NA	NA	-0.640255	3.54448	27.2576	5.79139e-05	0.000273834
811	SPCC584.04	RefSeq	gene	NA	NA	GeneID:2539479	Gene	sup35	protein_coding	SPCC584.04	NA	NA	erf3	NA	NA	-0.703735	8.68099	80.7234	4.56136e-08	9.93974e-07
812	SPNCRNA.1210	RefSeq	gene	NA	NA	GeneID:14217251	Gene	NA	misc_RNA	SPNCRNA.1210	NA	NA	NA	NA	NA	0.750746	2.24309	25.7145	7.99185e-05	0.000357446
813	SPCC777.09c	RefSeq	gene	NA	NA	GeneID:2538726	Gene	arg1	protein_coding	SPCC777.09c	NA	NA	NA	NA	NA	-0.854876	8.50463	154.008	2.97583e-10	2.26569e-08
814	SPCC663.17	RefSeq	gene	NA	NA	GeneID:3361117	Gene	wtf15	protein_coding	SPCC663.17	NA	NA	NA	NA	NA	0.712281	4.89123	61.8943	3.1318e-07	4.14188e-06
815	SPCC663.06c	RefSeq	gene	NA	NA	GeneID:2539138	Gene	NA	protein_coding	SPCC663.06c	TRUE	NA	NA	NA	NA	1.81107	7.12002	553.759	5.86753e-15	3.57386e-12
816	SPCC663.08c	RefSeq	gene	NA	NA	GeneID:2538733	Gene	NA	protein_coding	SPCC663.08c	NA	NA	NA	NA	NA	2.01391	6.99793	896.028	8.59872e-17	1.92038e-13
817	SPCC1902.02	RefSeq	gene	NA	NA	GeneID:2539333	Gene	mug72	protein_coding	SPCC1902.02	NA	NA	SPCC663.16c	NA	NA	-0.866598	4.76466	12.3706	0.00873315	0.018887
818	SPCC417.08	RefSeq	gene	NA	NA	GeneID:2539295	Gene	tef3	protein_coding	SPCC417.08	NA	NA	NA	NA	NA	-0.788104	11.8411	39.1413	6.73119e-06	4.68013e-05
819	SPNCRNA.1218	RefSeq	gene	NA	NA	GeneID:14217219	Gene	NA	misc_RNA	SPNCRNA.1218	NA	NA	NA	NA	NA	1.33333	2.68145	59.4121	4.1767e-07	5.17263e-06
820	SPCC191.01	RefSeq	gene	NA	NA	GeneID:2539404	Gene	NA	protein_coding	SPCC191.01	NA	NA	NA	NA	NA	0.870706	4.88387	83.0353	3.69594e-08	8.43483e-07
821	SPCC191.02c	RefSeq	gene	NA	NA	GeneID:2539546	Gene	NA	protein_coding	SPCC191.02c	TRUE	NA	NA	NA	NA	-0.744273	7.80915	112.479	3.62989e-09	1.49204e-07
822	SPCC191.03c	RefSeq	gene	NA	NA	GeneID:2539193	Gene	NA	protein_coding	SPCC191.03c	TRUE	NA	NA	NA	NA	-1.24903	4.34535	88.088	5.46757e-08	1.15106e-06
823	SPNCRNA.1221	RefSeq	gene	NA	NA	GeneID:14217276	Gene	NA	misc_RNA	SPNCRNA.1221	NA	NA	NA	NA	NA	1.23733	-0.265351	6.12549	0.0235101	0.0438158
824	SPCC191.07	RefSeq	gene	NA	NA	GeneID:2539146	Gene	cyc1	protein_coding	SPCC191.07	NA	NA	NA	NA	NA	-0.992876	8.75842	194.658	4.37518e-11	5.32976e-09
825	SPCC1450.07c	RefSeq	gene	NA	NA	GeneID:2539033	Gene	NA	protein_coding	SPCC1450.07c	NA	NA	NA	NA	NA	-0.707203	4.59615	68.0531	1.59173e-07	2.50558e-06
826	SPCC1450.11c	RefSeq	gene	NA	NA	GeneID:2539208	Gene	cek1	protein_coding	SPCC1450.11c	NA	NA	NA	NA	NA	-0.61786	5.32418	61.439	3.29935e-07	4.3054e-06
827	SPCC1442.03	RefSeq	gene	NA	NA	GeneID:2538899	Gene	NA	protein_coding	SPCC1442.03	NA	NA	NA	NA	NA	-1.00002	5.43808	100.338	2.18967e-08	5.80597e-07
828	SPCC1442.05c	RefSeq	gene	NA	NA	GeneID:2538857	Gene	NA	protein_coding	SPCC1442.05c	NA	NA	NA	NA	NA	-1.05247	5.25684	102.522	1.87922e-08	5.20324e-07
829	SPCC1442.07c	RefSeq	gene	NA	NA	GeneID:2538751	Gene	NA	protein_coding	SPCC1442.07c	NA	NA	NA	NA	NA	0.621333	5.95144	74.8469	7.97018e-08	1.50499e-06
830	SPNCRNA.1230	RefSeq	gene	NA	NA	GeneID:14217407	Gene	NA	misc_RNA	SPNCRNA.1230	NA	NA	NA	NA	NA	0.678174	4.30362	44.2661	3.05945e-06	2.51513e-05
831	SPNCRNA.1231	RefSeq	gene	NA	NA	GeneID:14217210	Gene	NA	misc_RNA	SPNCRNA.1231	NA	NA	NA	NA	NA	0.601931	3.93865	30.1462	3.26512e-05	0.000168409
832	SPCC285.04	RefSeq	gene	NA	NA	GeneID:2539256	Gene	NA	protein_coding	SPCC285.04	NA	NA	NA	NA	NA	0.696685	5.43404	65.8243	2.02157e-07	2.95088e-06
833	SPNCRNA.1232	RefSeq	gene	NA	NA	GeneID:14217211	Gene	NA	misc_RNA	SPNCRNA.1232	NA	NA	NA	NA	NA	0.618463	3.48802	33.107	1.88128e-05	0.000107824
834	SPCC1223.07c	RefSeq	gene	NA	NA	GeneID:2539278	Gene	drs1	protein_coding	SPCC1223.07c	NA	NA	NA	NA	NA	-0.644339	8.34805	108.176	4.91941e-09	1.91628e-07
835	SPNCRNA.1236	RefSeq	gene	NA	NA	GeneID:14217179	Gene	NA	misc_RNA	SPNCRNA.1236	NA	NA	NA	NA	NA	0.622328	5.14798	47.7233	1.86468e-06	1.69747e-05
836	SPCC737.02c	RefSeq	gene	NA	NA	GeneID:2539439	Gene	qcr7	protein_coding	SPCC737.02c	NA	NA	NA	NA	NA	-1.39462	7.00765	633.584	1.80897e-15	2.42402e-12
837	SPCC737.04	RefSeq	gene	NA	NA	GeneID:2538872	Gene	NA	protein_coding	SPCC737.04	NA	NA	NA	NA	NA	-0.648896	2.99291	14.8345	0.00117115	0.00336913
838	SPCC737.08	RefSeq	gene	NA	NA	GeneID:2539491	Gene	NA	protein_coding	SPCC737.08	NA	NA	NA	NA	NA	-0.838963	7.14984	236.237	8.72617e-12	1.32876e-09
839	SPNCRNA.1243	RefSeq	gene	NA	NA	GeneID:14217295	Gene	NA	misc_RNA	SPNCRNA.1243	NA	NA	NA	NA	NA	0.732299	4.13256	50.7023	1.24282e-06	1.22455e-05
840	SPNCRNA.1244	RefSeq	gene	NA	NA	GeneID:14217280	Gene	NA	misc_RNA	SPNCRNA.1244	NA	NA	NA	NA	NA	0.672361	4.00706	23.4979	0.000162758	0.00064297
841	SPCC18.18c	RefSeq	gene	NA	NA	GeneID:2539345	Gene	fum1	protein_coding	SPCC18.18c	NA	NA	SPCC290.01c	NA	NA	-1.04044	7.06745	207.684	2.55764e-11	3.36004e-09
842	SPNCRNA.1252	RefSeq	gene	NA	NA	GeneID:14217357	Gene	NA	misc_RNA	SPNCRNA.1252	NA	NA	NA	NA	NA	0.814124	4.42814	61.929	3.11942e-07	4.13864e-06
843	SPCC290.04	RefSeq	gene	NA	NA	GeneID:2539242	Gene	ams2	protein_coding	SPCC290.04	NA	NA	SPCC4F11.01	NA	NA	-0.637484	5.89663	56.8717	5.9052e-07	6.84512e-06
844	SPCC4F11.05	RefSeq	gene	NA	NA	GeneID:2539512	Gene	NA	protein_coding	SPCC4F11.05	TRUE	NA	NA	NA	NA	0.690816	3.47761	43.9926	3.18549e-06	2.58701e-05
845	SPCC1906.04	RefSeq	gene	NA	NA	GeneID:2539340	Gene	wtf20	protein_coding	SPCC1906.04	NA	NA	NA	NA	NA	0.871304	3.63994	48.6162	1.64796e-06	1.53352e-05
846	SPCC1739.01	RefSeq	gene	NA	NA	GeneID:2539315	Gene	NA	protein_coding	SPCC1739.01	NA	NA	NA	NA	NA	-0.843198	6.51369	156.721	2.58317e-10	2.06039e-08
847	SPCC1739.09c	RefSeq	gene	NA	NA	GeneID:2538807	Gene	cox13	protein_coding	SPCC1739.09c	NA	NA	NA	NA	NA	-0.831659	7.79116	151.49	3.40037e-10	2.53139e-08
848	SPCC1739.10	RefSeq	gene	NA	NA	GeneID:2539381	Gene	mug33	protein_coding	SPCC1739.10	NA	NA	NA	NA	NA	-0.599716	6.58762	84.3245	3.29377e-08	7.82943e-07
849	SPCPB1C11.01	RefSeq	gene	NA	NA	GeneID:2539332	Gene	amt1	protein_coding	SPCPB1C11.01	NA	NA	NA	NA	NA	-1.03908	5.11792	68.4037	1.09223e-06	1.10878e-05
850	SPCPB1C11.03	RefSeq	gene	NA	NA	GeneID:2539453	Gene	NA	protein_coding	SPCPB1C11.03	NA	NA	NA	NA	NA	-0.70838	5.5099	114.429	3.17352e-09	1.37178e-07
851	SPCC576.01c	RefSeq	gene	NA	NA	GeneID:2539549	Gene	NA	protein_coding	SPCC576.01c	TRUE	NA	NA	NA	NA	-0.740986	3.6006	51.8944	1.0619e-06	1.08622e-05
852	SPCC576.17c	RefSeq	gene	NA	NA	GeneID:2539554	Gene	NA	protein_coding	SPCC576.17c	NA	NA	NA	NA	NA	-0.622727	3.82382	40.1915	5.69382e-06	4.10642e-05
853	SPCC1620.08	RefSeq	gene	NA	NA	GeneID:2539168	Gene	NA	protein_coding	SPCC1620.08	NA	NA	NA	NA	NA	-0.735637	6.26435	98.607	1.00582e-08	3.28733e-07
854	SPNCRNA.1267	RefSeq	gene	NA	NA	GeneID:14217359	Gene	NA	misc_RNA	SPNCRNA.1267	NA	NA	NA	NA	NA	0.676545	2.9578	23.9535	0.000117154	0.000490276
855	SPNCRNA.1271	RefSeq	gene	NA	NA	GeneID:14217366	Gene	NA	misc_RNA	SPNCRNA.1271	NA	NA	NA	NA	NA	2.71389	5.42571	1069.45	1.80099e-17	1.20667e-13
856	SPNCRNA.1273	RefSeq	gene	NA	NA	GeneID:14217284	Gene	NA	misc_RNA	SPNCRNA.1273	NA	NA	NA	NA	NA	0.592326	3.21133	14.5561	0.0012698	0.00359731
857	SPNCRNA.1276	RefSeq	gene	NA	NA	GeneID:14217317	Gene	NA	misc_RNA	SPNCRNA.1276	NA	NA	NA	NA	NA	0.953958	3.89423	73.7512	8.87928e-08	1.62989e-06
858	SPNCRNA.1277	RefSeq	gene	NA	NA	GeneID:14217363	Gene	NA	misc_RNA	SPNCRNA.1277	NA	NA	NA	NA	NA	0.900567	4.1998	91.0484	1.84784e-08	5.15854e-07
859	SPCC1840.02c	RefSeq	gene	NA	NA	GeneID:2538822	Gene	bgs4	protein_coding	SPCC1840.02c	NA	NA	orb11	NA	NA	-0.657638	9.08257	64.8208	2.25609e-07	3.22987e-06
860	SPCC1840.03	RefSeq	gene	NA	NA	GeneID:2539387	Gene	sal3	protein_coding	SPCC1840.03	NA	NA	pse1	NA	NA	-0.758291	8.00732	157.522	2.47851e-10	2.03407e-08
861	SPCC1840.06	RefSeq	gene	NA	NA	GeneID:2539241	Gene	atp5	protein_coding	SPCC1840.06	NA	NA	NA	NA	NA	-0.726956	7.01369	173.07	1.15078e-10	1.18619e-08
862	SPCC1840.12	RefSeq	gene	NA	NA	GeneID:2538969	Gene	NA	protein_coding	SPCC1840.12	TRUE	NA	NA	NA	NA	0.81363	3.1658	28.4401	4.55973e-05	0.000224965
863	SPNCRNA.517	RefSeq	gene	NA	NA	GeneID:9407289	Gene	NA	misc_RNA	SPNCRNA.517	NA	NA	NA	NA	NA	0.631357	1.7186	10.2292	0.00498651	0.0117805
864	SPCC965.07c	RefSeq	gene	NA	NA	GeneID:2539601	Gene	gst2	protein_coding	SPCC965.07c	NA	NA	NA	NA	NA	1.95802	10.6199	392.474	1.1611e-13	4.57611e-11
865	SPNCRNA.1283	RefSeq	gene	NA	NA	GeneID:14217338	Gene	NA	misc_RNA	SPNCRNA.1283	NA	NA	NA	NA	NA	0.720979	1.75775	9.6207	0.0061623	0.0140625
866	SPNCRNA.1284	RefSeq	gene	NA	NA	GeneID:14217255	Gene	NA	misc_RNA	SPNCRNA.1284	NA	NA	NA	NA	NA	0.763236	2.82065	26.612	6.61733e-05	0.000306612
867	SPNCRNA.121	RefSeq	gene	NA	NA	GeneID:3361151	Gene	NA	misc_RNA	SPNCRNA.121	NA	NA	NA	NA	NA	1.05193	2.68585	33.2635	1.82896e-05	0.000105456
868	SPNCRNA.550	RefSeq	gene	NA	NA	GeneID:9406910	Gene	NA	misc_RNA	SPNCRNA.550	NA	NA	NA	NA	NA	2.14911	-1.35693	8.22167	0.0102504	0.0216172
869	SPCC965.14c	RefSeq	gene	NA	NA	GeneID:2539595	Gene	NA	protein_coding	SPCC965.14c	NA	NA	NA	NA	NA	0.711571	6.20006	119.412	2.27086e-09	1.07801e-07
870	SPCC1494.05c	RefSeq	gene	NA	NA	GeneID:2538990	Gene	ubp12	protein_coding	SPCC1494.05c	NA	NA	NA	NA	NA	-0.693952	7.11035	140.205	6.342e-10	4.00615e-08
871	SPNCRNA.1289	RefSeq	gene	NA	NA	GeneID:14217398	Gene	NA	misc_RNA	SPNCRNA.1289	NA	NA	NA	NA	NA	0.779673	2.1046	17.1362	0.000616871	0.0019625
872	SPCC1494.10	RefSeq	gene	NA	NA	GeneID:2538721	Gene	adn3	protein_coding	SPCC1494.10	NA	NA	SPCC70.01	NA	NA	-0.625546	5.6208	93.1105	1.55886e-08	4.48257e-07
873	SPCC70.02c	RefSeq	gene	NA	NA	GeneID:2539524	Gene	NA	protein_coding	SPCC70.02c	NA	NA	NA	NA	NA	-1.27553	5.24237	330.938	5.01871e-13	1.46731e-10
874	SPCC70.03c	RefSeq	gene	NA	NA	GeneID:2539452	Gene	NA	protein_coding	SPCC70.03c	NA	NA	NA	NA	NA	-0.596548	7.26243	83.3947	3.57862e-08	8.35426e-07
875	SPNCRNA.1290	RefSeq	gene	NA	NA	GeneID:14217243	Gene	NA	misc_RNA	SPNCRNA.1290	NA	NA	NA	NA	NA	0.704244	4.5764	46.1063	2.34261e-06	2.03838e-05
876	SPCC70.05c	RefSeq	gene	NA	NA	GeneID:2538820	Gene	NA	protein_coding	SPCC70.05c	NA	NA	NA	NA	NA	-0.750718	6.98125	149.689	3.74531e-10	2.66953e-08
877	SPCC70.09c	RefSeq	gene	NA	NA	GeneID:2539342	Gene	mug9	protein_coding	SPCC70.09c	TRUE	NA	NA	NA	NA	0.815455	2.39107	15.7659	0.000898342	0.0027039
878	SPNCRNA.1293	RefSeq	gene	NA	NA	GeneID:14217200	Gene	NA	misc_RNA	SPNCRNA.1293	NA	NA	NA	NA	NA	0.788383	2.44031	26.2291	7.16862e-05	0.000326511
879	SPNCRNA.1294	RefSeq	gene	NA	NA	GeneID:14217201	Gene	NA	misc_RNA	SPNCRNA.1294	NA	NA	NA	NA	NA	0.638325	2.20216	9.85347	0.00567919	0.0131345
880	SPNCRNA.40	RefSeq	gene	NA	NA	GeneID:5802731	Gene	prl40	misc_RNA	SPNCRNA.40	NA	NA	NA	NA	NA	0.933311	0.0498674	7.01001	0.016381	0.0323849
881	SPCP1E11.04c	RefSeq	gene	NA	NA	GeneID:2539537	Gene	pal1	protein_coding	SPCP1E11.04c	NA	NA	NA	NA	NA	-0.736021	6.49567	69.7589	3.07513e-07	4.10549e-06
882	SPCP1E11.10	RefSeq	gene	NA	NA	GeneID:2538792	Gene	NA	protein_coding	SPCP1E11.10	TRUE	NA	NA	NA	NA	-0.625324	4.95316	33.8746	2.11443e-05	0.000118253
883	SPCC569.02c	RefSeq	gene	NA	NA	GeneID:2539456	Gene	NA	protein_coding	SPCC569.02c	NA	NA	NA	NA	NA	0.63259	1.97848	10.9747	0.00387501	0.00946228
884	SPNCRNA.1298	RefSeq	gene	NA	NA	GeneID:14217229	Gene	NA	misc_RNA	SPNCRNA.1298	NA	NA	NA	NA	NA	0.590347	2.3368	14.632	0.00124201	0.00353054
885	ScpofMt14	RefSeq	gene	NA	NA	GeneID:1669498	Gene	NA	tRNA	ScpofMt14	NA	NA	NA	NA	NA	1.4264	-0.14204	7.62695	0.013692	0.0277316
886	ScpofMt36	RefSeq	gene	NA	NA	GeneID:1669521	Gene	NA	tRNA	ScpofMt36	NA	NA	NA	NA	NA	0.872306	0.745771	6.50011	0.0203017	0.038743

## Sheet: Up in ppr4D
	gene_id	source	type	score	phase	db_xref	gbkey	gene	gene_biotype	locus_tag	partial	pseudo	gene_synonym	old_locus_tag	note	logFC	logCPM	F	PValue	FDR
364	SPAC2H10.04	RefSeq	gene	NA	NA	GeneID:14218050	Gene	NA	protein_coding	SPAC2H10.04	TRUE	NA	NA	NA	NA	5.11149	-2.13361	15.671	0.0011283	0.00326267
81	SPATRNASER.01	RefSeq	gene	NA	NA	GeneID:3361488	Gene	NA	tRNA	SPATRNASER.01	NA	NA	NA	NA	NA	4.47851	-2.13457	6.65621	0.0201583	0.0385337
608	SPNCRNA.118	RefSeq	gene	NA	NA	GeneID:5802812	Gene	NA	misc_RNA	SPNCRNA.118	NA	NA	NA	NA	NA	4.02451	-2.40567	6.67778	0.0199884	0.0382589
11	SPAC1F8.03c	RefSeq	gene	NA	NA	GeneID:2541891	Gene	str3	protein_coding	SPAC1F8.03c	NA	NA	NA	NA	NA	3.13024	6.7872	231.994	7.56495e-07	8.33638e-06
290	SPATRNASER.03	RefSeq	gene	NA	NA	GeneID:3361413	Gene	NA	tRNA	SPATRNASER.03	NA	NA	NA	NA	NA	3.08041	-2.35543	7.19376	0.0152286	0.0304119
515	SPBTRNAALA.08	RefSeq	gene	NA	NA	GeneID:3361249	Gene	NA	tRNA	SPBTRNAALA.08	NA	NA	NA	NA	NA	3.07701	-2.05352	8.61019	0.00887051	0.0191409
517	SPBTRNAALA.11	RefSeq	gene	NA	NA	GeneID:3361231	Gene	NA	tRNA	SPBTRNAALA.11	NA	NA	NA	NA	NA	3.07701	-2.05352	8.61019	0.00887051	0.0191409
855	SPNCRNA.1271	RefSeq	gene	NA	NA	GeneID:14217366	Gene	NA	misc_RNA	SPNCRNA.1271	NA	NA	NA	NA	NA	2.71389	5.42571	1069.45	1.80099e-17	1.20667e-13
242	SPNCRNA.917	RefSeq	gene	NA	NA	GeneID:14217887	Gene	NA	misc_RNA	SPNCRNA.917	NA	NA	NA	NA	NA	2.66824	0.203781	52.5654	9.73067e-07	1.02068e-05
412	SPNCRNA.1326	RefSeq	gene	NA	NA	GeneID:14217561	Gene	NA	misc_RNA	SPNCRNA.1326	NA	NA	NA	NA	NA	2.65296	-1.94049	5.85285	0.0263755	0.0485084
645	SPNCRNA.421	RefSeq	gene	NA	NA	GeneID:9406913	Gene	NA	misc_RNA	SPNCRNA.421	NA	NA	NA	NA	NA	2.45135	1.68981	103.369	6.99579e-09	2.49318e-07
447	SPBTRNALYS.06	RefSeq	gene	NA	NA	GeneID:14217792	Gene	NA	tRNA	SPBTRNALYS.06	NA	NA	NA	NA	NA	2.41813	-2.09257	7.13486	0.0155877	0.0310272
289	SPAC1F7.08	RefSeq	gene	NA	NA	GeneID:2541558	Gene	fio1	protein_coding	SPAC1F7.08	NA	NA	NA	NA	NA	2.39804	7.08233	155.575	3.18415e-06	2.58701e-05
194	SPATRNALYS.04	RefSeq	gene	NA	NA	GeneID:3361495	Gene	NA	tRNA	SPATRNALYS.04	NA	NA	NA	NA	NA	2.37532	-1.28644	13.7801	0.00159751	0.0043938
782	SPNCRNA.1165	RefSeq	gene	NA	NA	GeneID:14217270	Gene	NA	misc_RNA	SPNCRNA.1165	NA	NA	NA	NA	NA	2.34989	1.9643	99.1564	9.63831e-09	3.18112e-07
182	SPNCRNA.43	RefSeq	gene	NA	NA	GeneID:5802890	Gene	prl43	misc_RNA	SPNCRNA.43	NA	NA	NA	NA	NA	2.30385	-1.38013	10.2352	0.00497619	0.0117603
516	SPBTRNAALA.09	RefSeq	gene	NA	NA	GeneID:3361241	Gene	NA	tRNA	SPBTRNAALA.09	NA	NA	NA	NA	NA	2.28539	-1.97766	6.29741	0.0218856	0.0412703
163	SPAC13F5.07c	RefSeq	gene	NA	NA	GeneID:2542901	Gene	NA	protein_coding	SPAC13F5.07c	NA	NA	NA	NA	NA	2.23358	3.68963	186.743	7.17377e-11	8.43233e-09
374	SPNCRNA.271	RefSeq	gene	NA	NA	GeneID:9406928	Gene	NA	misc_RNA	SPNCRNA.271	NA	NA	NA	NA	NA	2.23025	-1.50833	8.15301	0.0105186	0.0221271
353	SPAC26F1.11	RefSeq	gene	NA	NA	GeneID:2542676	Gene	NA	protein_coding	SPAC26F1.11	NA	NA	NA	NA	NA	2.2089	3.60288	324.122	5.99544e-13	1.67373e-10
451	SPNCRNA.1380	RefSeq	gene	NA	NA	GeneID:14217617	Gene	NA	misc_RNA	SPNCRNA.1380	NA	NA	NA	NA	NA	2.20673	-0.940326	13.8071	0.0015846	0.0043601
367	SPAP8A3.04c	RefSeq	gene	NA	NA	GeneID:2542035	Gene	hsp9	protein_coding	SPAP8A3.04c	NA	NA	scf1	NA	NA	2.18874	9.80203	196.273	2.83257e-09	1.26521e-07
700	SPNCRNA.1677	RefSeq	gene	NA	NA	GeneID:14217683	Gene	NA	misc_RNA	SPNCRNA.1677	NA	NA	NA	NA	NA	2.18217	-0.22088	20.1798	0.000282546	0.00101723
288	SPAC1F7.07c	RefSeq	gene	NA	NA	GeneID:2541557	Gene	fip1	protein_coding	SPAC1F7.07c	NA	NA	NA	NA	NA	2.17838	7.35989	923.668	6.57665e-17	1.92038e-13
312	SPAC27D7.09c	RefSeq	gene	NA	NA	GeneID:2542693	Gene	NA	protein_coding	SPAC27D7.09c	NA	NA	NA	NA	NA	2.17733	9.8131	592.508	3.25114e-15	3.11181e-12
868	SPNCRNA.550	RefSeq	gene	NA	NA	GeneID:9406910	Gene	NA	misc_RNA	SPNCRNA.550	NA	NA	NA	NA	NA	2.14911	-1.35693	8.22167	0.0102504	0.0216172
10	SPAC1F8.02c	RefSeq	gene	NA	NA	GeneID:2541821	Gene	NA	protein_coding	SPAC1F8.02c	NA	NA	NA	NA	NA	2.13215	1.20897	34.2656	1.52988e-05	9.079e-05
716	SPBPB2B2.05	RefSeq	gene	NA	NA	GeneID:2541359	Gene	NA	protein_coding	SPBPB2B2.05	NA	NA	NA	NA	NA	2.1004	5.09502	580.511	3.88721e-15	3.25554e-12
208	SPAPB24D3.07c	RefSeq	gene	NA	NA	GeneID:2543541	Gene	NA	protein_coding	SPAPB24D3.07c	NA	NA	NA	NA	NA	2.09436	8.57895	654.558	1.36008e-15	2.27814e-12
199	SPNCRNA.852	RefSeq	gene	NA	NA	GeneID:14218317	Gene	NA	misc_RNA	SPNCRNA.852	NA	NA	NA	NA	NA	2.08597	1.07341	41.7272	4.48246e-06	3.40891e-05
429	SPBC106.02c	RefSeq	gene	NA	NA	GeneID:2540069	Gene	srx1	protein_coding	SPBC106.02c	NA	NA	NA	NA	NA	2.06009	4.97526	464.583	2.70184e-14	1.39249e-11
599	SPNCRNA.1557	RefSeq	gene	NA	NA	GeneID:14217714	Gene	NA	misc_RNA	SPNCRNA.1557	NA	NA	NA	NA	NA	2.05582	2.09845	100.486	8.70059e-09	2.9002e-07
816	SPCC663.08c	RefSeq	gene	NA	NA	GeneID:2538733	Gene	NA	protein_coding	SPCC663.08c	NA	NA	NA	NA	NA	2.01391	6.99793	896.028	8.59872e-17	1.92038e-13
8	SPNCRNA.603	RefSeq	gene	NA	NA	GeneID:14218099	Gene	NA	misc_RNA	SPNCRNA.603	NA	NA	NA	NA	NA	1.98174	0.610318	39.6721	6.18282e-06	4.38065e-05
864	SPCC965.07c	RefSeq	gene	NA	NA	GeneID:2539601	Gene	gst2	protein_coding	SPCC965.07c	NA	NA	NA	NA	NA	1.95802	10.6199	392.474	1.1611e-13	4.57611e-11
450	SPBC947.04	RefSeq	gene	NA	NA	GeneID:2541237	Gene	NA	protein_coding	SPBC947.04	NA	NA	NA	NA	NA	1.95382	9.44942	414.974	7.17886e-14	3.20656e-11
224	SPATRNAALA.03	RefSeq	gene	NA	NA	GeneID:3361474	Gene	NA	tRNA	SPATRNAALA.03	NA	NA	NA	NA	NA	1.9318	-1.67691	8.26669	0.0100788	0.0213088
178	SPNCRNA.821	RefSeq	gene	NA	NA	GeneID:14217916	Gene	NA	misc_RNA	SPNCRNA.821	NA	NA	NA	NA	NA	1.91616	-0.0118731	13.5341	0.00172034	0.00466651
788	SPNCRNA.483	RefSeq	gene	NA	NA	GeneID:9407019	Gene	NA	misc_RNA	SPNCRNA.483	NA	NA	NA	NA	NA	1.82303	-1.13441	8.20217	0.0103258	0.0217693
67	SPNCRNA.690	RefSeq	gene	NA	NA	GeneID:14218289	Gene	NA	misc_RNA	SPNCRNA.690	NA	NA	NA	NA	NA	1.81133	4.02748	345.687	3.45559e-13	1.21855e-10
815	SPCC663.06c	RefSeq	gene	NA	NA	GeneID:2539138	Gene	NA	protein_coding	SPCC663.06c	TRUE	NA	NA	NA	NA	1.81107	7.12002	553.759	5.86753e-15	3.57386e-12
394	SPBPB21E7.11	RefSeq	gene	NA	NA	GeneID:14217547	Gene	NA	protein_coding	SPBPB21E7.11	NA	NA	NA	NA	NA	1.79368	3.48134	160.2	2.1614e-10	1.8807e-08
158	SPAC3C7.14c	RefSeq	gene	NA	NA	GeneID:2543686	Gene	obr1	protein_coding	SPAC3C7.14c	NA	NA	uhp1	NA	NA	1.79248	11.3827	281.245	2.00538e-12	4.3342e-10
265	SPNCRNA.237	RefSeq	gene	NA	NA	GeneID:9407147	Gene	NA	misc_RNA	SPNCRNA.237	NA	NA	NA	NA	NA	1.78777	-0.507684	18.7118	0.00040819	0.00139151
393	SPBPB21E7.10	RefSeq	gene	NA	NA	GeneID:14217544	Gene	NA	protein_coding	SPBPB21E7.10	NA	NA	NA	NA	NA	1.76788	-1.45514	5.79978	0.0269783	0.0494541
392	SPBPB21E7.02c	RefSeq	gene	NA	NA	GeneID:3361183	Gene	NA	protein_coding	SPBPB21E7.02c	TRUE	NA	NA	NA	NA	1.75044	-0.691678	9.96531	0.00546231	0.0127221
381	SPAC869.07c	RefSeq	gene	NA	NA	GeneID:2543243	Gene	mel1	protein_coding	SPAC869.07c	NA	NA	NA	NA	NA	1.72213	2.86237	68.8915	1.45719e-07	2.3697e-06
155	SPNCRNA.791	RefSeq	gene	NA	NA	GeneID:14217959	Gene	NA	misc_RNA	SPNCRNA.791	NA	NA	NA	NA	NA	1.67197	-0.819877	10.582	0.00442117	0.0105587
383	SPAC186.02c	RefSeq	gene	NA	NA	GeneID:2542495	Gene	NA	protein_coding	SPAC186.02c	NA	NA	NA	NA	NA	1.66183	0.767842	30.4661	3.07115e-05	0.000160379
787	SPNCRNA.482	RefSeq	gene	NA	NA	GeneID:9407088	Gene	NA	misc_RNA	SPNCRNA.482	NA	NA	NA	NA	NA	1.6503	-0.263334	14.1459	0.00143255	0.00399254
368	SPNCRNA.1075	RefSeq	gene	NA	NA	GeneID:14217972	Gene	NA	misc_RNA	SPNCRNA.1075	NA	NA	NA	NA	NA	1.65021	0.217525	18.1284	0.000474536	0.00157007
397	SPNCRNA.1304	RefSeq	gene	NA	NA	GeneID:14217545	Gene	NA	misc_RNA	SPNCRNA.1304	NA	NA	NA	NA	NA	1.63835	1.11938	40.3757	5.53094e-06	4.02797e-05
666	SPNCRNA.1647	RefSeq	gene	NA	NA	GeneID:14217553	Gene	NA	misc_RNA	SPNCRNA.1647	NA	NA	NA	NA	NA	1.63703	2.2335	75.9759	7.1403e-08	1.38025e-06
197	SPNCRNA.850	RefSeq	gene	NA	NA	GeneID:14218002	Gene	NA	misc_RNA	SPNCRNA.850	NA	NA	NA	NA	NA	1.62504	1.78157	54.6662	7.44224e-07	8.25546e-06
239	SPNCRNA.911	RefSeq	gene	NA	NA	GeneID:14217956	Gene	NA	misc_RNA	SPNCRNA.911	NA	NA	NA	NA	NA	1.62039	3.30742	123.647	1.72513e-09	8.62567e-08
120	SPAC343.12	RefSeq	gene	NA	NA	GeneID:2543066	Gene	rds1	protein_coding	SPAC343.12	NA	NA	NA	NA	NA	1.60796	8.06309	393.069	1.42112e-13	5.28971e-11
590	SPBC4F6.09	RefSeq	gene	NA	NA	GeneID:2540217	Gene	str1	protein_coding	SPBC4F6.09	NA	NA	NA	NA	NA	1.60006	8.71384	338.687	4.11725e-13	1.37928e-10
309	SPNCRNA.311	RefSeq	gene	NA	NA	GeneID:9407231	Gene	NA	misc_RNA	SPNCRNA.311	NA	NA	NA	NA	NA	1.59616	-0.616039	12.0297	0.00274634	0.0070097
40	SPNCRNA.648	RefSeq	gene	NA	NA	GeneID:14218088	Gene	NA	misc_RNA	SPNCRNA.648	NA	NA	NA	NA	NA	1.59428	5.48374	298.202	1.2199e-12	2.91905e-10
808	SPNCRNA.1196	RefSeq	gene	NA	NA	GeneID:14217327	Gene	NA	misc_RNA	SPNCRNA.1196	NA	NA	NA	NA	NA	1.59387	2.65774	113.556	3.36941e-09	1.42527e-07
567	SPNCRNA.1507	RefSeq	gene	NA	NA	GeneID:14217651	Gene	NA	misc_RNA	SPNCRNA.1507	NA	NA	NA	NA	NA	1.59262	-0.996257	10.2528	0.00494619	0.0117018
582	SPNCRNA.1530	RefSeq	gene	NA	NA	GeneID:14217476	Gene	NA	misc_RNA	SPNCRNA.1530	NA	NA	NA	NA	NA	1.5897	-0.397006	10.0435	0.00531613	0.0124235
251	SPNCRNA.931	RefSeq	gene	NA	NA	GeneID:14218206	Gene	NA	misc_RNA	SPNCRNA.931	NA	NA	NA	NA	NA	1.58791	0.578105	26.6283	6.59483e-05	0.000305781
269	SPNCRNA.952	RefSeq	gene	NA	NA	GeneID:14218368	Gene	NA	misc_RNA	SPNCRNA.952	NA	NA	NA	NA	NA	1.57254	3.85939	177.84	9.20953e-11	1.01154e-08
359	SPNCRNA.1062	RefSeq	gene	NA	NA	GeneID:14218181	Gene	NA	misc_RNA	SPNCRNA.1062	NA	NA	NA	NA	NA	1.56707	1.31955	41.4977	4.64372e-06	3.51558e-05
243	SPNCRNA.919	RefSeq	gene	NA	NA	GeneID:14218307	Gene	NA	misc_RNA	SPNCRNA.919	NA	NA	NA	NA	NA	1.55916	1.41859	44.1139	3.12888e-06	2.5503e-05
690	SPNCRNA.1670	RefSeq	gene	NA	NA	GeneID:14217551	Gene	NA	misc_RNA	SPNCRNA.1670	NA	NA	NA	NA	NA	1.54923	-0.197563	13.8814	0.0015498	0.00427663
262	SPNCRNA.940	RefSeq	gene	NA	NA	GeneID:14217982	Gene	NA	misc_RNA	SPNCRNA.940	NA	NA	NA	NA	NA	1.5446	0.52122	17.0565	0.000630235	0.0019946
798	SPCC338.18	RefSeq	gene	NA	NA	GeneID:2538839	Gene	NA	protein_coding	SPCC338.18	NA	NA	NA	NA	NA	1.53307	3.44241	76.0298	7.10315e-08	1.37945e-06
785	SPCTRNAALA.12	RefSeq	gene	NA	NA	GeneID:3361065	Gene	NA	tRNA	SPCTRNAALA.12	NA	NA	NA	NA	NA	1.52072	-0.59117	12.0187	0.00275602	0.00703172
611	SPNCRNA.1577	RefSeq	gene	NA	NA	GeneID:14217825	Gene	NA	misc_RNA	SPNCRNA.1577	NA	NA	NA	NA	NA	1.50913	1.77375	28.8782	4.18681e-05	0.000209185
369	SPNCRNA.1079	RefSeq	gene	NA	NA	GeneID:14218304	Gene	NA	misc_RNA	SPNCRNA.1079	NA	NA	NA	NA	NA	1.49537	2.58721	67.5671	1.676e-07	2.55208e-06
547	SPBC23G7.10c	RefSeq	gene	NA	NA	GeneID:2540490	Gene	NA	protein_coding	SPBC23G7.10c	NA	NA	NA	NA	NA	1.49344	7.12879	306.748	4.00868e-12	7.4606e-10
431	SPNCRNA.305	RefSeq	gene	NA	NA	GeneID:9407327	Gene	NA	misc_RNA	SPNCRNA.305	NA	NA	NA	NA	NA	1.48044	0.449063	19.6224	0.000324308	0.00114602
548	SPBC23G7.11	RefSeq	gene	NA	NA	GeneID:2540646	Gene	mag2	protein_coding	SPBC23G7.11	NA	NA	NA	NA	NA	1.47408	1.64175	25.1278	9.06132e-05	0.000395836
537	SPNCRNA.385	RefSeq	gene	NA	NA	GeneID:9407000	Gene	NA	misc_RNA	SPNCRNA.385	NA	NA	NA	NA	NA	1.45866	-0.619656	7.92318	0.0114756	0.0238407
693	SPNCRNA.1672	RefSeq	gene	NA	NA	GeneID:14217672	Gene	NA	misc_RNA	SPNCRNA.1672	NA	NA	NA	NA	NA	1.44732	1.29321	34.8588	1.37874e-05	8.32851e-05
294	SPNCRNA.978	RefSeq	gene	NA	NA	GeneID:14217942	Gene	NA	misc_RNA	SPNCRNA.978	NA	NA	NA	NA	NA	1.44057	2.57133	90.066	2.00608e-08	5.41965e-07
556	SPNCRNA.394	RefSeq	gene	NA	NA	GeneID:9407071	Gene	NA	misc_RNA	SPNCRNA.394	NA	NA	NA	NA	NA	1.43606	-0.374406	7.12027	0.0156781	0.031198
149	SPNCRNA.779	RefSeq	gene	NA	NA	GeneID:14218103	Gene	NA	misc_RNA	SPNCRNA.779	NA	NA	NA	NA	NA	1.43125	4.67249	221.887	1.47417e-11	2.0577e-09
150	SPNCRNA.780	RefSeq	gene	NA	NA	GeneID:14218104	Gene	NA	misc_RNA	SPNCRNA.780	NA	NA	NA	NA	NA	1.42775	3.69255	106.483	5.56041e-09	2.11675e-07
885	ScpofMt14	RefSeq	gene	NA	NA	GeneID:1669498	Gene	NA	tRNA	ScpofMt14	NA	NA	NA	NA	NA	1.4264	-0.14204	7.62695	0.013692	0.0277316
177	SPNCRNA.820	RefSeq	gene	NA	NA	GeneID:14218223	Gene	NA	misc_RNA	SPNCRNA.820	NA	NA	NA	NA	NA	1.42146	1.39232	29.8214	3.47608e-05	0.000178192
147	SPNCRNA.777	RefSeq	gene	NA	NA	GeneID:14217964	Gene	NA	misc_RNA	SPNCRNA.777	NA	NA	NA	NA	NA	1.41621	4.74653	261.633	3.69594e-12	7.17959e-10
30	SPAC806.11	RefSeq	gene	NA	NA	GeneID:5802854	Gene	NA	protein_coding	SPAC806.11	NA	NA	NA	NA	NA	1.40995	-1.19622	6.13547	0.0234122	0.0436575
12	SPNCRNA.604	RefSeq	gene	NA	NA	GeneID:14218351	Gene	NA	misc_RNA	SPNCRNA.604	NA	NA	NA	NA	NA	1.4089	3.83144	103.906	6.72169e-09	2.42125e-07
713	SPBPB2B2.01	RefSeq	gene	NA	NA	GeneID:2541403	Gene	NA	protein_coding	SPBPB2B2.01	NA	NA	NA	NA	NA	1.3969	3.57553	128.904	1.24025e-09	6.81124e-08
44	SPNCRNA.654	RefSeq	gene	NA	NA	GeneID:14217927	Gene	NA	misc_RNA	SPNCRNA.654	NA	NA	NA	NA	NA	1.39508	1.24716	32.7664	2.00104e-05	0.000112758
745	SPCC594.03	RefSeq	gene	NA	NA	GeneID:2538819	Gene	NA	protein_coding	SPCC594.03	TRUE	NA	NA	NA	NA	1.39282	3.77009	91.0563	2.41177e-08	6.23895e-07
356	SPNCRNA.1057	RefSeq	gene	NA	NA	GeneID:14218046	Gene	NA	misc_RNA	SPNCRNA.1057	NA	NA	NA	NA	NA	1.39113	2.6442	41.8056	6.32396e-06	4.4594e-05
421	SPBC1773.06c	RefSeq	gene	NA	NA	GeneID:2540139	Gene	NA	protein_coding	SPBC1773.06c	NA	NA	NA	NA	NA	1.38673	7.63823	273.821	2.74606e-12	5.57533e-10
212	SPNCRNA.871	RefSeq	gene	NA	NA	GeneID:14218313	Gene	NA	misc_RNA	SPNCRNA.871	NA	NA	NA	NA	NA	1.38481	2.02437	55.9872	6.31296e-07	7.2179e-06
434	SPNCRNA.1353	RefSeq	gene	NA	NA	GeneID:14217764	Gene	NA	misc_RNA	SPNCRNA.1353	NA	NA	NA	NA	NA	1.38388	5.27103	236.93	8.51444e-12	1.32876e-09
694	SPNCRNA.1673	RefSeq	gene	NA	NA	GeneID:14217603	Gene	NA	misc_RNA	SPNCRNA.1673	NA	NA	NA	NA	NA	1.38266	5.04832	209.587	2.37089e-11	3.17699e-09
473	SPNCRNA.1401	RefSeq	gene	NA	NA	GeneID:14217732	Gene	NA	misc_RNA	SPNCRNA.1401	NA	NA	NA	NA	NA	1.38239	1.11438	23.5516	0.000128145	0.000527377
676	SPNCRNA.1656	RefSeq	gene	NA	NA	GeneID:14217803	Gene	NA	misc_RNA	SPNCRNA.1656	NA	NA	NA	NA	NA	1.36823	5.37776	248.697	5.66649e-12	9.49136e-10
391	SPBPB21E7.01c	RefSeq	gene	NA	NA	GeneID:3361181	Gene	eno102	protein_coding	SPBPB21E7.01c	NA	NA	SPBPB8B6.07c	NA	NA	1.36636	2.82665	87.5954	2.47489e-08	6.32892e-07
738	SPNCRNA.1120	RefSeq	gene	NA	NA	GeneID:14217333	Gene	NA	misc_RNA	SPNCRNA.1120	NA	NA	NA	NA	NA	1.36256	0.976224	23.6644	0.000124949	0.000516129
124	SPNCRNA.757	RefSeq	gene	NA	NA	GeneID:14218227	Gene	NA	misc_RNA	SPNCRNA.757	NA	NA	NA	NA	NA	1.35871	1.74666	30.8737	2.84231e-05	0.000149831
576	SPNCRNA.1525	RefSeq	gene	NA	NA	GeneID:14217774	Gene	NA	misc_RNA	SPNCRNA.1525	NA	NA	NA	NA	NA	1.35829	1.00536	21.6255	0.000199552	0.000758364
765	SPNCRNA.472	RefSeq	gene	NA	NA	GeneID:9406924	Gene	NA	misc_RNA	SPNCRNA.472	NA	NA	NA	NA	NA	1.35149	3.05981	66.3555	1.9085e-07	2.80416e-06
112	SPAC23H4.05c	RefSeq	gene	NA	NA	GeneID:2541883	Gene	NA	protein_coding	SPAC23H4.05c	NA	NA	NA	NA	NA	1.35091	2.87719	83.0194	3.70125e-08	8.43483e-07
33	SPNCRNA.632	RefSeq	gene	NA	NA	GeneID:14218365	Gene	NA	misc_RNA	SPNCRNA.632	NA	NA	NA	NA	NA	1.33697	1.474	34.0535	1.58833e-05	9.34311e-05
819	SPNCRNA.1218	RefSeq	gene	NA	NA	GeneID:14217219	Gene	NA	misc_RNA	SPNCRNA.1218	NA	NA	NA	NA	NA	1.33333	2.68145	59.4121	4.1767e-07	5.17263e-06
171	SPNCRNA.810	RefSeq	gene	NA	NA	GeneID:14217980	Gene	NA	misc_RNA	SPNCRNA.810	NA	NA	NA	NA	NA	1.3319	5.50245	99.567	3.53226e-07	4.5776e-06
119	SPNCRNA.753	RefSeq	gene	NA	NA	GeneID:14218251	Gene	NA	misc_RNA	SPNCRNA.753	NA	NA	NA	NA	NA	1.32087	0.830492	17.2057	0.000605486	0.00193179
263	SPAC4H3.08	RefSeq	gene	NA	NA	GeneID:2543366	Gene	NA	protein_coding	SPAC4H3.08	NA	NA	NA	NA	NA	1.32065	5.04431	232.42	1.00026e-11	1.45691e-09
143	SPNCRNA.774	RefSeq	gene	NA	NA	GeneID:14218295	Gene	NA	misc_RNA	SPNCRNA.774	NA	NA	NA	NA	NA	1.32056	4.37936	176.582	9.76159e-11	1.03814e-08
52	SPAC13A11.03	RefSeq	gene	NA	NA	GeneID:2542548	Gene	mcp7	protein_coding	SPAC13A11.03	NA	NA	mug32	NA	NA	1.31181	5.94791	188.465	2.09609e-10	1.84787e-08
679	SPNCRNA.1660	RefSeq	gene	NA	NA	GeneID:14217455	Gene	NA	misc_RNA	SPNCRNA.1660	NA	NA	NA	NA	NA	1.30891	2.46489	46.6726	2.16125e-06	1.92047e-05
151	SPNCRNA.781	RefSeq	gene	NA	NA	GeneID:14218105	Gene	NA	misc_RNA	SPNCRNA.781	NA	NA	NA	NA	NA	1.30033	4.05384	163.217	1.85707e-10	1.6814e-08
712	SPNCRNA.1691	RefSeq	gene	NA	NA	GeneID:14217606	Gene	NA	misc_RNA	SPNCRNA.1691	NA	NA	NA	NA	NA	1.29541	1.53769	28.9574	4.11515e-05	0.000205911
715	SPNCRNA.1696	RefSeq	gene	NA	NA	GeneID:14217744	Gene	NA	misc_RNA	SPNCRNA.1696	NA	NA	NA	NA	NA	1.29333	6.56203	336.714	4.3283e-13	1.38093e-10
336	SPAC4F10.17	RefSeq	gene	NA	NA	GeneID:2543528	Gene	NA	protein_coding	SPAC4F10.17	NA	NA	NA	NA	NA	1.2924	1.02381	12.4972	0.00263111	0.00674902
348	SPNCRNA.1049	RefSeq	gene	NA	NA	GeneID:14218256	Gene	NA	misc_RNA	SPNCRNA.1049	NA	NA	NA	NA	NA	1.27993	2.65718	53.5049	8.62265e-07	9.19933e-06
148	SPNCRNA.778	RefSeq	gene	NA	NA	GeneID:14218102	Gene	NA	misc_RNA	SPNCRNA.778	NA	NA	NA	NA	NA	1.27664	3.19235	102.371	7.53987e-09	2.6311e-07
344	SPNCRNA.257	RefSeq	gene	NA	NA	GeneID:9407094	Gene	NA	misc_RNA	SPNCRNA.257	NA	NA	NA	NA	NA	1.27395	0.342322	12.0554	0.00272392	0.00696308
24	SPNCRNA.613	RefSeq	gene	NA	NA	GeneID:14217987	Gene	NA	misc_RNA	SPNCRNA.613	NA	NA	NA	NA	NA	1.27098	3.29872	119.214	2.30082e-09	1.07801e-07
180	SPNCRNA.194	RefSeq	gene	NA	NA	GeneID:9407283	Gene	NA	misc_RNA	SPNCRNA.194	NA	NA	NA	NA	NA	1.26281	0.339825	9.90265	0.00580289	0.0133928
280	SPNCRNA.963	RefSeq	gene	NA	NA	GeneID:14217938	Gene	NA	misc_RNA	SPNCRNA.963	NA	NA	NA	NA	NA	1.24564	3.49961	115.201	3.01055e-09	1.31835e-07
154	SPNCRNA.790	RefSeq	gene	NA	NA	GeneID:14218345	Gene	NA	misc_RNA	SPNCRNA.790	NA	NA	NA	NA	NA	1.23929	-0.903885	6.3287	0.0216038	0.0408538
823	SPNCRNA.1221	RefSeq	gene	NA	NA	GeneID:14217276	Gene	NA	misc_RNA	SPNCRNA.1221	NA	NA	NA	NA	NA	1.23733	-0.265351	6.12549	0.0235101	0.0438158
409	SPBC1683.09c	RefSeq	gene	NA	NA	GeneID:2539711	Gene	frp1	protein_coding	SPBC1683.09c	NA	NA	NA	NA	NA	1.23099	6.4176	301.753	1.10305e-12	2.80493e-10
195	SPNCRNA.846	RefSeq	gene	NA	NA	GeneID:14218168	Gene	NA	misc_RNA	SPNCRNA.846	NA	NA	NA	NA	NA	1.22544	4.14595	125.135	1.56931e-09	8.02625e-08
583	SPNCRNA.401	RefSeq	gene	NA	NA	GeneID:9406986	Gene	NA	misc_RNA	SPNCRNA.401	NA	NA	NA	NA	NA	1.21888	0.525888	15.399	0.0009963	0.00293803
366	SPNCRNA.1068	RefSeq	gene	NA	NA	GeneID:14218198	Gene	NA	misc_RNA	SPNCRNA.1068	NA	NA	NA	NA	NA	1.20933	2.33823	43.5305	3.41176e-06	2.75076e-05
734	SPCC1235.01	RefSeq	gene	NA	NA	GeneID:2539159	Gene	NA	protein_coding	SPCC1235.01	NA	NA	NA	NA	NA	1.20683	10.5686	154.958	2.83122e-10	2.18037e-08
400	SPBC359.02	RefSeq	gene	NA	NA	GeneID:2540953	Gene	alr2	protein_coding	SPBC359.02	NA	NA	NA	NA	NA	1.20082	3.89942	103.445	6.95663e-09	2.49248e-07
66	SPNCRNA.687	RefSeq	gene	NA	NA	GeneID:14218173	Gene	NA	misc_RNA	SPNCRNA.687	NA	NA	NA	NA	NA	1.20041	4.71229	131.852	1.0361e-09	5.88296e-08
256	SPNCRNA.935	RefSeq	gene	NA	NA	GeneID:14218129	Gene	NA	misc_RNA	SPNCRNA.935	NA	NA	NA	NA	NA	1.19549	2.73458	43.3081	3.52697e-06	2.81653e-05
388	SPAC750.03c	RefSeq	gene	NA	NA	GeneID:2542647	Gene	NA	protein_coding	SPAC750.03c	TRUE	NA	NA	NA	NA	1.18959	-0.99443	5.96848	0.0251143	0.046431
347	SPAC1250.02	RefSeq	gene	NA	NA	GeneID:2543012	Gene	mug95	protein_coding	SPAC1250.02	NA	NA	NA	NA	NA	1.18937	1.46217	25.1614	8.99607e-05	0.000393688
661	SPBC21C3.19	RefSeq	gene	NA	NA	GeneID:2540610	Gene	NA	protein_coding	SPBC21C3.19	NA	NA	NA	NA	NA	1.18663	6.38972	167.711	5.1435e-10	3.41232e-08
379	SPAC869.09	RefSeq	gene	NA	NA	GeneID:2543507	Gene	NA	protein_coding	SPAC869.09	NA	NA	NA	NA	NA	1.18216	0.338802	9.39943	0.00666469	0.01505
363	SPNCRNA.1064	RefSeq	gene	NA	NA	GeneID:14218048	Gene	NA	misc_RNA	SPNCRNA.1064	NA	NA	NA	NA	NA	1.17534	2.21845	32.2487	2.19963e-05	0.000122405
266	SPNCRNA.944	RefSeq	gene	NA	NA	GeneID:14218127	Gene	NA	misc_RNA	SPNCRNA.944	NA	NA	NA	NA	NA	1.16819	2.8237	22.3329	0.000409445	0.00139465
32	SPNCRNA.628	RefSeq	gene	NA	NA	GeneID:14218058	Gene	NA	misc_RNA	SPNCRNA.628	NA	NA	NA	NA	NA	1.15328	0.963478	9.90693	0.0062056	0.0141468
651	SPNCRNA.425	RefSeq	gene	NA	NA	GeneID:9407136	Gene	NA	misc_RNA	SPNCRNA.425	NA	NA	NA	NA	NA	1.14177	-0.219905	7.61883	0.0128975	0.0263054
123	SPNCRNA.755	RefSeq	gene	NA	NA	GeneID:14218008	Gene	NA	misc_RNA	SPNCRNA.755	NA	NA	NA	NA	NA	1.13867	2.91247	64.3963	2.36426e-07	3.35234e-06
769	SPNCRNA.1159	RefSeq	gene	NA	NA	GeneID:14217175	Gene	NA	misc_RNA	SPNCRNA.1159	NA	NA	NA	NA	NA	1.13306	4.22927	114.014	3.26497e-09	1.40226e-07
586	SPNCRNA.1535	RefSeq	gene	NA	NA	GeneID:14217737	Gene	NA	misc_RNA	SPNCRNA.1535	NA	NA	NA	NA	NA	1.12953	1.20609	26.1927	7.22368e-05	0.000328349
179	SPAC22H10.13	RefSeq	gene	NA	NA	GeneID:2541743	Gene	zym1	protein_coding	SPAC22H10.13	NA	NA	NA	NA	NA	1.11605	6.04202	130.485	2.4979e-09	1.1468e-07
49	SPAC2F7.06c	RefSeq	gene	NA	NA	GeneID:2541638	Gene	pol4	protein_coding	SPAC2F7.06c	NA	NA	NA	NA	NA	1.11588	1.51712	14.4303	0.00131739	0.00371018
230	SPNCRNA.899	RefSeq	gene	NA	NA	GeneID:14218159	Gene	NA	misc_RNA	SPNCRNA.899	NA	NA	NA	NA	NA	1.1126	0.586517	9.74966	0.00588918	0.0135329
19	SPAC1F8.08	RefSeq	gene	NA	NA	GeneID:2541747	Gene	NA	protein_coding	SPAC1F8.08	TRUE	NA	NA	NA	NA	1.10885	5.60524	258.281	4.12075e-12	7.46189e-10
498	SPNCRNA.346	RefSeq	gene	NA	NA	GeneID:9407067	Gene	NA	misc_RNA	SPNCRNA.346	NA	NA	NA	NA	NA	1.10707	0.662812	9.14318	0.00742308	0.0165134
525	SPNCRNA.1455	RefSeq	gene	NA	NA	GeneID:14217710	Gene	NA	misc_RNA	SPNCRNA.1455	NA	NA	NA	NA	NA	1.10505	2.07625	34.3917	1.49628e-05	8.91117e-05
802	SPNCRNA.1190	RefSeq	gene	NA	NA	GeneID:14217298	Gene	NA	misc_RNA	SPNCRNA.1190	NA	NA	NA	NA	NA	1.09647	3.836	97.8771	1.06478e-08	3.43917e-07
793	SPNCRNA.1180	RefSeq	gene	NA	NA	GeneID:14217373	Gene	NA	misc_RNA	SPNCRNA.1180	NA	NA	NA	NA	NA	1.09478	2.16593	41.7976	4.43423e-06	3.38559e-05
602	SPBTRNAPRO.07	RefSeq	gene	NA	NA	GeneID:3361315	Gene	NA	tRNA	SPBTRNAPRO.07	NA	NA	NA	NA	NA	1.09138	-0.044143	10.0356	0.00533081	0.0124534
92	SPATRNAPRO.02	RefSeq	gene	NA	NA	GeneID:14218195	Gene	NA	tRNA	SPATRNAPRO.02	NA	NA	NA	NA	NA	1.08762	0.350004	10.6023	0.00439094	0.0105182
3	SPAC977.02	RefSeq	gene	NA	NA	GeneID:2543349	Gene	NA	protein_coding	SPAC977.02	NA	NA	NA	NA	NA	1.08715	0.262837	14.0029	0.00149463	0.00414145
260	SPAC4H3.17	RefSeq	gene	NA	NA	GeneID:14217981	Gene	NA	protein_coding	SPAC4H3.17	TRUE	NA	NA	NA	NA	1.0862	2.71589	36.3244	1.07169e-05	6.75475e-05
781	SPCC1742.01	RefSeq	gene	NA	NA	GeneID:2539287	Gene	NA	protein_coding	SPCC1742.01	NA	NA	NA	NA	NA	1.08037	8.4924	105.437	8.25924e-08	1.53338e-06
204	SPACUNK4.19	RefSeq	gene	NA	NA	GeneID:2542261	Gene	mug153	protein_coding	SPACUNK4.19	NA	NA	NA	NA	NA	1.07662	0.791057	12.9166	0.00207797	0.00548341
209	SPAPB24D3.08c	RefSeq	gene	NA	NA	GeneID:2543522	Gene	NA	protein_coding	SPAPB24D3.08c	NA	NA	NA	NA	NA	1.07199	8.46675	321.604	6.40842e-13	1.71746e-10
261	SPAC4H3.03c	RefSeq	gene	NA	NA	GeneID:2543652	Gene	NA	protein_coding	SPAC4H3.03c	NA	NA	NA	NA	NA	1.06908	3.29791	52.1223	1.03075e-06	1.0641e-05
606	SPBC2A9.14	RefSeq	gene	NA	NA	GeneID:14217669	Gene	NA	protein_coding	SPBC2A9.14	NA	NA	NA	NA	NA	1.06629	4.04509	113.321	3.42457e-09	1.42527e-07
536	SPNCRNA.1482	RefSeq	gene	NA	NA	GeneID:14217536	Gene	NA	misc_RNA	SPNCRNA.1482	NA	NA	NA	NA	NA	1.0655	3.48132	82.033	4.04647e-08	9.00709e-07
167	SPNCRNA.806	RefSeq	gene	NA	NA	GeneID:14217895	Gene	NA	misc_RNA	SPNCRNA.806	NA	NA	NA	NA	NA	1.06522	1.90502	33.37	1.79426e-05	0.000103813
867	SPNCRNA.121	RefSeq	gene	NA	NA	GeneID:3361151	Gene	NA	misc_RNA	SPNCRNA.121	NA	NA	NA	NA	NA	1.05193	2.68585	33.2635	1.82896e-05	0.000105456
532	SPNCRNA.1475	RefSeq	gene	NA	NA	GeneID:14217832	Gene	NA	misc_RNA	SPNCRNA.1475	NA	NA	NA	NA	NA	1.04241	0.745406	12.9765	0.00203985	0.00539133
316	SPNCRNA.997	RefSeq	gene	NA	NA	GeneID:14217991	Gene	NA	misc_RNA	SPNCRNA.997	NA	NA	NA	NA	NA	1.03441	0.871426	14.0252	0.00148478	0.00412098
70	SPNCRNA.697	RefSeq	gene	NA	NA	GeneID:14217882	Gene	NA	misc_RNA	SPNCRNA.697	NA	NA	NA	NA	NA	1.03218	2.61081	31.7696	2.40313e-05	0.000131529
357	SPAC26F1.04c	RefSeq	gene	NA	NA	GeneID:2542100	Gene	etr1	protein_coding	SPAC26F1.04c	NA	NA	NA	NA	NA	1.03073	6.49108	168.092	1.46092e-10	1.39343e-08
152	SPNCRNA.782	RefSeq	gene	NA	NA	GeneID:14218106	Gene	NA	misc_RNA	SPNCRNA.782	NA	NA	NA	NA	NA	1.02936	4.01893	68.33	1.54583e-07	2.46011e-06
18	SPAC1F8.06	RefSeq	gene	NA	NA	GeneID:2541854	Gene	fta5	protein_coding	SPAC1F8.06	NA	NA	sma5	NA	NA	1.027	5.09049	147.722	4.16718e-10	2.90835e-08
255	SPNCRNA.933	RefSeq	gene	NA	NA	GeneID:14218231	Gene	NA	misc_RNA	SPNCRNA.933	NA	NA	NA	NA	NA	1.02632	1.13876	9.36532	0.00729779	0.0162875
166	SPNCRNA.188	RefSeq	gene	NA	NA	GeneID:9407145	Gene	NA	misc_RNA	SPNCRNA.188	NA	NA	NA	NA	NA	1.0254	1.67307	20.7042	0.000248658	0.000914386
318	SPNCRNA.1001	RefSeq	gene	NA	NA	GeneID:14218160	Gene	NA	misc_RNA	SPNCRNA.1001	NA	NA	NA	NA	NA	1.02352	3.27655	41.3207	4.83697e-06	3.6324e-05
714	SPBPB2B2.02	RefSeq	gene	NA	NA	GeneID:2541394	Gene	mug180	protein_coding	SPBPB2B2.02	NA	NA	NA	NA	NA	1.02044	3.85925	84.8828	3.1349e-08	7.58261e-07
443	SPNCRNA.1367	RefSeq	gene	NA	NA	GeneID:14217430	Gene	NA	misc_RNA	SPNCRNA.1367	NA	NA	NA	NA	NA	1.0171	2.19888	22.089	0.00017901	0.000691276
257	SPNCRNA.84	RefSeq	gene	NA	NA	GeneID:5802925	Gene	NA	misc_RNA	SPNCRNA.84	NA	NA	NA	NA	NA	1.01628	1.4722	15.6577	0.00092605	0.00276988
471	SPBP35G2.17	RefSeq	gene	NA	NA	GeneID:14217575	Gene	NA	protein_coding	SPBP35G2.17	NA	NA	NA	NA	NA	1.01433	4.5245	97.8424	1.06768e-08	3.43917e-07
370	SPAC3G6.07	RefSeq	gene	NA	NA	GeneID:2543067	Gene	NA	protein_coding	SPAC3G6.07	NA	NA	NA	NA	NA	1.0125	0.541439	9.14246	0.0073068	0.0163022
670	SPNCRNA.431	RefSeq	gene	NA	NA	GeneID:9406993	Gene	NA	misc_RNA	SPNCRNA.431	NA	NA	NA	NA	NA	1.01173	2.8478	47.2387	1.99545e-06	1.79456e-05
426	SPNCRNA.1340	RefSeq	gene	NA	NA	GeneID:14217562	Gene	NA	misc_RNA	SPNCRNA.1340	NA	NA	NA	NA	NA	1.01096	3.45877	68.2801	1.55398e-07	2.46722e-06
303	SPNCRNA.987	RefSeq	gene	NA	NA	GeneID:14218022	Gene	NA	misc_RNA	SPNCRNA.987	NA	NA	NA	NA	NA	1.00705	1.36765	8.91561	0.00860687	0.0186682
22	SPAC11D3.03c	RefSeq	gene	NA	NA	GeneID:2542947	Gene	NA	protein_coding	SPAC11D3.03c	NA	NA	NA	NA	NA	1.00306	3.25224	54.2198	7.87332e-07	8.56352e-06
575	SPNCRNA.399	RefSeq	gene	NA	NA	GeneID:9407276	Gene	NA	misc_RNA	SPNCRNA.399	NA	NA	NA	NA	NA	0.997872	1.86995	21.2948	0.000215813	0.000811875
159	SPNCRNA.794	RefSeq	gene	NA	NA	GeneID:14218270	Gene	NA	misc_RNA	SPNCRNA.794	NA	NA	NA	NA	NA	0.993466	3.18961	44.4935	2.95885e-06	2.45519e-05
413	SPBC660.05	RefSeq	gene	NA	NA	GeneID:2541133	Gene	NA	protein_coding	SPBC660.05	NA	NA	NA	NA	NA	0.992667	1.43894	20.2726	0.000276188	0.000999168
157	SPNCRNA.793	RefSeq	gene	NA	NA	GeneID:14218110	Gene	NA	misc_RNA	SPNCRNA.793	NA	NA	NA	NA	NA	0.987092	4.47264	93.5787	1.50049e-08	4.33331e-07
809	SPCC188.05	RefSeq	gene	NA	NA	GeneID:5802716	Gene	NA	protein_coding	SPCC188.05	TRUE	NA	NA	NA	NA	0.986397	0.668333	10.4923	0.00455783	0.0108443
258	SPNCRNA.95	RefSeq	gene	NA	NA	GeneID:5802926	Gene	NA	misc_RNA	SPNCRNA.95	NA	NA	NA	NA	NA	0.984915	1.50241	15.602	0.000940714	0.00280663
733	SPNCRNA.1115	RefSeq	gene	NA	NA	GeneID:14217212	Gene	NA	misc_RNA	SPNCRNA.1115	NA	NA	NA	NA	NA	0.984272	6.22042	11.6708	0.0127843	0.0260824
621	SPNCRNA.413	RefSeq	gene	NA	NA	GeneID:9407307	Gene	NA	misc_RNA	SPNCRNA.413	NA	NA	NA	NA	NA	0.982272	-0.331208	5.9617	0.0251864	0.0465385
47	SPNCRNA.658	RefSeq	gene	NA	NA	GeneID:14218220	Gene	NA	misc_RNA	SPNCRNA.658	NA	NA	NA	NA	NA	0.980223	3.25974	36.9287	9.67923e-06	6.21176e-05
663	SPNCRNA.1646	RefSeq	gene	NA	NA	GeneID:14217758	Gene	NA	misc_RNA	SPNCRNA.1646	NA	NA	NA	NA	NA	0.976835	1.9051	15.2173	0.0010579	0.00308708
697	SPNCRNA.1676	RefSeq	gene	NA	NA	GeneID:14217713	Gene	NA	misc_RNA	SPNCRNA.1676	NA	NA	NA	NA	NA	0.975839	2.29478	31.0156	2.76717e-05	0.000146678
94	SPNCRNA.735	RefSeq	gene	NA	NA	GeneID:14218177	Gene	NA	misc_RNA	SPNCRNA.735	NA	NA	NA	NA	NA	0.975558	3.07872	59.8718	3.95706e-07	4.96485e-06
333	SPNCRNA.54	RefSeq	gene	NA	NA	GeneID:5802966	Gene	prl54	misc_RNA	SPNCRNA.54	NA	NA	NA	NA	NA	0.971222	2.22172	22.1712	0.000175618	0.000681714
633	SPBC17D1.17	RefSeq	gene	NA	NA	GeneID:14217413	Gene	tam11	protein_coding	SPBC17D1.17	TRUE	NA	SPNGAF32	NA	NA	0.969057	7.74234	199.644	3.54901e-11	4.4034e-09
408	SPNCRNA.1318	RefSeq	gene	NA	NA	GeneID:14217560	Gene	NA	misc_RNA	SPNCRNA.1318	NA	NA	NA	NA	NA	0.968772	3.47567	60.2863	3.76995e-07	4.78384e-06
479	SPNCRNA.1409	RefSeq	gene	NA	NA	GeneID:14217633	Gene	NA	misc_RNA	SPNCRNA.1409	NA	NA	NA	NA	NA	0.965315	4.36079	38.6352	2.50253e-05	0.000135217
14	SPAC1F8.04c	RefSeq	gene	NA	NA	GeneID:2541820	Gene	NA	protein_coding	SPAC1F8.04c	NA	NA	NA	NA	NA	0.962444	2.20626	21.9201	0.000186207	0.000714542
16	SPAC1F8.05	RefSeq	gene	NA	NA	GeneID:2541879	Gene	isp3	protein_coding	SPAC1F8.05	NA	NA	meu4	NA	NA	0.962156	4.11112	83.0751	3.68274e-08	8.43483e-07
275	SPAC19G12.09	RefSeq	gene	NA	NA	GeneID:2542483	Gene	NA	protein_coding	SPAC19G12.09	NA	NA	NA	NA	NA	0.959472	7.24929	245	6.42698e-12	1.05026e-09
717	SPBPB2B2.08	RefSeq	gene	NA	NA	GeneID:2541397	Gene	NA	protein_coding	SPBPB2B2.08	TRUE	NA	NA	NA	NA	0.959115	0.17152	9.12399	0.00735556	0.0163948
770	SPCC1020.03	RefSeq	gene	NA	NA	GeneID:2539150	Gene	NA	protein_coding	SPCC1020.03	NA	NA	NA	NA	NA	0.956222	4.80827	105.457	5.99357e-09	2.20642e-07
857	SPNCRNA.1276	RefSeq	gene	NA	NA	GeneID:14217317	Gene	NA	misc_RNA	SPNCRNA.1276	NA	NA	NA	NA	NA	0.953958	3.89423	73.7512	8.87928e-08	1.62989e-06
222	SPNCRNA.890	RefSeq	gene	NA	NA	GeneID:14218326	Gene	NA	misc_RNA	SPNCRNA.890	NA	NA	NA	NA	NA	0.953254	3.72449	52.5058	9.8061e-07	1.02497e-05
181	SPNCRNA.825	RefSeq	gene	NA	NA	GeneID:14218065	Gene	NA	misc_RNA	SPNCRNA.825	NA	NA	NA	NA	NA	0.952852	3.40037	62.6327	2.87978e-07	3.91914e-06
616	SPNCRNA.412	RefSeq	gene	NA	NA	GeneID:9407305	Gene	NA	misc_RNA	SPNCRNA.412	NA	NA	NA	NA	NA	0.951756	0.824947	9.18402	0.00719838	0.0160871
544	SPNCRNA.1485	RefSeq	gene	NA	NA	GeneID:14217445	Gene	NA	misc_RNA	SPNCRNA.1485	NA	NA	NA	NA	NA	0.95069	-0.155708	6.95878	0.0167196	0.0329377
680	SPBC215.11c	RefSeq	gene	NA	NA	GeneID:2540698	Gene	NA	protein_coding	SPBC215.11c	NA	NA	NA	NA	NA	0.950509	7.7124	139.559	1.40703e-09	7.54171e-08
185	SPAC25H1.09	RefSeq	gene	NA	NA	GeneID:3361499	Gene	mde5	protein_coding	SPAC25H1.09	NA	NA	SPAC4A8.01	NA	NA	0.949477	2.10117	24.4492	0.000105019	0.000446609
405	SPNCRNA.1315	RefSeq	gene	NA	NA	GeneID:14217611	Gene	NA	misc_RNA	SPNCRNA.1315	NA	NA	NA	NA	NA	0.947268	3.24513	47.8373	1.83533e-06	1.67302e-05
360	SPAC14C4.03	RefSeq	gene	NA	NA	GeneID:2541604	Gene	mek1	protein_coding	SPAC14C4.03	TRUE	NA	NA	NA	NA	0.946898	1.90727	22.8884	0.000148882	0.000596597
692	SPBC1861.01c	RefSeq	gene	NA	NA	GeneID:2539620	Gene	cnp3	protein_coding	SPBC1861.01c	NA	NA	SPBC56F2.13	NA	NA	0.946207	7.9328	130.226	2.94444e-09	1.29788e-07
221	SPNCRNA.889	RefSeq	gene	NA	NA	GeneID:14218122	Gene	NA	misc_RNA	SPNCRNA.889	NA	NA	NA	NA	NA	0.942715	3.72659	45.0963	2.83301e-06	2.37264e-05
396	SPBPB21E7.04c	RefSeq	gene	NA	NA	GeneID:3361178	Gene	NA	protein_coding	SPBPB21E7.04c	NA	NA	NA	NA	NA	0.940254	4.31706	67.8805	1.62109e-07	2.52484e-06
352	SPNCRNA.1054	RefSeq	gene	NA	NA	GeneID:14217935	Gene	NA	misc_RNA	SPNCRNA.1054	NA	NA	NA	NA	NA	0.939316	1.52989	18.1744	0.000468892	0.00155524
759	SPCC1183.12	RefSeq	gene	NA	NA	GeneID:9407039	Gene	spo13	protein_coding	SPCC1183.12	NA	NA	SPNGAF60	NA	NA	0.938992	1.90687	20.5326	0.00025922	0.000948537
26	SPNCRNA.616	RefSeq	gene	NA	NA	GeneID:14217989	Gene	NA	misc_RNA	SPNCRNA.616	NA	NA	NA	NA	NA	0.938607	3.25092	37.7044	8.50749e-06	5.64917e-05
486	SPNCRNA.1419	RefSeq	gene	NA	NA	GeneID:14217502	Gene	NA	misc_RNA	SPNCRNA.1419	NA	NA	NA	NA	NA	0.934588	3.89122	87.5352	2.48775e-08	6.33762e-07
880	SPNCRNA.40	RefSeq	gene	NA	NA	GeneID:5802731	Gene	prl40	misc_RNA	SPNCRNA.40	NA	NA	NA	NA	NA	0.933311	0.0498674	7.01001	0.016381	0.0323849
308	SPAC9E9.11	RefSeq	gene	NA	NA	GeneID:2542917	Gene	plr1	protein_coding	SPAC9E9.11	NA	NA	plr	NA	NA	0.932459	9.82407	138.881	6.84305e-10	4.20628e-08
234	SPAC8E11.08c	RefSeq	gene	NA	NA	GeneID:5802913	Gene	NA	protein_coding	SPAC8E11.08c	TRUE	NA	NA	NA	NA	0.926284	3.23935	48.1217	1.76431e-06	1.62636e-05
605	SPBC2A9.02	RefSeq	gene	NA	NA	GeneID:2540401	Gene	NA	protein_coding	SPBC2A9.02	NA	NA	NA	NA	NA	0.925988	8.33553	261.179	3.75053e-12	7.17959e-10
138	SPNCRNA.768	RefSeq	gene	NA	NA	GeneID:14218101	Gene	NA	misc_RNA	SPNCRNA.768	NA	NA	NA	NA	NA	0.923974	4.14579	57.6781	5.13605e-07	6.09984e-06
695	SPNCRNA.1674	RefSeq	gene	NA	NA	GeneID:14217604	Gene	NA	misc_RNA	SPNCRNA.1674	NA	NA	NA	NA	NA	0.916241	2.44324	29.6081	3.6229e-05	0.000184964
672	SPNCRNA.1651	RefSeq	gene	NA	NA	GeneID:14217634	Gene	NA	misc_RNA	SPNCRNA.1651	NA	NA	NA	NA	NA	0.916023	3.00007	29.4463	3.73885e-05	0.000190207
4	SPNCRNA.602	RefSeq	gene	NA	NA	GeneID:14218020	Gene	NA	misc_RNA	SPNCRNA.602	NA	NA	NA	NA	NA	0.911445	1.72238	18.3673	0.000446011	0.00149115
213	SPNCRNA.71	RefSeq	gene	NA	NA	GeneID:5802901	Gene	NA	misc_RNA	SPNCRNA.71	NA	NA	NA	NA	NA	0.911341	2.11733	20.4717	0.000263092	0.000959564
337	SPAC4F10.20	RefSeq	gene	NA	NA	GeneID:2543556	Gene	grx1	protein_coding	SPAC4F10.20	NA	NA	NA	NA	NA	0.910958	8.76309	131.513	1.05759e-09	5.90488e-08
789	SPNCRNA.485	RefSeq	gene	NA	NA	GeneID:9406997	Gene	NA	misc_RNA	SPNCRNA.485	NA	NA	NA	NA	NA	0.90956	1.32076	14.723	0.00120961	0.00346045
2	SPAC977.18	RefSeq	gene	NA	NA	GeneID:14218019	Gene	NA	protein_coding	SPAC977.18	NA	NA	NA	NA	NA	0.907295	1.0937	14.7921	0.00118559	0.00339901
219	SPAC688.03c	RefSeq	gene	NA	NA	GeneID:2543480	Gene	NA	protein_coding	SPAC688.03c	NA	NA	NA	NA	NA	0.906651	4.61321	78.4951	5.61349e-08	1.17334e-06
362	SPNCRNA.1063	RefSeq	gene	NA	NA	GeneID:14218144	Gene	NA	misc_RNA	SPNCRNA.1063	NA	NA	NA	NA	NA	0.905076	4.1795	78.1301	5.81031e-08	1.20151e-06
315	SPAC637.03	RefSeq	gene	NA	NA	GeneID:2543340	Gene	NA	protein_coding	SPAC637.03	NA	NA	NA	NA	NA	0.904701	5.59629	96.5258	1.18436e-08	3.72545e-07
468	SPNCRNA.1395	RefSeq	gene	NA	NA	GeneID:14217765	Gene	NA	misc_RNA	SPNCRNA.1395	NA	NA	NA	NA	NA	0.903051	2.84982	37.4611	8.85712e-06	5.81221e-05
581	SPNCRNA.1529	RefSeq	gene	NA	NA	GeneID:14217753	Gene	NA	misc_RNA	SPNCRNA.1529	NA	NA	NA	NA	NA	0.901737	3.58683	42.5209	3.97095e-06	3.11893e-05
778	SPCPB16A4.07	RefSeq	gene	NA	NA	GeneID:14217369	Gene	NA	protein_coding	SPCPB16A4.07	NA	NA	NA	NA	NA	0.901679	4.82765	119.3	2.2877e-09	1.07801e-07
858	SPNCRNA.1277	RefSeq	gene	NA	NA	GeneID:14217363	Gene	NA	misc_RNA	SPNCRNA.1277	NA	NA	NA	NA	NA	0.900567	4.1998	91.0484	1.84784e-08	5.15854e-07
264	SPNCRNA.942	RefSeq	gene	NA	NA	GeneID:14218079	Gene	NA	misc_RNA	SPNCRNA.942	NA	NA	NA	NA	NA	0.898619	4.13311	28.3817	0.000137682	0.000559752
762	SPNCRNA.1148	RefSeq	gene	NA	NA	GeneID:14217318	Gene	NA	misc_RNA	SPNCRNA.1148	NA	NA	NA	NA	NA	0.896216	0.736327	8.73436	0.00847458	0.0184529
534	SPNCRNA.1479	RefSeq	gene	NA	NA	GeneID:14217584	Gene	NA	misc_RNA	SPNCRNA.1479	NA	NA	NA	NA	NA	0.894955	1.60023	15.8673	0.000873213	0.00263703
320	SPNCRNA.1004	RefSeq	gene	NA	NA	GeneID:14218259	Gene	NA	misc_RNA	SPNCRNA.1004	NA	NA	NA	NA	NA	0.893842	3.88819	36.6758	1.51882e-05	9.02138e-05
523	SPNCRNA.1453	RefSeq	gene	NA	NA	GeneID:14217581	Gene	NA	misc_RNA	SPNCRNA.1453	NA	NA	NA	NA	NA	0.893356	3.34718	36.2592	1.08361e-05	6.81069e-05
613	SPBC30D10.14	RefSeq	gene	NA	NA	GeneID:2540359	Gene	NA	protein_coding	SPBC30D10.14	NA	NA	NA	NA	NA	0.891777	6.69353	152.258	3.26418e-10	2.4573e-08
632	SPNCRNA.36	RefSeq	gene	NA	NA	GeneID:5802818	Gene	prl36	misc_RNA	SPNCRNA.36	NA	NA	NA	NA	NA	0.891068	1.36457	15.574	0.000948164	0.00282593
23	SPAC11D3.13	RefSeq	gene	NA	NA	GeneID:2542927	Gene	NA	protein_coding	SPAC11D3.13	NA	NA	NA	NA	NA	0.890661	7.26365	227.391	1.20122e-11	1.71238e-09
101	SPATRNACYS.01	RefSeq	gene	NA	NA	GeneID:3361549	Gene	NA	tRNA	SPATRNACYS.01	NA	NA	NA	NA	NA	0.889444	0.445907	6.24526	0.0223645	0.0419874
9	SPAC1F8.01	RefSeq	gene	NA	NA	GeneID:2541758	Gene	ght3	protein_coding	SPAC1F8.01	NA	NA	NA	NA	NA	0.888078	3.38932	42.9147	3.74156e-06	2.9527e-05
341	SPAC1B3.20	RefSeq	gene	NA	NA	GeneID:2542570	Gene	NA	protein_coding	SPAC1B3.20	NA	NA	NA	NA	NA	0.886303	5.65051	68.2579	6.17238e-07	7.10567e-06
96	SPNCRNA.738	RefSeq	gene	NA	NA	GeneID:14218115	Gene	NA	misc_RNA	SPNCRNA.738	NA	NA	NA	NA	NA	0.878239	3.03444	40.8487	5.13581e-06	3.80641e-05
494	SPNCRNA.1424	RefSeq	gene	NA	NA	GeneID:14217576	Gene	NA	misc_RNA	SPNCRNA.1424	NA	NA	NA	NA	NA	0.877474	3.32531	53.2568	8.90096e-07	9.4661e-06
77	SPNCRNA.707	RefSeq	gene	NA	NA	GeneID:14218208	Gene	NA	misc_RNA	SPNCRNA.707	NA	NA	NA	NA	NA	0.876674	1.84226	22.3474	0.000168585	0.000660151
134	SPNCRNA.765	RefSeq	gene	NA	NA	GeneID:14218178	Gene	NA	misc_RNA	SPNCRNA.765	NA	NA	NA	NA	NA	0.876112	3.7483	45.4894	2.55967e-06	2.17361e-05
111	SPNCRNA.745	RefSeq	gene	NA	NA	GeneID:14218111	Gene	NA	misc_RNA	SPNCRNA.745	NA	NA	NA	NA	NA	0.875538	2.32083	17.9629	0.000495488	0.00162618
215	SPNCRNA.877	RefSeq	gene	NA	NA	GeneID:14218120	Gene	NA	misc_RNA	SPNCRNA.877	NA	NA	NA	NA	NA	0.874775	2.9265	41.2282	4.8414e-06	3.6324e-05
886	ScpofMt36	RefSeq	gene	NA	NA	GeneID:1669521	Gene	NA	tRNA	ScpofMt36	NA	NA	NA	NA	NA	0.872306	0.745771	6.50011	0.0203017	0.038743
804	SPNCRNA.1193	RefSeq	gene	NA	NA	GeneID:14217239	Gene	NA	misc_RNA	SPNCRNA.1193	NA	NA	NA	NA	NA	0.87135	1.89155	22.2151	0.000173836	0.000676758
845	SPCC1906.04	RefSeq	gene	NA	NA	GeneID:2539340	Gene	wtf20	protein_coding	SPCC1906.04	NA	NA	NA	NA	NA	0.871304	3.63994	48.6162	1.64796e-06	1.53352e-05
340	SPAPB8E5.10	RefSeq	gene	NA	NA	GeneID:2543224	Gene	NA	protein_coding	SPAPB8E5.10	NA	NA	NA	NA	NA	0.870956	1.9741	14.4192	0.0013217	0.0037192
820	SPCC191.01	RefSeq	gene	NA	NA	GeneID:2539404	Gene	NA	protein_coding	SPCC191.01	NA	NA	NA	NA	NA	0.870706	4.88387	83.0353	3.69594e-08	8.43483e-07
805	SPCC622.05	RefSeq	gene	NA	NA	GeneID:2539528	Gene	NA	protein_coding	SPCC622.05	NA	NA	NA	NA	NA	0.870637	3.27454	42.1776	4.18375e-06	3.2481e-05
196	SPNCRNA.847	RefSeq	gene	NA	NA	GeneID:14217999	Gene	NA	misc_RNA	SPNCRNA.847	NA	NA	NA	NA	NA	0.869246	1.16828	7.99247	0.0111771	0.0233292
801	SPCC338.06c	RefSeq	gene	NA	NA	GeneID:2538739	Gene	NA	protein_coding	SPCC338.06c	NA	NA	NA	NA	NA	0.867713	6.82281	203.725	3.00081e-11	3.79347e-09
564	SPNCRNA.1501	RefSeq	gene	NA	NA	GeneID:14217760	Gene	NA	misc_RNA	SPNCRNA.1501	NA	NA	NA	NA	NA	0.866764	3.57083	66.3291	1.91396e-07	2.80602e-06
395	SPNCRNA.1303	RefSeq	gene	NA	NA	GeneID:14217548	Gene	NA	misc_RNA	SPNCRNA.1303	NA	NA	NA	NA	NA	0.865031	0.245177	7.7811	0.0121161	0.0249194
355	SPNCRNA.1056	RefSeq	gene	NA	NA	GeneID:14218255	Gene	NA	misc_RNA	SPNCRNA.1056	NA	NA	NA	NA	NA	0.86344	4.02448	65.4238	2.11175e-07	3.05589e-06
780	SPNCRNA.1162	RefSeq	gene	NA	NA	GeneID:14217258	Gene	NA	misc_RNA	SPNCRNA.1162	NA	NA	NA	NA	NA	0.862901	1.71309	15.4688	0.000976766	0.00289061
688	SPBC56F2.15	RefSeq	gene	NA	NA	GeneID:14217508	Gene	tam13	protein_coding	SPBC56F2.15	TRUE	NA	NA	NA	NA	0.861243	6.89329	83.7831	2.67688e-07	3.69035e-06
161	SPNCRNA.801	RefSeq	gene	NA	NA	GeneID:14218200	Gene	NA	misc_RNA	SPNCRNA.801	NA	NA	NA	NA	NA	0.859488	3.02692	31.544	2.5061e-05	0.000135301
407	SPNCRNA.1317	RefSeq	gene	NA	NA	GeneID:14217428	Gene	NA	misc_RNA	SPNCRNA.1317	NA	NA	NA	NA	NA	0.856355	2.0482	24.4628	0.000104707	0.000445701
464	SPBC36.13	RefSeq	gene	NA	NA	GeneID:14217571	Gene	NA	protein_coding	SPBC36.13	NA	NA	NA	NA	NA	0.853013	0.603598	7.21684	0.0150905	0.030163
578	SPBC29A10.12	RefSeq	gene	NA	NA	GeneID:2540542	Gene	NA	protein_coding	SPBC29A10.12	NA	NA	NA	NA	NA	0.851572	7.47323	57.7692	9.31506e-06	6.01261e-05
748	SPNCRNA.1137	RefSeq	gene	NA	NA	GeneID:14217367	Gene	NA	misc_RNA	SPNCRNA.1137	NA	NA	NA	NA	NA	0.851161	0.99157	6.79011	0.0178918	0.0349184
332	SPAC20G4.03c	RefSeq	gene	NA	NA	GeneID:2541728	Gene	hri1	protein_coding	SPAC20G4.03c	NA	NA	NA	NA	NA	0.851084	5.1114	130.15	1.14895e-09	6.36196e-08
573	SPNCRNA.1523	RefSeq	gene	NA	NA	GeneID:14217650	Gene	NA	misc_RNA	SPNCRNA.1523	NA	NA	NA	NA	NA	0.850648	3.0897	42.4829	3.99392e-06	3.12608e-05
803	SPCC1281.04	RefSeq	gene	NA	NA	GeneID:2539165	Gene	NA	protein_coding	SPCC1281.04	NA	NA	NA	NA	NA	0.850356	0.781449	10.1166	0.00518351	0.0121815
736	SPCC1235.18	RefSeq	gene	NA	NA	GeneID:14217181	Gene	NA	protein_coding	SPCC1235.18	NA	NA	NA	NA	NA	0.847837	0.347767	6.95541	0.0167421	0.0329724
641	SPNCRNA.1605	RefSeq	gene	NA	NA	GeneID:14217597	Gene	NA	misc_RNA	SPNCRNA.1605	NA	NA	NA	NA	NA	0.847112	2.72657	40.5921	5.34607e-06	3.93612e-05
440	SPNCRNA.1363	RefSeq	gene	NA	NA	GeneID:14217733	Gene	NA	misc_RNA	SPNCRNA.1363	NA	NA	NA	NA	NA	0.846822	2.13006	17.2826	0.000593162	0.00189608
589	SPBC4F6.08c	RefSeq	gene	NA	NA	GeneID:2540882	Gene	mrpl39	protein_coding	SPBC4F6.08c	TRUE	NA	NA	NA	NA	0.844359	5.43416	66.1967	4.34095e-07	5.34639e-06
302	SPAC9E9.01	RefSeq	gene	NA	NA	GeneID:2543299	Gene	NA	protein_coding	SPAC9E9.01	TRUE	NA	NA	NA	NA	0.843028	2.17152	9.3534	0.00870395	0.0188367
56	SPNCRNA.667	RefSeq	gene	NA	NA	GeneID:14218266	Gene	NA	misc_RNA	SPNCRNA.667	NA	NA	NA	NA	NA	0.83862	3.08594	39.2196	6.64696e-06	4.64386e-05
419	SPNCRNA.1334	RefSeq	gene	NA	NA	GeneID:14217613	Gene	NA	misc_RNA	SPNCRNA.1334	NA	NA	NA	NA	NA	0.838335	5.37018	81.9352	4.33786e-08	9.49794e-07
183	SPAC19A8.16	RefSeq	gene	NA	NA	GeneID:14218377	Gene	prl65	protein_coding	SPAC19A8.16	NA	NA	NA	NA	NA	0.837554	3.43661	40.6182	5.32428e-06	3.92438e-05
410	SPNCRNA.100	RefSeq	gene	NA	NA	GeneID:5802736	Gene	NA	misc_RNA	SPNCRNA.100	NA	NA	NA	NA	NA	0.836498	1.22385	6.90316	0.0176784	0.0345623
115	SPNCRNA.750	RefSeq	gene	NA	NA	GeneID:14218027	Gene	NA	misc_RNA	SPNCRNA.750	NA	NA	NA	NA	NA	0.835558	1.07795	12.2764	0.00253898	0.00653712
659	SPNCRNA.1643	RefSeq	gene	NA	NA	GeneID:14217459	Gene	NA	misc_RNA	SPNCRNA.1643	NA	NA	NA	NA	NA	0.834358	6.22813	133.719	9.26244e-10	5.30413e-08
218	SPAC16A10.05c	RefSeq	gene	NA	NA	GeneID:2542311	Gene	dad1	protein_coding	SPAC16A10.05c	NA	NA	NA	NA	NA	0.833276	4.80662	112.549	3.61243e-09	1.49204e-07
730	SPCC330.06c	RefSeq	gene	NA	NA	GeneID:2538981	Gene	NA	protein_coding	SPCC330.06c	NA	NA	NA	NA	NA	0.831015	10.0178	85.8377	2.88252e-08	7.07432e-07
7	SPAPJ695.02	RefSeq	gene	NA	NA	GeneID:14218113	Gene	NA	protein_coding	SPAPJ695.02	NA	NA	NA	NA	NA	0.830518	1.54367	9.77356	0.00584008	0.0134555
244	SPNCRNA.920	RefSeq	gene	NA	NA	GeneID:14218126	Gene	NA	misc_RNA	SPNCRNA.920	NA	NA	NA	NA	NA	0.830288	4.62697	52.1029	1.03963e-06	1.06907e-05
654	SPBP8B7.32	RefSeq	gene	NA	NA	GeneID:14217600	Gene	NA	protein_coding	SPBP8B7.32	NA	NA	NA	NA	NA	0.829089	6.15306	166.923	1.54648e-10	1.43908e-08
424	SPBP26C9.02c	RefSeq	gene	NA	NA	GeneID:2541313	Gene	car1	protein_coding	SPBP26C9.02c	NA	NA	NA	NA	NA	0.822279	5.75497	140.051	6.39788e-10	4.00615e-08
766	SPNCRNA.1155	RefSeq	gene	NA	NA	GeneID:14217319	Gene	NA	misc_RNA	SPNCRNA.1155	NA	NA	NA	NA	NA	0.822164	1.4166	13.6102	0.00168125	0.00458332
569	SPNCRNA.1513	RefSeq	gene	NA	NA	GeneID:14217718	Gene	NA	misc_RNA	SPNCRNA.1513	NA	NA	NA	NA	NA	0.821049	1.55265	13.0885	0.00197071	0.00523543
681	SPNCRNA.1661	RefSeq	gene	NA	NA	GeneID:14217675	Gene	NA	misc_RNA	SPNCRNA.1661	NA	NA	NA	NA	NA	0.820852	2.25951	26.1809	7.24151e-05	0.000328936
467	SPNCRNA.1394	RefSeq	gene	NA	NA	GeneID:14217729	Gene	NA	misc_RNA	SPNCRNA.1394	NA	NA	NA	NA	NA	0.819175	5.02298	15.5393	0.00414227	0.010012
313	SPNCRNA.996	RefSeq	gene	NA	NA	GeneID:14218074	Gene	NA	misc_RNA	SPNCRNA.996	NA	NA	NA	NA	NA	0.818582	2.2202	27.8382	5.14573e-05	0.000248389
696	SPNCRNA.1675	RefSeq	gene	NA	NA	GeneID:14217443	Gene	NA	misc_RNA	SPNCRNA.1675	NA	NA	NA	NA	NA	0.817061	1.18189	13.5879	0.00169262	0.00460437
259	SPAC1556.04c	RefSeq	gene	NA	NA	GeneID:2541551	Gene	cdd1	protein_coding	SPAC1556.04c	NA	NA	pcd1	NA	NA	0.816285	4.28731	79.4525	5.13157e-08	1.09148e-06
877	SPCC70.09c	RefSeq	gene	NA	NA	GeneID:2539342	Gene	mug9	protein_coding	SPCC70.09c	TRUE	NA	NA	NA	NA	0.815455	2.39107	15.7659	0.000898342	0.0027039
842	SPNCRNA.1252	RefSeq	gene	NA	NA	GeneID:14217357	Gene	NA	misc_RNA	SPNCRNA.1252	NA	NA	NA	NA	NA	0.814124	4.42814	61.929	3.11942e-07	4.13864e-06
862	SPCC1840.12	RefSeq	gene	NA	NA	GeneID:2538969	Gene	NA	protein_coding	SPCC1840.12	TRUE	NA	NA	NA	NA	0.81363	3.1658	28.4401	4.55973e-05	0.000224965
354	SPAC26F1.07	RefSeq	gene	NA	NA	GeneID:2542088	Gene	NA	protein_coding	SPAC26F1.07	NA	NA	NA	NA	NA	0.812488	9.39426	96.7429	1.16418e-08	3.67926e-07
54	SPNCRNA.663	RefSeq	gene	NA	NA	GeneID:14218216	Gene	NA	misc_RNA	SPNCRNA.663	NA	NA	NA	NA	NA	0.81188	3.72059	60.1433	3.83337e-07	4.83684e-06
655	SPNCRNA.1627	RefSeq	gene	NA	NA	GeneID:14217540	Gene	NA	misc_RNA	SPNCRNA.1627	NA	NA	NA	NA	NA	0.811025	2.05526	18.0924	0.000479012	0.0015802
600	SPNCRNA.1558	RefSeq	gene	NA	NA	GeneID:14217538	Gene	NA	misc_RNA	SPNCRNA.1558	NA	NA	NA	NA	NA	0.80734	0.54175	6.05016	0.0242648	0.0450594
389	SPAC750.04c	RefSeq	gene	NA	NA	GeneID:2542627	Gene	NA	protein_coding	SPAC750.04c	TRUE	NA	NA	NA	NA	0.80595	-0.0517238	5.95698	0.0252366	0.0466186
457	SPBC577.05c	RefSeq	gene	NA	NA	GeneID:2541083	Gene	rec27	protein_coding	SPBC577.05c	TRUE	NA	mug41	NA	NA	0.80578	1.19437	11.7502	0.00300446	0.00756477
382	SPAC869.02c	RefSeq	gene	NA	NA	GeneID:2542104	Gene	NA	protein_coding	SPAC869.02c	NA	NA	NA	NA	NA	0.805364	7.58894	234.36	9.32947e-12	1.38905e-09
55	SPNCRNA.665	RefSeq	gene	NA	NA	GeneID:14218059	Gene	NA	misc_RNA	SPNCRNA.665	NA	NA	NA	NA	NA	0.80496	0.75908	9.16547	0.00724654	0.0161839
433	SPNCRNA.1352	RefSeq	gene	NA	NA	GeneID:14217565	Gene	NA	misc_RNA	SPNCRNA.1352	NA	NA	NA	NA	NA	0.804532	4.07919	69.2546	1.40289e-07	2.30377e-06
594	SPBC32F12.03c	RefSeq	gene	NA	NA	GeneID:2540222	Gene	gpx1	protein_coding	SPBC32F12.03c	NA	NA	NA	NA	NA	0.803894	8.12818	182.235	7.53602e-11	8.7054e-09
786	SPNCRNA.1172	RefSeq	gene	NA	NA	GeneID:14217259	Gene	NA	misc_RNA	SPNCRNA.1172	NA	NA	NA	NA	NA	0.8032	1.2501	8.82496	0.00819823	0.0179386
687	SPNCRNA.1667	RefSeq	gene	NA	NA	GeneID:14217509	Gene	NA	misc_RNA	SPNCRNA.1667	NA	NA	NA	NA	NA	0.799957	2.82991	25.124	9.06889e-05	0.000395841
226	SPNCRNA.893	RefSeq	gene	NA	NA	GeneID:14218349	Gene	NA	misc_RNA	SPNCRNA.893	NA	NA	NA	NA	NA	0.799622	5.94445	10.7813	0.0140342	0.0283306
146	SPNCRNA.776	RefSeq	gene	NA	NA	GeneID:14217963	Gene	NA	misc_RNA	SPNCRNA.776	NA	NA	NA	NA	NA	0.798496	2.48048	20.4204	0.0002664	0.000970045
508	SPNCRNA.1438	RefSeq	gene	NA	NA	GeneID:14217412	Gene	NA	misc_RNA	SPNCRNA.1438	NA	NA	NA	NA	NA	0.798039	1.3311	14.8971	0.00115016	0.00331586
628	SPNCRNA.417	RefSeq	gene	NA	NA	GeneID:9407068	Gene	NA	misc_RNA	SPNCRNA.417	NA	NA	NA	NA	NA	0.796511	0.772995	8.7636	0.00838425	0.0182919
466	SPNCRNA.1392	RefSeq	gene	NA	NA	GeneID:14217835	Gene	NA	misc_RNA	SPNCRNA.1392	NA	NA	NA	NA	NA	0.79501	1.72002	12.2755	0.00253972	0.00653712
623	SPBC609.04	RefSeq	gene	NA	NA	GeneID:2541116	Gene	caf5	protein_coding	SPBC609.04	NA	NA	NA	NA	NA	0.794678	7.57699	101.454	8.61801e-09	2.88703e-07
420	SPNCRNA.1335	RefSeq	gene	NA	NA	GeneID:14217522	Gene	NA	misc_RNA	SPNCRNA.1335	NA	NA	NA	NA	NA	0.792141	2.02393	17.5283	0.000555605	0.00178969
557	SPNCRNA.1495	RefSeq	gene	NA	NA	GeneID:14217663	Gene	NA	misc_RNA	SPNCRNA.1495	NA	NA	NA	NA	NA	0.790929	3.10722	30.8555	2.85211e-05	0.000150229
34	SPNCRNA.635	RefSeq	gene	NA	NA	GeneID:14218291	Gene	NA	misc_RNA	SPNCRNA.635	NA	NA	NA	NA	NA	0.790918	2.04837	21.5487	0.0002032	0.00077048
241	SPAC16E8.05c	RefSeq	gene	NA	NA	GeneID:2542324	Gene	mde1	protein_coding	SPAC16E8.05c	NA	NA	NA	NA	NA	0.790318	1.76131	15.1154	0.00108018	0.00314389
601	SPNCRNA.1564	RefSeq	gene	NA	NA	GeneID:14217435	Gene	NA	misc_RNA	SPNCRNA.1564	NA	NA	NA	NA	NA	0.790158	2.94578	40.9841	5.02849e-06	3.74343e-05
719	SPBPB2B2.12c	RefSeq	gene	NA	NA	GeneID:2541411	Gene	gal10	protein_coding	SPBPB2B2.12c	NA	NA	NA	NA	NA	0.789997	4.26073	53.9837	8.11244e-07	8.79504e-06
878	SPNCRNA.1293	RefSeq	gene	NA	NA	GeneID:14217200	Gene	NA	misc_RNA	SPNCRNA.1293	NA	NA	NA	NA	NA	0.788383	2.44031	26.2291	7.16862e-05	0.000326511
60	SPNCRNA.675	RefSeq	gene	NA	NA	GeneID:14218371	Gene	NA	misc_RNA	SPNCRNA.675	NA	NA	NA	NA	NA	0.787377	3.91728	50.4926	1.27806e-06	1.24825e-05
325	SPAC458.04c	RefSeq	gene	NA	NA	GeneID:2543586	Gene	dil1	protein_coding	SPAC458.04c	NA	NA	NA	NA	NA	0.786465	3.19417	35.2394	1.29052e-05	7.8676e-05
437	SPNCRNA.1358	RefSeq	gene	NA	NA	GeneID:14217684	Gene	NA	misc_RNA	SPNCRNA.1358	NA	NA	NA	NA	NA	0.784863	4.84974	83.7949	3.45279e-08	8.0887e-07
492	SPBC725.10	RefSeq	gene	NA	NA	GeneID:2541096	Gene	NA	protein_coding	SPBC725.10	NA	NA	NA	NA	NA	0.784558	5.67557	63.4822	4.66172e-07	5.60746e-06
491	SPNCRNA.1420	RefSeq	gene	NA	NA	GeneID:14217518	Gene	NA	misc_RNA	SPNCRNA.1420	NA	NA	NA	NA	NA	0.783076	2.32652	19.6184	0.000324638	0.00114659
799	SPCC338.12	RefSeq	gene	NA	NA	GeneID:2539018	Gene	pbi2	protein_coding	SPCC338.12	NA	NA	NA	NA	NA	0.781866	6.41922	96.1377	1.22141e-08	3.7668e-07
416	SPNCRNA.1329	RefSeq	gene	NA	NA	GeneID:14217515	Gene	NA	misc_RNA	SPNCRNA.1329	NA	NA	NA	NA	NA	0.781839	1.19947	13.2933	0.00185089	0.00496634
488	SPNCRNA.569	RefSeq	gene	NA	NA	GeneID:9407139	Gene	NA	misc_RNA	SPNCRNA.569	NA	NA	NA	NA	NA	0.78122	0.423401	6.72208	0.0183906	0.0357096
871	SPNCRNA.1289	RefSeq	gene	NA	NA	GeneID:14217398	Gene	NA	misc_RNA	SPNCRNA.1289	NA	NA	NA	NA	NA	0.779673	2.1046	17.1362	0.000616871	0.0019625
380	SPAC869.08	RefSeq	gene	NA	NA	GeneID:2543383	Gene	pcm2	protein_coding	SPAC869.08	NA	NA	NA	NA	NA	0.779553	2.05031	10.0042	0.00538909	0.012572
293	SPAC27F1.10	RefSeq	gene	NA	NA	GeneID:2542562	Gene	NA	protein_coding	SPAC27F1.10	NA	NA	NA	NA	NA	0.776989	0.999387	9.56458	0.00628556	0.0143006
285	SPNCRNA.970	RefSeq	gene	NA	NA	GeneID:14217994	Gene	NA	misc_RNA	SPNCRNA.970	NA	NA	NA	NA	NA	0.776531	4.61049	83.3349	3.59784e-08	8.36028e-07
703	SPNCRNA.1681	RefSeq	gene	NA	NA	GeneID:14217433	Gene	NA	misc_RNA	SPNCRNA.1681	NA	NA	NA	NA	NA	0.773862	2.49763	22.7595	0.000153332	0.000611309
418	SPBC800.14c	RefSeq	gene	NA	NA	GeneID:2540696	Gene	NA	protein_coding	SPBC800.14c	NA	NA	NA	NA	NA	0.773442	5.28691	87.1132	2.57994e-08	6.54758e-07
439	SPNCRNA.1362	RefSeq	gene	NA	NA	GeneID:14217567	Gene	NA	misc_RNA	SPNCRNA.1362	NA	NA	NA	NA	NA	0.773253	1.48898	11.7304	0.00302382	0.00760495
233	SPNCRNA.901	RefSeq	gene	NA	NA	GeneID:14218272	Gene	NA	misc_RNA	SPNCRNA.901	NA	NA	NA	NA	NA	0.771442	4.31716	41.7941	4.43663e-06	3.38559e-05
791	SPNCRNA.1179	RefSeq	gene	NA	NA	GeneID:14217293	Gene	NA	misc_RNA	SPNCRNA.1179	NA	NA	NA	NA	NA	0.770779	4.4765	40.1707	5.71263e-06	4.11555e-05
571	SPBC12C2.04	RefSeq	gene	NA	NA	GeneID:2539816	Gene	NA	protein_coding	SPBC12C2.04	NA	NA	NA	NA	NA	0.769335	7.73956	157.437	2.48946e-10	2.03407e-08
614	SPNCRNA.1579	RefSeq	gene	NA	NA	GeneID:14217479	Gene	NA	misc_RNA	SPNCRNA.1579	NA	NA	NA	NA	NA	0.76854	2.32439	18.6614	0.000413489	0.00140343
425	SPNCRNA.1339	RefSeq	gene	NA	NA	GeneID:14217691	Gene	NA	misc_RNA	SPNCRNA.1339	NA	NA	NA	NA	NA	0.768162	1.29241	7.98557	0.0112065	0.0233686
723	SPNCRNA.449	RefSeq	gene	NA	NA	GeneID:9406990	Gene	NA	misc_RNA	SPNCRNA.449	NA	NA	NA	NA	NA	0.766309	1.39978	8.58304	0.00895985	0.0193088
531	SPNCRNA.1473	RefSeq	gene	NA	NA	GeneID:14217499	Gene	NA	misc_RNA	SPNCRNA.1473	NA	NA	NA	NA	NA	0.76607	2.81573	25.5602	8.25877e-05	0.000366206
656	SPBC13G1.16	RefSeq	gene	NA	NA	GeneID:14217845	Gene	NA	protein_coding	SPBC13G1.16	NA	NA	NA	NA	NA	0.766006	0.602846	6.84265	0.017517	0.0342868
399	SPBPB10D8.01	RefSeq	gene	NA	NA	GeneID:2541399	Gene	NA	protein_coding	SPBPB10D8.01	NA	NA	NA	NA	NA	0.764004	6.67209	155.527	2.74838e-10	2.14118e-08
866	SPNCRNA.1284	RefSeq	gene	NA	NA	GeneID:14217255	Gene	NA	misc_RNA	SPNCRNA.1284	NA	NA	NA	NA	NA	0.763236	2.82065	26.612	6.61733e-05	0.000306612
636	SPNCRNA.1596	RefSeq	gene	NA	NA	GeneID:14217493	Gene	NA	misc_RNA	SPNCRNA.1596	NA	NA	NA	NA	NA	0.762827	1.94764	11.1151	0.00369842	0.00907672
767	SPNCRNA.1157	RefSeq	gene	NA	NA	GeneID:14217267	Gene	NA	misc_RNA	SPNCRNA.1157	NA	NA	NA	NA	NA	0.759213	2.57362	18.7442	0.00040481	0.00138168
279	SPNCRNA.959	RefSeq	gene	NA	NA	GeneID:14218276	Gene	NA	misc_RNA	SPNCRNA.959	NA	NA	NA	NA	NA	0.758551	3.12616	38.196	7.84703e-06	5.28925e-05
689	SPNCRNA.1669	RefSeq	gene	NA	NA	GeneID:14217740	Gene	NA	misc_RNA	SPNCRNA.1669	NA	NA	NA	NA	NA	0.758333	2.53347	23.1961	0.000138831	0.000562375
326	SPNCRNA.1020	RefSeq	gene	NA	NA	GeneID:14218282	Gene	NA	misc_RNA	SPNCRNA.1020	NA	NA	NA	NA	NA	0.757971	2.18946	19.5316	0.000331744	0.00116983
726	SPCC330.19c	RefSeq	gene	NA	NA	GeneID:5802701	Gene	NA	protein_coding	SPCC330.19c	NA	NA	NA	NA	NA	0.756601	3.55738	37.4676	8.84755e-06	5.81162e-05
610	SPBC15D4.12c	RefSeq	gene	NA	NA	GeneID:2539618	Gene	mug98	protein_coding	SPBC15D4.12c	TRUE	NA	NA	NA	NA	0.756199	2.35636	21.138	0.000224037	0.000836237
126	SPNCRNA.760	RefSeq	gene	NA	NA	GeneID:14218036	Gene	NA	misc_RNA	SPNCRNA.760	NA	NA	NA	NA	NA	0.754027	2.42386	21.8124	0.000190967	0.000731129
282	SPNCRNA.242	RefSeq	gene	NA	NA	GeneID:9407334	Gene	NA	misc_RNA	SPNCRNA.242	NA	NA	NA	NA	NA	0.753411	5.25449	44.0639	7.61695e-06	5.17582e-05
129	SPAC1002.07c	RefSeq	gene	NA	NA	GeneID:2543272	Gene	ats1	protein_coding	SPAC1002.07c	NA	NA	NA	NA	NA	0.752862	7.89771	111.003	4.02439e-09	1.63414e-07
137	SPNCRNA.767	RefSeq	gene	NA	NA	GeneID:14218100	Gene	NA	misc_RNA	SPNCRNA.767	NA	NA	NA	NA	NA	0.752683	4.9586	97.6803	1.08134e-08	3.46648e-07
20	SPAC11D3.19	RefSeq	gene	NA	NA	GeneID:14217906	Gene	NA	protein_coding	SPAC11D3.19	NA	NA	NA	NA	NA	0.752113	2.95467	29.9158	3.41328e-05	0.000175376
189	SPNCRNA.199	RefSeq	gene	NA	NA	GeneID:9407005	Gene	NA	misc_RNA	SPNCRNA.199	NA	NA	NA	NA	NA	0.750943	1.4359	10.8175	0.00408407	0.00988914
812	SPNCRNA.1210	RefSeq	gene	NA	NA	GeneID:14217251	Gene	NA	misc_RNA	SPNCRNA.1210	NA	NA	NA	NA	NA	0.750746	2.24309	25.7145	7.99185e-05	0.000357446
744	SPNCRNA.1133	RefSeq	gene	NA	NA	GeneID:14217245	Gene	NA	misc_RNA	SPNCRNA.1133	NA	NA	NA	NA	NA	0.750189	3.73753	38.6796	7.25243e-06	4.97861e-05
377	SPNCRNA.1088	RefSeq	gene	NA	NA	GeneID:14218015	Gene	NA	misc_RNA	SPNCRNA.1088	NA	NA	NA	NA	NA	0.747174	3.19863	36.623	1.01895e-05	6.48337e-05
580	SPBC29A10.14	RefSeq	gene	NA	NA	GeneID:2540458	Gene	rec8	protein_coding	SPBC29A10.14	NA	NA	NA	NA	NA	0.746131	2.51086	17.3136	0.000588269	0.00188313
401	SPNCRNA.1310	RefSeq	gene	NA	NA	GeneID:14217644	Gene	NA	misc_RNA	SPNCRNA.1310	NA	NA	NA	NA	NA	0.746068	2.40076	24.6708	0.000100053	0.000429989
331	SPAC1782.12c	RefSeq	gene	NA	NA	GeneID:2542361	Gene	NA	protein_coding	SPAC1782.12c	NA	NA	NA	NA	NA	0.744624	5.28173	73.0913	9.48205e-08	1.71702e-06
17	SPNCRNA.607	RefSeq	gene	NA	NA	GeneID:14218218	Gene	NA	misc_RNA	SPNCRNA.607	NA	NA	NA	NA	NA	0.74422	3.91579	43.2032	3.58281e-06	2.85736e-05
110	SPAC57A7.15c	RefSeq	gene	NA	NA	GeneID:9406917	Gene	NA	protein_coding	SPAC57A7.15c	NA	NA	NA	NA	NA	0.742934	5.26433	77.9234	5.92517e-08	1.2215e-06
588	SPBC3E7.02c	RefSeq	gene	NA	NA	GeneID:2540977	Gene	hsp16	protein_coding	SPBC3E7.02c	NA	NA	NA	NA	NA	0.742356	9.42964	71.1887	1.14905e-07	1.99446e-06
721	SPBPB2B2.18	RefSeq	gene	NA	NA	GeneID:2541404	Gene	NA	protein_coding	SPBPB2B2.18	TRUE	NA	NA	NA	NA	0.74115	0.992989	7.51853	0.0134089	0.0272407
65	SPNCRNA.686	RefSeq	gene	NA	NA	GeneID:14218091	Gene	NA	misc_RNA	SPNCRNA.686	NA	NA	NA	NA	NA	0.740844	1.5316	11.5071	0.0032512	0.00811286
598	SPNCRNA.1553	RefSeq	gene	NA	NA	GeneID:14217450	Gene	NA	misc_RNA	SPNCRNA.1553	NA	NA	NA	NA	NA	0.739622	3.33516	29.6055	3.62474e-05	0.000184964
133	SPNCRNA.178	RefSeq	gene	NA	NA	GeneID:9406950	Gene	NA	misc_RNA	SPNCRNA.178	NA	NA	NA	NA	NA	0.737959	3.65188	40.2544	5.63767e-06	4.07469e-05
404	SPBC359.06	RefSeq	gene	NA	NA	GeneID:2540926	Gene	mug14	protein_coding	SPBC359.06	NA	NA	NA	NA	NA	0.735348	3.6085	37.6251	8.61972e-06	5.7011e-05
626	SPBC776.16	RefSeq	gene	NA	NA	GeneID:2541134	Gene	NA	protein_coding	SPBC776.16	NA	NA	NA	NA	NA	0.734613	4.85716	74.2519	8.45027e-08	1.564e-06
524	SPNCRNA.1454	RefSeq	gene	NA	NA	GeneID:14217449	Gene	NA	misc_RNA	SPNCRNA.1454	NA	NA	NA	NA	NA	0.733831	2.9873	27.4005	5.62451e-05	0.000267453
646	SPNCRNA.1609	RefSeq	gene	NA	NA	GeneID:14217627	Gene	NA	misc_RNA	SPNCRNA.1609	NA	NA	NA	NA	NA	0.732834	4.27383	58.7617	4.51096e-07	5.49516e-06
184	SPAC23H3.15c	RefSeq	gene	NA	NA	GeneID:2541823	Gene	NA	protein_coding	SPAC23H3.15c	NA	NA	NA	NA	NA	0.732662	4.86951	39.6395	6.21503e-06	4.39248e-05
839	SPNCRNA.1243	RefSeq	gene	NA	NA	GeneID:14217295	Gene	NA	misc_RNA	SPNCRNA.1243	NA	NA	NA	NA	NA	0.732299	4.13256	50.7023	1.24282e-06	1.22455e-05
73	SPAC222.15	RefSeq	gene	NA	NA	GeneID:3361533	Gene	meu13	protein_coding	SPAC222.15	TRUE	NA	SPAC821.01	NA	NA	0.730479	1.82038	14.4327	0.00131646	0.00370911
338	SPAC4F10.22	RefSeq	gene	NA	NA	GeneID:14218044	Gene	cmc4	protein_coding	SPAC4F10.22	TRUE	NA	tam2	NA	NA	0.727487	3.57617	44.7998	2.82919e-06	2.37241e-05
669	SPNCRNA.1650	RefSeq	gene	NA	NA	GeneID:14217807	Gene	NA	misc_RNA	SPNCRNA.1650	NA	NA	NA	NA	NA	0.726693	2.98189	10.813	0.00553542	0.0128775
671	SPBC26H8.14c	RefSeq	gene	NA	NA	GeneID:2540423	Gene	cox17	protein_coding	SPBC26H8.14c	NA	NA	NA	NA	NA	0.724199	5.76114	54.4915	1.5156e-06	1.43223e-05
414	SPNCRNA.1327	RefSeq	gene	NA	NA	GeneID:14217513	Gene	NA	misc_RNA	SPNCRNA.1327	NA	NA	NA	NA	NA	0.723555	3.46459	42.4637	4.00557e-06	3.13036e-05
203	SPAC8F11.05c	RefSeq	gene	NA	NA	GeneID:2543594	Gene	mug130	protein_coding	SPAC8F11.05c	NA	NA	NA	NA	NA	0.723431	1.81353	13.5882	0.00169246	0.00460437
568	SPNCRNA.1511	RefSeq	gene	NA	NA	GeneID:14217647	Gene	NA	misc_RNA	SPNCRNA.1511	NA	NA	NA	NA	NA	0.722947	5.80879	17.9337	0.00256798	0.00659972
202	SPNCRNA.855	RefSeq	gene	NA	NA	GeneID:14218190	Gene	NA	misc_RNA	SPNCRNA.855	NA	NA	NA	NA	NA	0.722444	2.27267	16.4736	0.000738324	0.00227962
865	SPNCRNA.1283	RefSeq	gene	NA	NA	GeneID:14217338	Gene	NA	misc_RNA	SPNCRNA.1283	NA	NA	NA	NA	NA	0.720979	1.75775	9.6207	0.0061623	0.0140625
306	SPNCRNA.989	RefSeq	gene	NA	NA	GeneID:14218021	Gene	NA	misc_RNA	SPNCRNA.989	NA	NA	NA	NA	NA	0.720972	3.36013	33.3839	1.78981e-05	0.000103645
639	SPBC2G2.09c	RefSeq	gene	NA	NA	GeneID:2540450	Gene	crs1	protein_coding	SPBC2G2.09c	TRUE	NA	mug17	NA	NA	0.718806	2.82675	28.2228	4.76225e-05	0.000232559
478	SPNCRNA.498	RefSeq	gene	NA	NA	GeneID:14217438	Gene	NA	misc_RNA	SPNCRNA.498	NA	NA	NA	NA	NA	0.717687	0.968852	5.89805	0.0258742	0.0476648
193	SPAC4F8.08	RefSeq	gene	NA	NA	GeneID:2543615	Gene	mug114	protein_coding	SPAC4F8.08	NA	NA	NA	NA	NA	0.716143	1.54328	12.6519	0.00225617	0.00589101
422	SPNCRNA.1336	RefSeq	gene	NA	NA	GeneID:14217439	Gene	NA	misc_RNA	SPNCRNA.1336	NA	NA	NA	NA	NA	0.71482	4.45465	47.2476	1.99295e-06	1.79456e-05
627	SPNCRNA.1589	RefSeq	gene	NA	NA	GeneID:14217451	Gene	NA	misc_RNA	SPNCRNA.1589	NA	NA	NA	NA	NA	0.714784	2.94895	19.0953	0.000370225	0.00128457
427	SPNCRNA.103	RefSeq	gene	NA	NA	GeneID:5802740	Gene	sme2	misc_RNA	SPNCRNA.103	NA	NA	SPNCRNA.1341	NA	NA	0.714605	3.92144	35.2777	1.28201e-05	7.8228e-05
214	SPAC31G5.21	RefSeq	gene	NA	NA	GeneID:2543102	Gene	NA	protein_coding	SPAC31G5.21	NA	NA	NA	NA	NA	0.714492	5.79395	69.9645	1.30312e-07	2.20477e-06
814	SPCC663.17	RefSeq	gene	NA	NA	GeneID:3361117	Gene	wtf15	protein_coding	SPCC663.17	NA	NA	NA	NA	NA	0.712281	4.89123	61.8943	3.1318e-07	4.14188e-06
869	SPCC965.14c	RefSeq	gene	NA	NA	GeneID:2539595	Gene	NA	protein_coding	SPCC965.14c	NA	NA	NA	NA	NA	0.711571	6.20006	119.412	2.27086e-09	1.07801e-07
572	SPNCRNA.1521	RefSeq	gene	NA	NA	GeneID:14217763	Gene	NA	misc_RNA	SPNCRNA.1521	NA	NA	NA	NA	NA	0.711532	2.17329	15.7003	0.000915045	0.00274678
91	SPAPB17E12.09	RefSeq	gene	NA	NA	GeneID:3361395	Gene	NA	protein_coding	SPAPB17E12.09	NA	NA	NA	NA	NA	0.710909	0.713316	6.85705	0.0174158	0.0341186
37	SPNCRNA.640	RefSeq	gene	NA	NA	GeneID:14217864	Gene	NA	misc_RNA	SPNCRNA.640	NA	NA	NA	NA	NA	0.710769	2.36603	19.763	0.000313161	0.00111309
752	SPNCRNA.1141	RefSeq	gene	NA	NA	GeneID:14217256	Gene	NA	misc_RNA	SPNCRNA.1141	NA	NA	NA	NA	NA	0.710513	1.42293	8.40654	0.00956578	0.0203916
162	SPNCRNA.802	RefSeq	gene	NA	NA	GeneID:14218328	Gene	NA	misc_RNA	SPNCRNA.802	NA	NA	NA	NA	NA	0.707958	2.62484	27.2134	5.84414e-05	0.000275939
727	SPNCRNA.1107	RefSeq	gene	NA	NA	GeneID:14217263	Gene	NA	misc_RNA	SPNCRNA.1107	NA	NA	NA	NA	NA	0.705787	2.46217	21.9518	0.000184833	0.000710082
875	SPNCRNA.1290	RefSeq	gene	NA	NA	GeneID:14217243	Gene	NA	misc_RNA	SPNCRNA.1290	NA	NA	NA	NA	NA	0.704244	4.5764	46.1063	2.34261e-06	2.03838e-05
210	SPAPB24D3.10c	RefSeq	gene	NA	NA	GeneID:2543499	Gene	agl1	protein_coding	SPAPB24D3.10c	NA	NA	agl	NA	NA	0.70171	4.65545	43.356	3.50178e-06	2.80645e-05
140	SPNCRNA.771	RefSeq	gene	NA	NA	GeneID:14218197	Gene	NA	misc_RNA	SPNCRNA.771	NA	NA	NA	NA	NA	0.701244	4.63196	51.5643	1.10888e-06	1.12059e-05
795	SPNCRNA.1182	RefSeq	gene	NA	NA	GeneID:14217387	Gene	NA	misc_RNA	SPNCRNA.1182	NA	NA	NA	NA	NA	0.701198	3.76031	26.4445	6.85238e-05	0.000315106
89	SPAC10F6.15	RefSeq	gene	NA	NA	GeneID:2543053	Gene	NA	protein_coding	SPAC10F6.15	NA	NA	NA	NA	NA	0.701134	0.949689	6.66132	0.0188495	0.0364058
39	SPAC13C5.04	RefSeq	gene	NA	NA	GeneID:2542450	Gene	NA	protein_coding	SPAC13C5.04	NA	NA	NA	NA	NA	0.699687	5.5612	65.2354	2.15573e-07	3.1128e-06
402	SPBC359.05	RefSeq	gene	NA	NA	GeneID:2540937	Gene	abc3	protein_coding	SPBC359.05	NA	NA	NA	NA	NA	0.699282	7.28925	159.22	2.27195e-10	1.92685e-08
631	SPNCRNA.1591	RefSeq	gene	NA	NA	GeneID:14217442	Gene	NA	misc_RNA	SPNCRNA.1591	NA	NA	NA	NA	NA	0.698832	4.24537	36.8328	9.83627e-06	6.28845e-05
442	SPBC1685.17	RefSeq	gene	NA	NA	GeneID:14217568	Gene	NA	protein_coding	SPBC1685.17	NA	NA	NA	NA	NA	0.697432	6.38818	54.1708	2.41113e-06	2.08609e-05
63	SPAC22G7.11c	RefSeq	gene	NA	NA	GeneID:2541751	Gene	NA	protein_coding	SPAC22G7.11c	NA	NA	NA	NA	NA	0.69679	3.30706	25.2999	8.73201e-05	0.000383887
430	SPNCRNA.1350	RefSeq	gene	NA	NA	GeneID:14217814	Gene	NA	misc_RNA	SPNCRNA.1350	NA	NA	NA	NA	NA	0.696762	3.33122	28.1177	4.86379e-05	0.000236655
358	SPNCRNA.1058	RefSeq	gene	NA	NA	GeneID:14218358	Gene	NA	misc_RNA	SPNCRNA.1058	NA	NA	NA	NA	NA	0.696706	1.88463	11.2479	0.00353964	0.00872538
832	SPCC285.04	RefSeq	gene	NA	NA	GeneID:2539256	Gene	NA	protein_coding	SPCC285.04	NA	NA	NA	NA	NA	0.696685	5.43404	65.8243	2.02157e-07	2.95088e-06
164	SPAC1783.06c	RefSeq	gene	NA	NA	GeneID:2542368	Gene	atg12	protein_coding	SPAC1783.06c	NA	NA	apg12	NA	NA	0.696071	4.02606	38.8666	7.03613e-06	4.855e-05
76	SPAC139.05	RefSeq	gene	NA	NA	GeneID:2541647	Gene	NA	protein_coding	SPAC139.05	NA	NA	NA	NA	NA	0.693839	3.91273	23.8873	0.000118891	0.000496615
485	SPBC409.23	RefSeq	gene	NA	NA	GeneID:14217816	Gene	tam7	protein_coding	SPBC409.23	TRUE	NA	NA	NA	NA	0.693077	4.90709	61.5589	3.25431e-07	4.27526e-06
585	SPNCRNA.1533	RefSeq	gene	NA	NA	GeneID:14217717	Gene	NA	misc_RNA	SPNCRNA.1533	NA	NA	NA	NA	NA	0.691544	4.93174	48.12	1.76473e-06	1.62636e-05
15	SPNCRNA.606	RefSeq	gene	NA	NA	GeneID:14217905	Gene	NA	misc_RNA	SPNCRNA.606	NA	NA	NA	NA	NA	0.691465	2.77775	21.7108	0.00019558	0.000745383
728	SPCC330.03c	RefSeq	gene	NA	NA	GeneID:2538811	Gene	NA	protein_coding	SPCC330.03c	NA	NA	NA	NA	NA	0.691433	4.7155	60.7512	3.57172e-07	4.61089e-06
299	SPAC29E6.05c	RefSeq	gene	NA	NA	GeneID:2542181	Gene	NA	protein_coding	SPAC29E6.05c	NA	NA	NA	NA	NA	0.691007	5.6582	96.0369	1.23124e-08	3.7668e-07
844	SPCC4F11.05	RefSeq	gene	NA	NA	GeneID:2539512	Gene	NA	protein_coding	SPCC4F11.05	TRUE	NA	NA	NA	NA	0.690816	3.47761	43.9926	3.18549e-06	2.58701e-05
507	SPNCRNA.1436	RefSeq	gene	NA	NA	GeneID:14217752	Gene	NA	misc_RNA	SPNCRNA.1436	NA	NA	NA	NA	NA	0.689702	6.18102	59.7263	7.51401e-07	8.3213e-06
174	SPNCRNA.813	RefSeq	gene	NA	NA	GeneID:14217998	Gene	NA	misc_RNA	SPNCRNA.813	NA	NA	NA	NA	NA	0.689651	4.21607	50.1732	1.33391e-06	1.29337e-05
647	SPBC1105.13c	RefSeq	gene	NA	NA	GeneID:2539605	Gene	NA	protein_coding	SPBC1105.13c	NA	NA	NA	NA	NA	0.687061	4.03204	46.253	2.29406e-06	2.00394e-05
718	SPBPB2B2.10c	RefSeq	gene	NA	NA	GeneID:2541407	Gene	gal7	protein_coding	SPBPB2B2.10c	NA	NA	NA	NA	NA	0.686338	4.65881	40.5109	5.4146e-06	3.98219e-05
188	SPNCRNA.840	RefSeq	gene	NA	NA	GeneID:14218361	Gene	NA	misc_RNA	SPNCRNA.840	NA	NA	NA	NA	NA	0.683287	4.18191	44.2126	3.08364e-06	2.52572e-05
21	SPAC11D3.01c	RefSeq	gene	NA	NA	GeneID:2542984	Gene	NA	protein_coding	SPAC11D3.01c	NA	NA	NA	NA	NA	0.682638	4.6549	58.8325	4.4732e-07	5.4591e-06
144	SPAP14E8.05c	RefSeq	gene	NA	NA	GeneID:2541802	Gene	NA	protein_coding	SPAP14E8.05c	NA	NA	NA	NA	NA	0.68195	6.18982	85.1904	3.05101e-08	7.43337e-07
13	SPNCRNA.605	RefSeq	gene	NA	NA	GeneID:14218056	Gene	NA	misc_RNA	SPNCRNA.605	NA	NA	NA	NA	NA	0.681918	5.60435	63.5036	2.61109e-07	3.62953e-06
604	SPNCRNA.1565	RefSeq	gene	NA	NA	GeneID:14217841	Gene	NA	misc_RNA	SPNCRNA.1565	NA	NA	NA	NA	NA	0.681872	3.63776	36.7657	9.94768e-06	6.34757e-05
830	SPNCRNA.1230	RefSeq	gene	NA	NA	GeneID:14217407	Gene	NA	misc_RNA	SPNCRNA.1230	NA	NA	NA	NA	NA	0.678174	4.30362	44.2661	3.05945e-06	2.51513e-05
737	SPCC1235.14	RefSeq	gene	NA	NA	GeneID:2539240	Gene	ght5	protein_coding	SPCC1235.14	NA	NA	NA	NA	NA	0.677652	8.32803	38.5871	3.40119e-05	0.000174889
5	SPAC977.14c	RefSeq	gene	NA	NA	GeneID:2543325	Gene	NA	protein_coding	SPAC977.14c	NA	NA	NA	NA	NA	0.67703	10.8146	52.774	9.47159e-07	9.99364e-06
406	SPBC1683.06c	RefSeq	gene	NA	NA	GeneID:2540168	Gene	NA	protein_coding	SPBC1683.06c	NA	NA	NA	NA	NA	0.676655	4.66499	68.5959	1.50313e-07	2.40933e-06
854	SPNCRNA.1267	RefSeq	gene	NA	NA	GeneID:14217359	Gene	NA	misc_RNA	SPNCRNA.1267	NA	NA	NA	NA	NA	0.676545	2.9578	23.9535	0.000117154	0.000490276
314	SPAC27D7.13c	RefSeq	gene	NA	NA	GeneID:2542069	Gene	ssm4	protein_coding	SPAC27D7.13c	TRUE	NA	SPAC637.01c	NA	NA	0.676452	3.62104	33.7011	1.69104e-05	9.86071e-05
323	SPNCRNA.1014	RefSeq	gene	NA	NA	GeneID:14218041	Gene	NA	misc_RNA	SPNCRNA.1014	NA	NA	NA	NA	NA	0.675672	4.93142	59.1766	4.29444e-07	5.29885e-06
682	SPBC1347.03	RefSeq	gene	NA	NA	GeneID:2539892	Gene	meu14	protein_coding	SPBC1347.03	TRUE	NA	NA	NA	NA	0.674717	2.28986	19.6091	0.000325387	0.00114863
779	SPCPB16A4.06c	RefSeq	gene	NA	NA	GeneID:2539492	Gene	NA	protein_coding	SPCPB16A4.06c	NA	NA	NA	NA	NA	0.674445	3.24479	28.0771	4.9037e-05	0.000238251
378	SPAC922.04	RefSeq	gene	NA	NA	GeneID:2543561	Gene	NA	protein_coding	SPAC922.04	NA	NA	NA	NA	NA	0.672788	9.84913	63.2921	2.67368e-07	3.69035e-06
840	SPNCRNA.1244	RefSeq	gene	NA	NA	GeneID:14217280	Gene	NA	misc_RNA	SPNCRNA.1244	NA	NA	NA	NA	NA	0.672361	4.00706	23.4979	0.000162758	0.00064297
739	SPCC794.03	RefSeq	gene	NA	NA	GeneID:2539472	Gene	NA	protein_coding	SPCC794.03	NA	NA	NA	NA	NA	0.671927	3.04821	27.8059	5.17946e-05	0.000249837
428	SPNCRNA.1346	RefSeq	gene	NA	NA	GeneID:14217563	Gene	NA	misc_RNA	SPNCRNA.1346	NA	NA	NA	NA	NA	0.670994	1.38573	6.75609	0.0181393	0.0353089
677	SPBC3B9.17	RefSeq	gene	NA	NA	GeneID:2540984	Gene	isa2	protein_coding	SPBC3B9.17	NA	NA	NA	NA	NA	0.670566	5.62995	35.6415	3.7788e-05	0.000192094
35	SPAC18B11.09c	RefSeq	gene	NA	NA	GeneID:2542578	Gene	NA	protein_coding	SPAC18B11.09c	NA	NA	NA	NA	NA	0.67037	6.16197	96.4551	1.19102e-08	3.72888e-07
683	SPNCRNA.105	RefSeq	gene	NA	NA	GeneID:5802829	Gene	NA	misc_RNA	SPNCRNA.105	NA	NA	NA	NA	NA	0.670152	0.617775	6.87816	0.0172686	0.0338502
711	SPNCRNA.1689	RefSeq	gene	NA	NA	GeneID:14217766	Gene	NA	misc_RNA	SPNCRNA.1689	NA	NA	NA	NA	NA	0.670103	3.87157	35.9309	1.14588e-05	7.1285e-05
441	SPNCRNA.1366	RefSeq	gene	NA	NA	GeneID:14217639	Gene	NA	misc_RNA	SPNCRNA.1366	NA	NA	NA	NA	NA	0.669201	3.38159	23.7701	0.000122033	0.000506136
790	SPNCRNA.1175	RefSeq	gene	NA	NA	GeneID:14217220	Gene	NA	misc_RNA	SPNCRNA.1175	NA	NA	NA	NA	NA	0.667453	3.70539	33.02	1.91109e-05	0.000108973
549	SPNCRNA.392	RefSeq	gene	NA	NA	GeneID:9407087	Gene	NA	misc_RNA	SPNCRNA.392	NA	NA	NA	NA	NA	0.667017	1.3616	10.2199	0.00500236	0.0118138
95	SPNCRNA.737	RefSeq	gene	NA	NA	GeneID:14218097	Gene	NA	misc_RNA	SPNCRNA.737	NA	NA	NA	NA	NA	0.665976	2.01656	7.37302	0.0149706	0.0299413
58	SPNCRNA.669	RefSeq	gene	NA	NA	GeneID:14218260	Gene	NA	misc_RNA	SPNCRNA.669	NA	NA	NA	NA	NA	0.663743	3.83139	41.3644	4.74039e-06	3.57262e-05
618	SPBC4C3.04c	RefSeq	gene	NA	NA	GeneID:2540823	Gene	NA	protein_coding	SPBC4C3.04c	NA	NA	NA	NA	NA	0.663136	4.84493	49.5658	1.44774e-06	1.38569e-05
322	SPNCRNA.1012	RefSeq	gene	NA	NA	GeneID:14217877	Gene	NA	misc_RNA	SPNCRNA.1012	NA	NA	NA	NA	NA	0.660852	1.11307	8.13409	0.0105939	0.0222324
141	SPAC140.03	RefSeq	gene	NA	NA	GeneID:2542862	Gene	arb1	protein_coding	SPAC140.03	NA	NA	NA	NA	NA	0.65975	6.01739	93.7072	1.4849e-08	4.31428e-07
595	SPBC32F12.17	RefSeq	gene	NA	NA	GeneID:14217771	Gene	NA	protein_coding	SPBC32F12.17	NA	NA	NA	NA	NA	0.658249	4.0241	44.3771	3.00987e-06	2.48657e-05
225	SPNCRNA.892	RefSeq	gene	NA	NA	GeneID:14218068	Gene	NA	misc_RNA	SPNCRNA.892	NA	NA	NA	NA	NA	0.658111	1.24247	7.99302	0.0111748	0.0233292
474	SPNCRNA.1404	RefSeq	gene	NA	NA	GeneID:14217676	Gene	NA	misc_RNA	SPNCRNA.1404	NA	NA	NA	NA	NA	0.657847	3.73657	29.3781	3.789e-05	0.00019232
545	SPBC23G7.16	RefSeq	gene	NA	NA	GeneID:2540641	Gene	ctr6	protein_coding	SPBC23G7.16	NA	NA	NA	NA	NA	0.657359	7.46427	114.842	3.08522e-09	1.34227e-07
708	SPNCRNA.1688	RefSeq	gene	NA	NA	GeneID:14217422	Gene	NA	misc_RNA	SPNCRNA.1688	NA	NA	NA	NA	NA	0.656636	3.00048	23.9701	0.000116723	0.000489083
172	SPAC13G7.02c	RefSeq	gene	NA	NA	GeneID:2542875	Gene	ssa1	protein_coding	SPAC13G7.02c	NA	NA	NA	NA	NA	0.65398	7.24776	98.7401	9.95466e-09	3.26942e-07
423	SPNCRNA.301	RefSeq	gene	NA	NA	GeneID:9407208	Gene	NA	misc_RNA	SPNCRNA.301	NA	NA	NA	NA	NA	0.65362	3.16576	26.3581	6.97742e-05	0.000320301
207	SPAC513.02	RefSeq	gene	NA	NA	GeneID:2543364	Gene	NA	protein_coding	SPAC513.02	NA	NA	NA	NA	NA	0.652024	3.43741	22.4058	0.000166323	0.000653781
220	SPNCRNA.888	RefSeq	gene	NA	NA	GeneID:14218189	Gene	NA	misc_RNA	SPNCRNA.888	NA	NA	NA	NA	NA	0.65189	2.1249	12.9277	0.00207088	0.00546685
71	SPNCRNA.699	RefSeq	gene	NA	NA	GeneID:14218363	Gene	NA	misc_RNA	SPNCRNA.699	NA	NA	NA	NA	NA	0.649703	3.68681	34.7072	1.41572e-05	8.46905e-05
729	SPCC330.21	RefSeq	gene	NA	NA	GeneID:14217401	Gene	new25	protein_coding	SPCC330.21	TRUE	NA	NA	NA	NA	0.649576	4.31195	52.5624	9.73451e-07	1.02068e-05
505	SPNCRNA.1433	RefSeq	gene	NA	NA	GeneID:14217535	Gene	NA	misc_RNA	SPNCRNA.1433	NA	NA	NA	NA	NA	0.648457	3.00292	25.8228	7.81022e-05	0.000350727
596	SPBC32F12.15	RefSeq	gene	NA	NA	GeneID:2540257	Gene	tfb5	protein_coding	SPBC32F12.15	NA	NA	NA	NA	NA	0.647711	5.9419	61.5314	3.26459e-07	4.28038e-06
462	SPNCRNA.328	RefSeq	gene	NA	NA	GeneID:9407137	Gene	NA	misc_RNA	SPNCRNA.328	NA	NA	NA	NA	NA	0.647623	2.88388	22.6923	0.000155712	0.000618917
42	SPNCRNA.650	RefSeq	gene	NA	NA	GeneID:14218350	Gene	NA	misc_RNA	SPNCRNA.650	NA	NA	NA	NA	NA	0.646922	1.76123	8.56625	0.00901557	0.0194101
521	SPBC19C2.06c	RefSeq	gene	NA	NA	GeneID:2540789	Gene	mug124	protein_coding	SPBC19C2.06c	NA	NA	NA	NA	NA	0.646322	5.00639	54.4145	7.68195e-07	8.40998e-06
648	SPBC1105.18c	RefSeq	gene	NA	NA	GeneID:2539814	Gene	NA	protein_coding	SPBC1105.18c	NA	NA	NA	NA	NA	0.645264	5.65065	49.7164	1.78631e-06	1.63949e-05
387	SPAC750.01	RefSeq	gene	NA	NA	GeneID:3361570	Gene	NA	protein_coding	SPAC750.01	TRUE	NA	NA	NA	NA	0.644905	7.96031	107.278	5.2485e-09	2.02097e-07
446	SPNCRNA.1373	RefSeq	gene	NA	NA	GeneID:14217525	Gene	NA	misc_RNA	SPNCRNA.1373	NA	NA	NA	NA	NA	0.64387	2.15278	12.7908	0.00216063	0.00567696
114	SPAP27G11.08c	RefSeq	gene	NA	NA	GeneID:2541921	Gene	meu32	protein_coding	SPAP27G11.08c	TRUE	NA	mug11	NA	NA	0.641353	1.74092	8.38975	0.00962579	0.0204804
168	SPAC4G9.05	RefSeq	gene	NA	NA	GeneID:2543134	Gene	mpf1	protein_coding	SPAC4G9.05	NA	NA	NA	NA	NA	0.6408	2.02825	13.1882	0.00191133	0.00509789
522	SPNCRNA.1452	RefSeq	gene	NA	NA	GeneID:14217739	Gene	NA	misc_RNA	SPNCRNA.1452	NA	NA	NA	NA	NA	0.640628	3.74951	15.6081	0.00128133	0.00362385
879	SPNCRNA.1294	RefSeq	gene	NA	NA	GeneID:14217201	Gene	NA	misc_RNA	SPNCRNA.1294	NA	NA	NA	NA	NA	0.638325	2.20216	9.85347	0.00567919	0.0131345
675	SPNCRNA.1654	RefSeq	gene	NA	NA	GeneID:14217495	Gene	NA	misc_RNA	SPNCRNA.1654	NA	NA	NA	NA	NA	0.637844	1.53263	8.83744	0.00816095	0.0178804
223	SPAC688.16	RefSeq	gene	NA	NA	GeneID:9406951	Gene	NA	protein_coding	SPAC688.16	NA	NA	NA	NA	NA	0.636351	6.22419	65.2005	2.16399e-07	3.118e-06
519	SPBC21B10.15	RefSeq	gene	NA	NA	GeneID:14217750	Gene	NA	protein_coding	SPBC21B10.15	NA	NA	NA	NA	NA	0.634943	4.99915	34.4367	1.94913e-05	0.000110671
883	SPCC569.02c	RefSeq	gene	NA	NA	GeneID:2539456	Gene	NA	protein_coding	SPCC569.02c	NA	NA	NA	NA	NA	0.63259	1.97848	10.9747	0.00387501	0.00946228
863	SPNCRNA.517	RefSeq	gene	NA	NA	GeneID:9407289	Gene	NA	misc_RNA	SPNCRNA.517	NA	NA	NA	NA	NA	0.631357	1.7186	10.2292	0.00498651	0.0117805
273	SPNCRNA.955	RefSeq	gene	NA	NA	GeneID:14217940	Gene	NA	misc_RNA	SPNCRNA.955	NA	NA	NA	NA	NA	0.630318	1.74296	8.95939	0.00780667	0.0172395
477	SPBC337.08c	RefSeq	gene	NA	NA	GeneID:2541030	Gene	ubi4	protein_coding	SPBC337.08c	NA	NA	NA	NA	NA	0.630252	11.7803	31.0766	2.73553e-05	0.000145345
509	SPNCRNA.1440	RefSeq	gene	NA	NA	GeneID:14217524	Gene	NA	misc_RNA	SPNCRNA.1440	NA	NA	NA	NA	NA	0.629264	4.53512	46.3983	2.24709e-06	1.98099e-05
635	SPNCRNA.1594	RefSeq	gene	NA	NA	GeneID:14217556	Gene	NA	misc_RNA	SPNCRNA.1594	NA	NA	NA	NA	NA	0.628979	1.40481	7.64816	0.0127522	0.0260328
88	SPNCRNA.728	RefSeq	gene	NA	NA	GeneID:14218096	Gene	NA	misc_RNA	SPNCRNA.728	NA	NA	NA	NA	NA	0.62891	5.40903	70.2983	1.25894e-07	2.14628e-06
236	SPNCRNA.909	RefSeq	gene	NA	NA	GeneID:14218279	Gene	NA	misc_RNA	SPNCRNA.909	NA	NA	NA	NA	NA	0.628898	3.82191	36.3681	1.06379e-05	6.71131e-05
103	SPAC3A12.12	RefSeq	gene	NA	NA	GeneID:2541713	Gene	atp11	protein_coding	SPAC3A12.12	NA	NA	NA	NA	NA	0.628675	6.29604	105.186	6.11403e-09	2.23847e-07
650	SPNCRNA.1617	RefSeq	gene	NA	NA	GeneID:14217599	Gene	NA	misc_RNA	SPNCRNA.1617	NA	NA	NA	NA	NA	0.626924	2.07444	11.482	0.00327799	0.00817059
552	SPNCRNA.1493	RefSeq	gene	NA	NA	GeneID:14217770	Gene	NA	misc_RNA	SPNCRNA.1493	NA	NA	NA	NA	NA	0.625821	2.37252	17.4335	0.000569775	0.00183181
607	SPBC2D10.06	RefSeq	gene	NA	NA	GeneID:2540433	Gene	rep1	protein_coding	SPBC2D10.06	NA	NA	rec16	NA	NA	0.625518	3.11502	12.0488	0.00302218	0.00760369
622	SPBC609.02	RefSeq	gene	NA	NA	GeneID:2541101	Gene	ptn1	protein_coding	SPBC609.02	NA	NA	NA	NA	NA	0.625242	4.35854	33.214	1.84534e-05	0.000106114
806	SPCC622.11	RefSeq	gene	NA	NA	GeneID:2538812	Gene	NA	protein_coding	SPCC622.11	TRUE	NA	NA	NA	NA	0.623437	5.14641	40.7221	5.23837e-06	3.87385e-05
176	SPNCRNA.819	RefSeq	gene	NA	NA	GeneID:14218063	Gene	NA	misc_RNA	SPNCRNA.819	NA	NA	NA	NA	NA	0.623373	2.82032	23.2488	0.000137185	0.000558748
436	SPNCRNA.1356	RefSeq	gene	NA	NA	GeneID:14217658	Gene	NA	misc_RNA	SPNCRNA.1356	NA	NA	NA	NA	NA	0.623295	3.06234	19.0363	0.0003758	0.00130189
685	SPNCRNA.1666	RefSeq	gene	NA	NA	GeneID:14217706	Gene	NA	misc_RNA	SPNCRNA.1666	NA	NA	NA	NA	NA	0.622974	1.5623	7.5292	0.0133534	0.0271609
835	SPNCRNA.1236	RefSeq	gene	NA	NA	GeneID:14217179	Gene	NA	misc_RNA	SPNCRNA.1236	NA	NA	NA	NA	NA	0.622328	5.14798	47.7233	1.86468e-06	1.69747e-05
829	SPCC1442.07c	RefSeq	gene	NA	NA	GeneID:2538751	Gene	NA	protein_coding	SPCC1442.07c	NA	NA	NA	NA	NA	0.621333	5.95144	74.8469	7.97018e-08	1.50499e-06
349	SPNCRNA.1050	RefSeq	gene	NA	NA	GeneID:14217943	Gene	NA	misc_RNA	SPNCRNA.1050	NA	NA	NA	NA	NA	0.621317	1.43556	6.89869	0.0171269	0.0336413
411	SPNCRNA.1321	RefSeq	gene	NA	NA	GeneID:14217846	Gene	NA	misc_RNA	SPNCRNA.1321	NA	NA	NA	NA	NA	0.619048	4.08013	37.4782	8.83199e-06	5.8071e-05
470	SPNCRNA.1400	RefSeq	gene	NA	NA	GeneID:14217685	Gene	NA	misc_RNA	SPNCRNA.1400	NA	NA	NA	NA	NA	0.618742	1.45382	6.61012	0.0192464	0.0370761
833	SPNCRNA.1232	RefSeq	gene	NA	NA	GeneID:14217211	Gene	NA	misc_RNA	SPNCRNA.1232	NA	NA	NA	NA	NA	0.618463	3.48802	33.107	1.88128e-05	0.000107824
31	SPNCRNA.626	RefSeq	gene	NA	NA	GeneID:14218292	Gene	NA	misc_RNA	SPNCRNA.626	NA	NA	NA	NA	NA	0.61796	4.02319	32.0178	2.29521e-05	0.000126985
175	SPAC6C3.08	RefSeq	gene	NA	NA	GeneID:2542919	Gene	NA	protein_coding	SPAC6C3.08	NA	NA	NA	NA	NA	0.617733	5.7953	88.7957	2.23345e-08	5.86828e-07
652	SPBC16D10.08c	RefSeq	gene	NA	NA	GeneID:2540026	Gene	NA	protein_coding	SPBC16D10.08c	NA	NA	NA	NA	NA	0.617194	7.23076	84.5153	3.23847e-08	7.74921e-07
432	SPNCRNA.1351	RefSeq	gene	NA	NA	GeneID:14217745	Gene	NA	misc_RNA	SPNCRNA.1351	NA	NA	NA	NA	NA	0.616497	5.78076	74.0042	8.65949e-08	1.59831e-06
250	SPAC15E1.02c	RefSeq	gene	NA	NA	GeneID:2542758	Gene	NA	protein_coding	SPAC15E1.02c	NA	NA	NA	NA	NA	0.615988	2.87254	15.5056	0.000966653	0.00286828
343	SPNCRNA.1040	RefSeq	gene	NA	NA	GeneID:14218302	Gene	NA	misc_RNA	SPNCRNA.1040	NA	NA	NA	NA	NA	0.615806	1.88689	10.9603	0.0038936	0.00949658
668	SPBC1677.02	RefSeq	gene	NA	NA	GeneID:2539664	Gene	dpm3	protein_coding	SPBC1677.02	NA	NA	NA	NA	NA	0.614479	6.9259	58.0185	8.78252e-07	9.35499e-06
87	SPNCRNA.727	RefSeq	gene	NA	NA	GeneID:14218247	Gene	NA	misc_RNA	SPNCRNA.727	NA	NA	NA	NA	NA	0.612616	5.7471	27.343	0.000166373	0.000653781
272	SPAPB15E9.02c	RefSeq	gene	NA	NA	GeneID:3361426	Gene	NA	protein_coding	SPAPB15E9.02c	NA	NA	NA	NA	NA	0.610748	2.20337	8.97841	0.00775297	0.0171435
620	SPBC405.05	RefSeq	gene	NA	NA	GeneID:2540530	Gene	NA	protein_coding	SPBC405.05	NA	NA	NA	NA	NA	0.60937	5.1812	62.2627	3.00312e-07	4.02912e-06
743	SPNCRNA.1128	RefSeq	gene	NA	NA	GeneID:14217225	Gene	NA	misc_RNA	SPNCRNA.1128	NA	NA	NA	NA	NA	0.609113	2.71399	16.5699	0.000719125	0.00222855
334	SPAC20G4.09	RefSeq	gene	NA	NA	GeneID:9406905	Gene	NA	protein_coding	SPAC20G4.09	TRUE	NA	NA	NA	NA	0.607779	2.58061	17.3546	0.000581866	0.0018662
454	SPNCRNA.1382	RefSeq	gene	NA	NA	GeneID:14217793	Gene	NA	misc_RNA	SPNCRNA.1382	NA	NA	NA	NA	NA	0.607716	3.5835	17.966	0.000497828	0.00163182
593	SPNCRNA.1545	RefSeq	gene	NA	NA	GeneID:14217821	Gene	NA	misc_RNA	SPNCRNA.1545	NA	NA	NA	NA	NA	0.607471	3.86879	25.0957	9.12433e-05	0.000397226
113	SPAC23H4.04	RefSeq	gene	NA	NA	GeneID:2541868	Gene	NA	protein_coding	SPAC23H4.04	NA	NA	NA	NA	NA	0.606767	7.17798	106.059	5.73493e-09	2.14659e-07
328	SPNCRNA.1022	RefSeq	gene	NA	NA	GeneID:14218033	Gene	NA	misc_RNA	SPNCRNA.1022	NA	NA	NA	NA	NA	0.60632	1.94312	7.17288	0.0153549	0.0306366
506	SPBC32H8.02c	RefSeq	gene	NA	NA	GeneID:2540263	Gene	nep2	protein_coding	SPBC32H8.02c	NA	NA	mug120	NA	NA	0.60564	3.64026	11.5991	0.00411694	0.00995794
38	SPNCRNA.644	RefSeq	gene	NA	NA	GeneID:14218360	Gene	NA	misc_RNA	SPNCRNA.644	NA	NA	NA	NA	NA	0.605486	2.81702	22.293	0.00017072	0.000666176
731	SPNCRNA.1111	RefSeq	gene	NA	NA	GeneID:14217264	Gene	NA	misc_RNA	SPNCRNA.1111	NA	NA	NA	NA	NA	0.604869	4.31164	40.3146	5.58439e-06	4.05807e-05
198	SPNCRNA.851	RefSeq	gene	NA	NA	GeneID:14218003	Gene	NA	misc_RNA	SPNCRNA.851	NA	NA	NA	NA	NA	0.604039	3.69762	32.9993	1.91827e-05	0.000109289
565	SPBC12D12.09	RefSeq	gene	NA	NA	GeneID:2540106	Gene	rev7	protein_coding	SPBC12D12.09	NA	NA	NA	NA	NA	0.60389	4.49334	34.7371	1.40834e-05	8.43245e-05
307	SPNCRNA.990	RefSeq	gene	NA	NA	GeneID:14218136	Gene	NA	misc_RNA	SPNCRNA.990	NA	NA	NA	NA	NA	0.603812	2.45974	12.9858	0.00203403	0.00538018
512	SPBC27.03	RefSeq	gene	NA	NA	GeneID:2540454	Gene	meu25	protein_coding	SPBC27.03	NA	NA	NA	NA	NA	0.603474	2.55651	16.0228	0.000836164	0.00254419
252	SPAC15E1.10	RefSeq	gene	NA	NA	GeneID:2542764	Gene	NA	protein_coding	SPAC15E1.10	NA	NA	NA	NA	NA	0.603396	4.45493	48.04	1.78439e-06	1.63949e-05
145	SPAC3H1.08c	RefSeq	gene	NA	NA	GeneID:2543375	Gene	NA	protein_coding	SPAC3H1.08c	NA	NA	NA	NA	NA	0.603305	5.92564	30.0775	9.06287e-05	0.000395836
518	SPBC21B10.12	RefSeq	gene	NA	NA	GeneID:2540588	Gene	rec6	protein_coding	SPBC21B10.12	TRUE	NA	NA	NA	NA	0.602664	4.89047	49.0023	1.56306e-06	1.46674e-05
459	SPRRNA.31	RefSeq	gene	NA	NA	GeneID:5802754	Gene	NA	rRNA	SPRRNA.31	NA	NA	NA	NA	NA	0.602551	2.49542	8.85871	0.0083661	0.0182702
190	SPAC7D4.07c	RefSeq	gene	NA	NA	GeneID:2542084	Gene	trx1	protein_coding	SPAC7D4.07c	NA	NA	NA	NA	NA	0.60208	9.71174	57.9173	4.99021e-07	5.94918e-06
831	SPNCRNA.1231	RefSeq	gene	NA	NA	GeneID:14217210	Gene	NA	misc_RNA	SPNCRNA.1231	NA	NA	NA	NA	NA	0.601931	3.93865	30.1462	3.26512e-05	0.000168409
640	SPNCRNA.1600	RefSeq	gene	NA	NA	GeneID:14217703	Gene	NA	misc_RNA	SPNCRNA.1600	NA	NA	NA	NA	NA	0.601334	6.10286	67.0341	1.77416e-07	2.65926e-06
69	SPAC1687.08	RefSeq	gene	NA	NA	GeneID:2542803	Gene	NA	protein_coding	SPAC1687.08	TRUE	NA	NA	NA	NA	0.600514	3.33304	16.9095	0.000655719	0.00205872
59	SPNCRNA.671	RefSeq	gene	NA	NA	GeneID:14218229	Gene	NA	misc_RNA	SPNCRNA.671	NA	NA	NA	NA	NA	0.599262	6.04225	82.1588	4.00052e-08	8.96437e-07
268	SPAC2F3.08	RefSeq	gene	NA	NA	GeneID:2541964	Gene	sut1	protein_coding	SPAC2F3.08	NA	NA	NA	NA	NA	0.5986	5.54425	60.4118	3.71527e-07	4.74606e-06
574	SPBC365.12c	RefSeq	gene	NA	NA	GeneID:2540959	Gene	ish1	protein_coding	SPBC365.12c	NA	NA	NA	NA	NA	0.597702	6.0239	73.1457	9.43068e-08	1.71235e-06
691	SPBC56F2.14	RefSeq	gene	NA	NA	GeneID:3361356	Gene	mrpl44	protein_coding	SPBC56F2.14	TRUE	NA	NA	NA	NA	0.597128	5.14417	35.6034	1.3798e-05	8.32851e-05
372	SPNCRNA.1082	RefSeq	gene	NA	NA	GeneID:14218329	Gene	NA	misc_RNA	SPNCRNA.1082	NA	NA	NA	NA	NA	0.596949	3.85454	34.8239	1.38716e-05	8.3504e-05
321	SPAC1093.07	RefSeq	gene	NA	NA	GeneID:14218039	Gene	NA	protein_coding	SPAC1093.07	NA	NA	NA	NA	NA	0.596616	4.20243	24.9048	9.50905e-05	0.000411008
46	SPNCRNA.657	RefSeq	gene	NA	NA	GeneID:14218275	Gene	NA	misc_RNA	SPNCRNA.657	NA	NA	NA	NA	NA	0.596213	3.70459	27.8902	5.09194e-05	0.000245969
609	SPNCRNA.1569	RefSeq	gene	NA	NA	GeneID:14217728	Gene	NA	misc_RNA	SPNCRNA.1569	NA	NA	NA	NA	NA	0.592933	1.89067	12.8074	0.00214948	0.00565045
79	SPAC23C4.07	RefSeq	gene	NA	NA	GeneID:2541939	Gene	tht2	protein_coding	SPAC23C4.07	NA	NA	mug22	NA	NA	0.592407	3.93062	22.7824	0.000152532	0.000609363
856	SPNCRNA.1273	RefSeq	gene	NA	NA	GeneID:14217284	Gene	NA	misc_RNA	SPNCRNA.1273	NA	NA	NA	NA	NA	0.592326	3.21133	14.5561	0.0012698	0.00359731
136	SPNCRNA.766	RefSeq	gene	NA	NA	GeneID:14218031	Gene	NA	misc_RNA	SPNCRNA.766	NA	NA	NA	NA	NA	0.591901	3.88259	31.8038	2.38791e-05	0.000130817
538	SPBP23A10.12	RefSeq	gene	NA	NA	GeneID:2541328	Gene	frg1	protein_coding	SPBP23A10.12	NA	NA	NA	NA	NA	0.591672	6.59748	88.9676	2.20107e-08	5.80597e-07
637	SPBC4B4.11	RefSeq	gene	NA	NA	GeneID:2540876	Gene	NA	protein_coding	SPBC4B4.11	NA	NA	NA	NA	NA	0.590821	6.0385	59.8029	3.98913e-07	4.99573e-06
884	SPNCRNA.1298	RefSeq	gene	NA	NA	GeneID:14217229	Gene	NA	misc_RNA	SPNCRNA.1298	NA	NA	NA	NA	NA	0.590347	2.3368	14.632	0.00124201	0.00353054
705	SPNCRNA.1684	RefSeq	gene	NA	NA	GeneID:14217557	Gene	NA	misc_RNA	SPNCRNA.1684	NA	NA	NA	NA	NA	0.590328	4.99846	56.8343	5.68966e-07	6.62969e-06
649	SPNCRNA.1615	RefSeq	gene	NA	NA	GeneID:14217721	Gene	NA	misc_RNA	SPNCRNA.1615	NA	NA	NA	NA	NA	0.589797	5.33825	68.045	1.5931e-07	2.50558e-06
530	SPNCRNA.1471	RefSeq	gene	NA	NA	GeneID:14217808	Gene	NA	misc_RNA	SPNCRNA.1471	NA	NA	NA	NA	NA	0.586652	4.59886	21.8637	0.000239554	0.00088577
365	SPNCRNA.1066	RefSeq	gene	NA	NA	GeneID:14217951	Gene	NA	misc_RNA	SPNCRNA.1066	NA	NA	NA	NA	NA	0.585214	1.37455	7.25742	0.014851	0.0297286
398	SPNCRNA.1305	RefSeq	gene	NA	NA	GeneID:14217642	Gene	NA	misc_RNA	SPNCRNA.1305	NA	NA	NA	NA	NA	0.585186	2.8283	17.1847	0.000608911	0.00194087
186	SPNCRNA.834	RefSeq	gene	NA	NA	GeneID:14218296	Gene	NA	misc_RNA	SPNCRNA.834	NA	NA	NA	NA	NA	0.585138	2.62949	17.6468	0.000538449	0.00174073

## Sheet: Down in ppr4D
	gene_id	source	type	score	phase	db_xref	gbkey	gene	gene_biotype	locus_tag	partial	pseudo	gene_synonym	old_locus_tag	note	logFC	logCPM	F	PValue	FDR
686	SPBC56F2.09c	RefSeq	gene	NA	NA	GeneID:2541060	Gene	arg5	protein_coding	SPBC56F2.09c	NA	NA	NA	NA	NA	-0.585156	7.01704	94.5898	1.38253e-08	4.09865e-07
559	SPBC15C4.04c	RefSeq	gene	NA	NA	GeneID:2539903	Gene	NA	protein_coding	SPBC15C4.04c	NA	NA	NA	NA	NA	-0.585688	7.14607	67.7953	1.63582e-07	2.53655e-06
36	SPAC12G12.14c	RefSeq	gene	NA	NA	GeneID:2543089	Gene	pfs2	protein_coding	SPAC12G12.14c	NA	NA	NA	NA	NA	-0.586133	4.57704	19.9245	0.000421664	0.0014254
542	SPBC29A3.15c	RefSeq	gene	NA	NA	GeneID:2540507	Gene	rsm23	protein_coding	SPBC29A3.15c	NA	NA	NA	NA	NA	-0.587461	6.31864	101.548	8.02391e-09	2.74287e-07
192	SPAC4F8.12c	RefSeq	gene	NA	NA	GeneID:2543413	Gene	spp42	protein_coding	SPAC4F8.12c	NA	NA	cwf6	NA	NA	-0.588008	7.27345	84.6423	3.20226e-08	7.69001e-07
704	SPBC16G5.12c	RefSeq	gene	NA	NA	GeneID:2539881	Gene	top3	protein_coding	SPBC16G5.12c	NA	NA	NA	NA	NA	-0.588932	4.87935	21.457	0.000339949	0.00119499
776	SPCC16A11.02	RefSeq	gene	NA	NA	GeneID:2539337	Gene	utp13	protein_coding	SPCC16A11.02	NA	NA	SPCC63.16	NA	NA	-0.589077	6.88698	88.3163	2.32659e-08	6.08912e-07
591	SPBC4F6.12	RefSeq	gene	NA	NA	GeneID:2540856	Gene	pxl1	protein_coding	SPBC4F6.12	NA	NA	NA	NA	NA	-0.589369	5.36708	54.8362	7.2851e-07	8.09456e-06
707	SPBC244.01c	RefSeq	gene	NA	NA	GeneID:2540650	Gene	sid4	protein_coding	SPBC244.01c	NA	NA	NA	NA	NA	-0.589394	5.3867	50.3249	1.30706e-06	1.27287e-05
495	SPBC3D6.02	RefSeq	gene	NA	NA	GeneID:2540960	Gene	but2	protein_coding	SPBC3D6.02	NA	NA	NA	NA	NA	-0.58953	10.0163	31.574	2.49214e-05	0.000134946
796	SPCC1322.03	RefSeq	gene	NA	NA	GeneID:2539071	Gene	NA	protein_coding	SPCC1322.03	NA	NA	NA	NA	NA	-0.589849	3.57923	17.7217	0.000527909	0.001712
371	SPAC29B12.07	RefSeq	gene	NA	NA	GeneID:2542678	Gene	sec16	protein_coding	SPAC29B12.07	NA	NA	NA	NA	NA	-0.590142	7.06197	69.3628	1.38716e-07	2.28353e-06
417	SPBC31E1.06	RefSeq	gene	NA	NA	GeneID:2540390	Gene	bms1	protein_coding	SPBC31E1.06	NA	NA	SPBC800.01	NA	NA	-0.590311	7.87809	84.0236	3.38308e-08	7.98029e-07
784	SPCC1795.08c	RefSeq	gene	NA	NA	GeneID:2539114	Gene	vid21	protein_coding	SPCC1795.08c	NA	NA	NA	NA	NA	-0.590404	5.85124	66.9216	1.79569e-07	2.67953e-06
339	SPAPB8E5.07c	RefSeq	gene	NA	NA	GeneID:2543238	Gene	NA	protein_coding	SPAPB8E5.07c	NA	NA	NA	NA	NA	-0.591099	7.51655	102.497	7.46889e-09	2.61998e-07
122	SPAC824.02	RefSeq	gene	NA	NA	GeneID:2542981	Gene	NA	protein_coding	SPAC824.02	NA	NA	NA	NA	NA	-0.591161	5.88026	71.2535	1.14147e-07	1.98646e-06
297	SPAC1527.01	RefSeq	gene	NA	NA	GeneID:3361410	Gene	mok11	protein_coding	SPAC1527.01	NA	NA	SPAC23D3.15	NA	NA	-0.592321	5.59624	49.0051	1.56246e-06	1.46674e-05
295	SPAC23D3.06c	RefSeq	gene	NA	NA	GeneID:2541507	Gene	nup146	protein_coding	SPAC23D3.06c	NA	NA	NA	NA	NA	-0.592591	7.04127	75.3687	7.574e-08	1.45821e-06
597	SPBC19C7.03	RefSeq	gene	NA	NA	GeneID:2540810	Gene	cyr1	protein_coding	SPBC19C7.03	NA	NA	git2	NA	NA	-0.594731	6.09078	93.6859	1.48746e-08	4.31428e-07
376	SPAC1039.09	RefSeq	gene	NA	NA	GeneID:2543028	Gene	isp5	protein_coding	SPAC1039.09	NA	NA	NA	NA	NA	-0.595162	2.83086	18.5722	0.000423068	0.00142799
127	SPAC17A5.14	RefSeq	gene	NA	NA	GeneID:2542204	Gene	exo2	protein_coding	SPAC17A5.14	NA	NA	NA	NA	NA	-0.595235	6.9232	89.501	2.10386e-08	5.61587e-07
139	SPAPB1A10.13	RefSeq	gene	NA	NA	GeneID:2543439	Gene	NA	protein_coding	SPAPB1A10.13	NA	NA	NA	NA	NA	-0.595524	5.54939	47.3527	1.96378e-06	1.77322e-05
874	SPCC70.03c	RefSeq	gene	NA	NA	GeneID:2539452	Gene	NA	protein_coding	SPCC70.03c	NA	NA	NA	NA	NA	-0.596548	7.26243	83.3947	3.57862e-08	8.35426e-07
248	SPAC15A10.11	RefSeq	gene	NA	NA	GeneID:2542809	Gene	ubr11	protein_coding	SPAC15A10.11	NA	NA	NA	NA	NA	-0.59792	7.13948	94.8887	1.34966e-08	4.03693e-07
298	SPAC1527.03	RefSeq	gene	NA	NA	GeneID:2541645	Gene	NA	protein_coding	SPAC1527.03	NA	NA	NA	NA	NA	-0.599404	6.77507	53.8132	1.4267e-06	1.36947e-05
848	SPCC1739.10	RefSeq	gene	NA	NA	GeneID:2539381	Gene	mug33	protein_coding	SPCC1739.10	NA	NA	NA	NA	NA	-0.599716	6.58762	84.3245	3.29377e-08	7.82943e-07
346	SPAC1006.06	RefSeq	gene	NA	NA	GeneID:2542953	Gene	rgf2	protein_coding	SPAC1006.06	NA	NA	NA	NA	NA	-0.600944	6.44112	71.9468	1.06384e-07	1.88067e-06
350	SPAC29A4.02c	RefSeq	gene	NA	NA	GeneID:2542298	Gene	NA	protein_coding	SPAC29A4.02c	NA	NA	NA	NA	NA	-0.601398	10.5557	34.1483	1.56192e-05	9.22013e-05
634	SPBC11C11.06c	RefSeq	gene	NA	NA	GeneID:2539978	Gene	NA	protein_coding	SPBC11C11.06c	NA	NA	NA	NA	NA	-0.603176	5.11743	58.4567	4.67788e-07	5.61681e-06
529	SPBC9B6.04c	RefSeq	gene	NA	NA	GeneID:2540210	Gene	tuf1	protein_coding	SPBC9B6.04c	NA	NA	NA	NA	NA	-0.603224	7.57235	21.5906	0.00109879	0.00318422
587	SPBC1826.01c	RefSeq	gene	NA	NA	GeneID:2539633	Gene	mot1	protein_coding	SPBC1826.01c	NA	NA	NA	NA	NA	-0.603799	7.10812	69.8594	1.31738e-07	2.22329e-06
108	SPAC57A7.10c	RefSeq	gene	NA	NA	GeneID:2542247	Gene	sec21	protein_coding	SPAC57A7.10c	NA	NA	NA	NA	NA	-0.603948	8.06929	83.275	3.61723e-08	8.36028e-07
118	SPAC343.11c	RefSeq	gene	NA	NA	GeneID:2541710	Gene	msc1	protein_coding	SPAC343.11c	NA	NA	NA	NA	NA	-0.604855	5.53219	35.4875	1.97892e-05	0.000111794
270	SPAPB18E9.04c	RefSeq	gene	NA	NA	GeneID:3361427	Gene	NA	protein_coding	SPAPB18E9.04c	TRUE	NA	NA	NA	NA	-0.6049	5.25457	20.5507	0.000633938	0.00200443
742	SPCC794.09c	RefSeq	gene	NA	NA	GeneID:2539035	Gene	ef1a-a	protein_coding	SPCC794.09c	NA	NA	NA	NA	NA	-0.605416	12.9514	19.4241	0.000340793	0.00119733
291	SPAC25G10.03	RefSeq	gene	NA	NA	GeneID:2542707	Gene	zip1	protein_coding	SPAC25G10.03	NA	NA	NA	NA	NA	-0.60579	7.4126	113.415	3.40229e-09	1.42527e-07
435	SPBC582.03	RefSeq	gene	NA	NA	GeneID:2540880	Gene	cdc13	protein_coding	SPBC582.03	NA	NA	NA	NA	NA	-0.606216	7.65928	110.745	4.09787e-09	1.65396e-07
644	SPBC1105.03c	RefSeq	gene	NA	NA	GeneID:2539752	Gene	mrpl16	protein_coding	SPBC1105.03c	NA	NA	NA	NA	NA	-0.606385	5.69393	90.0853	2.00281e-08	5.41965e-07
253	SPAP7G5.02c	RefSeq	gene	NA	NA	GeneID:2542573	Gene	gua2	protein_coding	SPAP7G5.02c	NA	NA	NA	NA	NA	-0.607033	8.89915	69.5707	1.35746e-07	2.25123e-06
504	SPBC17A3.04c	RefSeq	gene	NA	NA	GeneID:2540052	Gene	rar1	protein_coding	SPBC17A3.04c	NA	NA	mrs1	NA	NA	-0.608029	7.61523	80.0796	4.84088e-08	1.03955e-06
783	SPCC1795.11	RefSeq	gene	NA	NA	GeneID:2538689	Gene	sum3	protein_coding	SPCC1795.11	NA	NA	slh3	NA	NA	-0.608259	10.4129	38.9998	6.88641e-06	4.76642e-05
107	SPAC57A7.11	RefSeq	gene	NA	NA	GeneID:2542404	Gene	mip1	protein_coding	SPAC57A7.11	NA	NA	NA	NA	NA	-0.608971	6.60623	79.0754	5.31567e-08	1.1235e-06
469	SPBC216.07c	RefSeq	gene	NA	NA	GeneID:2540720	Gene	tor2	protein_coding	SPBC216.07c	NA	NA	SPBC646.01c	NA	NA	-0.609478	6.96765	71.7312	1.08733e-07	1.91211e-06
29	SPAC24B11.10c	RefSeq	gene	NA	NA	GeneID:2541607	Gene	chr3	protein_coding	SPAC24B11.10c	NA	NA	cfh1	NA	NA	-0.60962	5.80015	80.4497	4.67794e-08	1.01431e-06
797	SPCC1322.13	RefSeq	gene	NA	NA	GeneID:2538734	Gene	ade6	protein_coding	SPCC1322.13	NA	NA	min1	NA	NA	-0.61223	7.16965	81.7475	4.15294e-08	9.18308e-07
191	SPAC4F8.13c	RefSeq	gene	NA	NA	GeneID:2543129	Gene	rng2	protein_coding	SPAC4F8.13c	NA	NA	NA	NA	NA	-0.613235	5.94279	76.4925	6.79299e-08	1.33079e-06
160	SPAC23C11.09	RefSeq	gene	NA	NA	GeneID:2542031	Gene	ala1	protein_coding	SPAC23C11.09	NA	NA	ars1	NA	NA	-0.613813	8.47233	76.7672	6.61598e-08	1.30758e-06
497	SPBC3D6.12	RefSeq	gene	NA	NA	GeneID:2540971	Gene	NA	protein_coding	SPBC3D6.12	NA	NA	NA	NA	NA	-0.614687	7.34752	126.411	1.44813e-09	7.61389e-08
480	SPBC1734.11	RefSeq	gene	NA	NA	GeneID:2539671	Gene	mas5	protein_coding	SPBC1734.11	NA	NA	NA	NA	NA	-0.614983	9.23897	76.1526	7.01931e-08	1.36713e-06
228	SPAC6G10.12c	RefSeq	gene	NA	NA	GeneID:2541661	Gene	ace2	protein_coding	SPAC6G10.12c	NA	NA	NA	NA	NA	-0.615059	6.10057	45.9567	3.97548e-06	3.11893e-05
619	SPBC405.01	RefSeq	gene	NA	NA	GeneID:2541034	Gene	ade1	protein_coding	SPBC405.01	NA	NA	SPBC4C3.02c	NA	NA	-0.616536	8.83456	58.1508	4.85222e-07	5.79498e-06
826	SPCC1450.11c	RefSeq	gene	NA	NA	GeneID:2539208	Gene	cek1	protein_coding	SPCC1450.11c	NA	NA	NA	NA	NA	-0.61786	5.32418	61.439	3.29935e-07	4.3054e-06
452	SPBC947.01	RefSeq	gene	NA	NA	GeneID:2541249	Gene	NA	protein_coding	SPBC947.01	NA	NA	NA	NA	NA	-0.619263	5.81312	67.1127	1.75929e-07	2.64288e-06
460	SPNCRNA.1384	RefSeq	gene	NA	NA	GeneID:14217656	Gene	NA	misc_RNA	SPNCRNA.1384	NA	NA	NA	NA	NA	-0.619479	1.24083	7.39698	0.0140596	0.0283647
80	SPAC23C4.19	RefSeq	gene	NA	NA	GeneID:2541916	Gene	spt5	protein_coding	SPAC23C4.19	NA	NA	NA	NA	NA	-0.620224	7.38346	70.8348	1.23873e-07	2.12088e-06
794	SPCC645.08c	RefSeq	gene	NA	NA	GeneID:2539488	Gene	snd1	protein_coding	SPCC645.08c	NA	NA	NA	NA	NA	-0.622329	7.90064	94.081	1.44054e-08	4.21645e-07
852	SPCC576.17c	RefSeq	gene	NA	NA	GeneID:2539554	Gene	NA	protein_coding	SPCC576.17c	NA	NA	NA	NA	NA	-0.622727	3.82382	40.1915	5.69382e-06	4.10642e-05
82	SPAC30D11.10	RefSeq	gene	NA	NA	GeneID:2543086	Gene	rad22	protein_coding	SPAC30D11.10	NA	NA	rad22A	NA	NA	-0.622777	4.29763	19.7564	0.000436882	0.00146575
53	SPAC3H8.02	RefSeq	gene	NA	NA	GeneID:2543637	Gene	NA	protein_coding	SPAC3H8.02	NA	NA	NA	NA	NA	-0.622858	6.66584	84.2741	3.30853e-08	7.8329e-07
513	SPBC27.04	RefSeq	gene	NA	NA	GeneID:2540497	Gene	uds1	protein_coding	SPBC27.04	TRUE	NA	NA	NA	NA	-0.622914	7.08882	42.9643	1.47463e-05	8.80573e-05
476	SPBC337.03	RefSeq	gene	NA	NA	GeneID:2540220	Gene	NA	protein_coding	SPBC337.03	TRUE	NA	NA	NA	NA	-0.624099	4.47141	34.3357	1.51109e-05	8.98412e-05
500	SPBC27B12.11c	RefSeq	gene	NA	NA	GeneID:2540501	Gene	NA	protein_coding	SPBC27B12.11c	NA	NA	NA	NA	NA	-0.624463	5.49546	38.1725	1.30393e-05	7.9349e-05
200	SPAC1805.17	RefSeq	gene	NA	NA	GeneID:3361487	Gene	crm1	protein_coding	SPAC1805.17	NA	NA	SPAC1B2.01	NA	NA	-0.624906	7.24738	113.319	3.42491e-09	1.42527e-07
301	SPNCRNA.99	RefSeq	gene	NA	NA	GeneID:5802956	Gene	NA	misc_RNA	SPNCRNA.99	NA	NA	NA	NA	NA	-0.625103	1.99541	8.69472	0.00859877	0.0186566
533	SPBC16E9.10c	RefSeq	gene	NA	NA	GeneID:2539968	Gene	NA	protein_coding	SPBC16E9.10c	NA	NA	NA	NA	NA	-0.625256	5.91286	88.9801	2.19873e-08	5.80597e-07
553	SPBC17G9.09	RefSeq	gene	NA	NA	GeneID:2539738	Gene	tif213	protein_coding	SPBC17G9.09	NA	NA	NA	NA	NA	-0.625278	8.88899	60.1737	3.81978e-07	4.82878e-06
882	SPCP1E11.10	RefSeq	gene	NA	NA	GeneID:2538792	Gene	NA	protein_coding	SPCP1E11.10	TRUE	NA	NA	NA	NA	-0.625324	4.95316	33.8746	2.11443e-05	0.000118253
872	SPCC1494.10	RefSeq	gene	NA	NA	GeneID:2538721	Gene	adn3	protein_coding	SPCC1494.10	NA	NA	SPCC70.01	NA	NA	-0.625546	5.6208	93.1105	1.55886e-08	4.48257e-07
741	SPCC794.07	RefSeq	gene	NA	NA	GeneID:2538797	Gene	lat1	protein_coding	SPCC794.07	NA	NA	NA	NA	NA	-0.626149	8.39413	89.7032	2.06828e-08	5.54298e-07
561	SPBC16H5.08c	RefSeq	gene	NA	NA	GeneID:2540078	Gene	NA	protein_coding	SPBC16H5.08c	NA	NA	NA	NA	NA	-0.628411	9.18202	69.1914	1.41218e-07	2.31335e-06
98	SPAC57A10.02	RefSeq	gene	NA	NA	GeneID:2541590	Gene	cdr2	protein_coding	SPAC57A10.02	NA	NA	NA	NA	NA	-0.629181	5.79398	84.319	3.29537e-08	7.82943e-07
455	SPBC119.07	RefSeq	gene	NA	NA	GeneID:2539996	Gene	ppk19	protein_coding	SPBC119.07	NA	NA	vps15	NA	NA	-0.630384	4.94016	52.4766	9.8433e-07	1.02726e-05
490	SPBC4.04c	RefSeq	gene	NA	NA	GeneID:2540620	Gene	mcm2	protein_coding	SPBC4.04c	NA	NA	nda1	NA	NA	-0.631199	5.64784	69.6649	1.34423e-07	2.24596e-06
465	SPBC36.10	RefSeq	gene	NA	NA	GeneID:2540922	Gene	NA	protein_coding	SPBC36.10	NA	NA	NA	NA	NA	-0.631294	5.89573	78.7501	5.48042e-08	1.15106e-06
165	SPAC18G6.05c	RefSeq	gene	NA	NA	GeneID:2542235	Gene	NA	protein_coding	SPAC18G6.05c	NA	NA	NA	NA	NA	-0.631703	7.8603	102.781	7.31106e-09	2.57811e-07
131	SPAC1002.18	RefSeq	gene	NA	NA	GeneID:2543261	Gene	urg3	protein_coding	SPAC1002.18	NA	NA	NA	NA	NA	-0.633982	6.81284	64.0172	3.94379e-07	4.95749e-06
701	SPBC3F6.05	RefSeq	gene	NA	NA	GeneID:2541022	Gene	rga1	protein_coding	SPBC3F6.05	NA	NA	NA	NA	NA	-0.63559	6.16228	97.4764	1.09878e-08	3.48902e-07
577	SPBC29A10.10c	RefSeq	gene	NA	NA	GeneID:2540523	Gene	NA	protein_coding	SPBC29A10.10c	NA	NA	NA	NA	NA	-0.636104	6.66361	78.2422	5.74909e-08	1.19624e-06
843	SPCC290.04	RefSeq	gene	NA	NA	GeneID:2539242	Gene	ams2	protein_coding	SPCC290.04	NA	NA	SPCC4F11.01	NA	NA	-0.637484	5.89663	56.8717	5.9052e-07	6.84512e-06
810	SPCC188.14	RefSeq	gene	NA	NA	GeneID:14217202	Gene	NA	protein_coding	SPCC188.14	NA	NA	NA	NA	NA	-0.640255	3.54448	27.2576	5.79139e-05	0.000273834
169	SPAC4G9.08c	RefSeq	gene	NA	NA	GeneID:2543393	Gene	rpc2	protein_coding	SPAC4G9.08c	NA	NA	NA	NA	NA	-0.640336	6.64828	95.7025	1.26449e-08	3.79915e-07
458	SPBC577.06c	RefSeq	gene	NA	NA	GeneID:2540883	Gene	stt4	protein_coding	SPBC577.06c	NA	NA	NA	NA	NA	-0.640597	6.77364	62.1507	5.36588e-07	6.31834e-06
84	SPAC56F8.10	RefSeq	gene	NA	NA	GeneID:2542993	Gene	met9	protein_coding	SPAC56F8.10	NA	NA	met5	NA	NA	-0.640703	7.04509	90.7574	1.89321e-08	5.21995e-07
475	SPBC146.13c	RefSeq	gene	NA	NA	GeneID:2539659	Gene	myo1	protein_coding	SPBC146.13c	NA	NA	NA	NA	NA	-0.642377	8.2446	77.5667	6.12936e-08	1.24823e-06
643	SPBC1105.01	RefSeq	gene	NA	NA	GeneID:3361337	Gene	rrp12	protein_coding	SPBC1105.01	NA	NA	SPBPB7E8.03	NA	NA	-0.64277	6.35225	87.748	2.44265e-08	6.29451e-07
698	SPBC14F5.03c	RefSeq	gene	NA	NA	GeneID:2539863	Gene	kap123	protein_coding	SPBC14F5.03c	NA	NA	NA	NA	NA	-0.643037	8.29701	115.638	2.92256e-09	1.29677e-07
657	SPBC31F10.10c	RefSeq	gene	NA	NA	GeneID:2540322	Gene	NA	protein_coding	SPBC31F10.10c	NA	NA	NA	NA	NA	-0.644265	5.85261	82.4482	3.89699e-08	8.82088e-07
834	SPCC1223.07c	RefSeq	gene	NA	NA	GeneID:2539278	Gene	drs1	protein_coding	SPCC1223.07c	NA	NA	NA	NA	NA	-0.644339	8.34805	108.176	4.91941e-09	1.91628e-07
57	SPAC1F3.07c	RefSeq	gene	NA	NA	GeneID:2541419	Gene	rsc58	protein_coding	SPAC1F3.07c	NA	NA	NA	NA	NA	-0.646293	5.54373	63.2051	2.6999e-07	3.7097e-06
305	SPAC9E9.06c	RefSeq	gene	NA	NA	GeneID:2542653	Gene	NA	protein_coding	SPAC9E9.06c	NA	NA	NA	NA	NA	-0.646969	7.8471	107.661	5.10517e-09	1.97715e-07
837	SPCC737.04	RefSeq	gene	NA	NA	GeneID:2538872	Gene	NA	protein_coding	SPCC737.04	NA	NA	NA	NA	NA	-0.648896	2.99291	14.8345	0.00117115	0.00336913
317	SPAC31F12.01	RefSeq	gene	NA	NA	GeneID:2543190	Gene	zds1	protein_coding	SPAC31F12.01	NA	NA	SPAC637.14	NA	NA	-0.649207	5.83616	86.0708	2.8244e-08	7.0087e-07
319	SPAC12B10.10	RefSeq	gene	NA	NA	GeneID:2543030	Gene	NA	protein_coding	SPAC12B10.10	TRUE	NA	NA	NA	NA	-0.650255	3.16904	17.241	0.0005998	0.00191547
444	SPBC354.05c	RefSeq	gene	NA	NA	GeneID:2541044	Gene	sre2	protein_coding	SPBC354.05c	NA	NA	NA	NA	NA	-0.650967	6.26105	90.8453	1.87938e-08	5.20324e-07
456	SPBC119.10	RefSeq	gene	NA	NA	GeneID:2539704	Gene	asn1	protein_coding	SPBC119.10	NA	NA	NA	NA	NA	-0.651407	8.89128	75.0469	7.81566e-08	1.49277e-06
528	SPBC11G11.07	RefSeq	gene	NA	NA	GeneID:2539916	Gene	mtr10	protein_coding	SPBC11G11.07	NA	NA	SPBC18H10.01	NA	NA	-0.65248	6.1449	101.889	7.81951e-09	2.70055e-07
526	SPBC2F12.10	RefSeq	gene	NA	NA	GeneID:2540365	Gene	NA	protein_coding	SPBC2F12.10	NA	NA	NA	NA	NA	-0.65345	5.72146	90.1486	1.9922e-08	5.41965e-07
345	SPAC22E12.11c	RefSeq	gene	NA	NA	GeneID:2541899	Gene	set3	protein_coding	SPAC22E12.11c	NA	NA	NA	NA	NA	-0.654359	5.49376	61.5712	3.24972e-07	4.27526e-06
563	SPBC16H5.02	RefSeq	gene	NA	NA	GeneID:2539972	Gene	pfk1	protein_coding	SPBC16H5.02	NA	NA	NA	NA	NA	-0.655333	10.2465	42.4454	4.01674e-06	3.13296e-05
472	SPBP35G2.07	RefSeq	gene	NA	NA	GeneID:2541345	Gene	ilv1	protein_coding	SPBP35G2.07	NA	NA	NA	NA	NA	-0.655751	8.30997	90.5228	1.93069e-08	5.3015e-07
415	SPBC660.10	RefSeq	gene	NA	NA	GeneID:2541108	Gene	NA	protein_coding	SPBC660.10	TRUE	NA	NA	NA	NA	-0.656445	4.48847	17.1042	0.00121254	0.00346588
859	SPCC1840.02c	RefSeq	gene	NA	NA	GeneID:2538822	Gene	bgs4	protein_coding	SPCC1840.02c	NA	NA	orb11	NA	NA	-0.657638	9.08257	64.8208	2.25609e-07	3.22987e-06
83	SPAC30D11.04c	RefSeq	gene	NA	NA	GeneID:2542254	Gene	nup124	protein_coding	SPAC30D11.04c	NA	NA	NA	NA	NA	-0.65907	7.35606	59.1738	1.11765e-06	1.12606e-05
772	SPCC1393.11	RefSeq	gene	NA	NA	GeneID:2538991	Gene	NA	protein_coding	SPCC1393.11	NA	NA	NA	NA	NA	-0.65973	4.54511	45.8995	2.41301e-06	2.08609e-05
747	SPCC1682.08c	RefSeq	gene	NA	NA	GeneID:2539137	Gene	NA	protein_coding	SPCC1682.08c	NA	NA	NA	NA	NA	-0.660304	5.42237	70.4625	1.23783e-07	2.12088e-06
235	SPAC3H5.06c	RefSeq	gene	NA	NA	GeneID:2543629	Gene	pol1	protein_coding	SPAC3H5.06c	NA	NA	swi7	NA	NA	-0.661237	6.15101	63.3199	3.00681e-07	4.02912e-06
128	SPAC17A5.15c	RefSeq	gene	NA	NA	GeneID:2542408	Gene	NA	protein_coding	SPAC17A5.15c	NA	NA	NA	NA	NA	-0.661995	8.90112	77.5861	6.11804e-08	1.24823e-06
448	SPBC839.16	RefSeq	gene	NA	NA	GeneID:2541217	Gene	NA	protein_coding	SPBC839.16	NA	NA	NA	NA	NA	-0.662682	7.60985	78.3327	6.22476e-08	1.26382e-06
710	SPBC1289.04c	RefSeq	gene	NA	NA	GeneID:2539992	Gene	pob1	protein_coding	SPBC1289.04c	NA	NA	NA	NA	NA	-0.662765	6.47809	127.564	1.34756e-09	7.34038e-08
156	SPAC3C7.08c	RefSeq	gene	NA	NA	GeneID:2543082	Gene	elf1	protein_coding	SPAC3C7.08c	NA	NA	NA	NA	NA	-0.664052	8.24262	125.138	1.56907e-09	8.02625e-08
706	SPBC543.09	RefSeq	gene	NA	NA	GeneID:2541079	Gene	yta12	protein_coding	SPBC543.09	NA	NA	NA	NA	NA	-0.665431	6.98548	92.2072	1.67875e-08	4.72589e-07
121	SPAC343.16	RefSeq	gene	NA	NA	GeneID:2542867	Gene	lys2	protein_coding	SPAC343.16	TRUE	NA	NA	NA	NA	-0.66552	8.25426	85.6562	2.9287e-08	7.16143e-07
125	SPAC664.15	RefSeq	gene	NA	NA	GeneID:3361526	Gene	caf4	protein_coding	SPAC664.15	NA	NA	NA	NA	NA	-0.665578	4.92101	67.6112	1.66815e-07	2.55173e-06
135	SPAPB1A10.06c	RefSeq	gene	NA	NA	GeneID:2543371	Gene	NA	protein_coding	SPAPB1A10.06c	NA	NA	NA	NA	NA	-0.666196	6.1855	113.497	3.38317e-09	1.42527e-07
287	SPAC1F7.05	RefSeq	gene	NA	NA	GeneID:2541695	Gene	cdc22	protein_coding	SPAC1F7.05	NA	NA	NA	NA	NA	-0.667904	8.77817	67.9431	1.61038e-07	2.52484e-06
755	SPCC962.06c	RefSeq	gene	NA	NA	GeneID:2538832	Gene	bpb1	protein_coding	SPCC962.06c	NA	NA	sf1	NA	NA	-0.668076	6.40878	91.6263	1.76126e-08	4.93741e-07
249	SPAC15A10.16	RefSeq	gene	NA	NA	GeneID:2542756	Gene	bud6	protein_coding	SPAC15A10.16	TRUE	NA	SPAC15E1.01	NA	NA	-0.669916	6.15546	67.8626	1.62419e-07	2.52484e-06
709	SPBC1289.01c	RefSeq	gene	NA	NA	GeneID:2539716	Gene	chr4	protein_coding	SPBC1289.01c	NA	NA	SPBC1539.11c	NA	NA	-0.67115	5.80563	85.8953	2.86804e-08	7.06466e-07
629	SPBC25H2.13c	RefSeq	gene	NA	NA	GeneID:2540627	Gene	cdc20	protein_coding	SPBC25H2.13c	NA	NA	pol2	NA	NA	-0.672426	5.74126	60.5285	3.7344e-07	4.75435e-06
664	SPBC1604.20c	RefSeq	gene	NA	NA	GeneID:2539857	Gene	tea2	protein_coding	SPBC1604.20c	NA	NA	klp4	NA	NA	-0.673285	3.76549	9.08387	0.0125704	0.0257322
550	SPBC17G9.03c	RefSeq	gene	NA	NA	GeneID:2539746	Gene	krs1	protein_coding	SPBC17G9.03c	NA	NA	NA	NA	NA	-0.674046	9.00555	64.9705	2.21927e-07	3.18397e-06
774	SPCC63.05	RefSeq	gene	NA	NA	GeneID:2539161	Gene	NA	protein_coding	SPCC63.05	TRUE	NA	NA	NA	NA	-0.676928	4.07657	23.4758	0.000168762	0.000660459
558	SPBC14C8.14c	RefSeq	gene	NA	NA	GeneID:2539834	Gene	pol5	protein_coding	SPBC14C8.14c	NA	NA	NA	NA	NA	-0.679279	7.10361	131.69	1.04631e-09	5.89096e-08
757	SPCC1672.07	RefSeq	gene	NA	NA	GeneID:2539299	Gene	NA	protein_coding	SPCC1672.07	NA	NA	NA	NA	NA	-0.680014	7.05363	123.219	1.773e-09	8.79935e-08
229	SPAC6G9.10c	RefSeq	gene	NA	NA	GeneID:2541556	Gene	sen1	protein_coding	SPAC6G9.10c	NA	NA	NA	NA	NA	-0.680265	6.64044	126.737	1.41892e-09	7.54505e-08
740	SPCC794.04c	RefSeq	gene	NA	NA	GeneID:2539445	Gene	NA	protein_coding	SPCC794.04c	NA	NA	NA	NA	NA	-0.680488	1.77978	9.65111	0.00609663	0.0139316
104	SPAC9.03c	RefSeq	gene	NA	NA	GeneID:2543676	Gene	brr2	protein_coding	SPAC9.03c	NA	NA	spp41	NA	NA	-0.681412	7.01399	119.021	2.33026e-09	1.08422e-07
43	SPAC24H6.13	RefSeq	gene	NA	NA	GeneID:2541670	Gene	NA	protein_coding	SPAC24H6.13	NA	NA	NA	NA	NA	-0.681895	6.90841	123.841	1.70389e-09	8.58351e-08
732	SPNCRNA.1113	RefSeq	gene	NA	NA	GeneID:14217339	Gene	NA	misc_RNA	SPNCRNA.1113	NA	NA	NA	NA	NA	-0.684315	0.803558	5.93269	0.0254973	0.0470611
754	SPCC962.02c	RefSeq	gene	NA	NA	GeneID:2538875	Gene	bir1	protein_coding	SPCC962.02c	NA	NA	SPCP31B10.10c	NA	NA	-0.688659	5.46259	106.712	5.4682e-09	2.09354e-07
246	SPAC8C9.06c	RefSeq	gene	NA	NA	GeneID:2543312	Gene	ppr4	protein_coding	SPAC8C9.06c	NA	NA	NA	NA	NA	-0.690271	5.94587	87.6546	2.46232e-08	6.3209e-07
61	SPAC1296.02	RefSeq	gene	NA	NA	GeneID:2543025	Gene	cox4	protein_coding	SPAC1296.02	NA	NA	NA	NA	NA	-0.690311	6.80639	117.968	2.499e-09	1.1468e-07
642	SPBPB7E8.01	RefSeq	gene	NA	NA	GeneID:2541357	Gene	NA	protein_coding	SPBPB7E8.01	NA	NA	NA	NA	NA	-0.690642	7.66612	37.3319	7.01228e-05	0.000321137
514	SPBC28F2.12	RefSeq	gene	NA	NA	GeneID:2540292	Gene	rpb1	protein_coding	SPBC28F2.12	NA	NA	NA	NA	NA	-0.691485	8.15676	68.1473	2.89973e-07	3.91914e-06
761	SPCC31H12.07	RefSeq	gene	NA	NA	GeneID:2538699	Gene	sec231	protein_coding	SPCC31H12.07	NA	NA	SPCC5E4.01	NA	NA	-0.691631	7.7736	116.459	2.76479e-09	1.25163e-07
74	SPAC821.04c	RefSeq	gene	NA	NA	GeneID:2543204	Gene	cid13	protein_coding	SPAC821.04c	NA	NA	NA	NA	NA	-0.692345	5.36191	80.3991	4.69984e-08	1.01577e-06
756	SPCC1672.06c	RefSeq	gene	NA	NA	GeneID:2539244	Gene	asp1	protein_coding	SPCC1672.06c	NA	NA	vip1	NA	NA	-0.693367	5.88091	45.4557	6.93861e-06	4.79759e-05
527	SPBC1D7.03	RefSeq	gene	NA	NA	GeneID:2540673	Gene	mug80	protein_coding	SPBC1D7.03	NA	NA	NA	NA	NA	-0.693386	7.1954	117.573	2.56564e-09	1.16937e-07
699	SPBC14F5.05c	RefSeq	gene	NA	NA	GeneID:2539943	Gene	sam1	protein_coding	SPBC14F5.05c	NA	NA	NA	NA	NA	-0.693921	10.3179	31.5806	2.59075e-05	0.000139087
870	SPCC1494.05c	RefSeq	gene	NA	NA	GeneID:2538990	Gene	ubp12	protein_coding	SPCC1494.05c	NA	NA	NA	NA	NA	-0.693952	7.11035	140.205	6.342e-10	4.00615e-08
764	SPCC16C4.14c	RefSeq	gene	NA	NA	GeneID:2539187	Gene	sfc4	protein_coding	SPCC16C4.14c	TRUE	NA	NA	NA	NA	-0.694882	6.22286	22.4265	0.00104065	0.00304736
638	SPBC2G2.08	RefSeq	gene	NA	NA	GeneID:2540300	Gene	ade9	protein_coding	SPBC2G2.08	NA	NA	NA	NA	NA	-0.696229	7.47362	122.049	1.91175e-09	9.41816e-08
758	SPCC1672.11c	RefSeq	gene	NA	NA	GeneID:2538749	Gene	NA	protein_coding	SPCC1672.11c	NA	NA	NA	NA	NA	-0.697031	6.73671	99.537	9.35888e-09	3.10418e-07
286	SPAC694.02	RefSeq	gene	NA	NA	GeneID:2543333	Gene	NA	protein_coding	SPAC694.02	NA	NA	NA	NA	NA	-0.697241	8.44932	120.142	2.16456e-09	1.0359e-07
438	SPBC428.05c	RefSeq	gene	NA	NA	GeneID:2541050	Gene	arg12	protein_coding	SPBC428.05c	NA	NA	NA	NA	NA	-0.697628	7.7895	104.845	6.26959e-09	2.28295e-07
373	SPAC29B12.08	RefSeq	gene	NA	NA	GeneID:2542669	Gene	NA	protein_coding	SPAC29B12.08	NA	NA	NA	NA	NA	-0.698025	5.90856	96.2027	1.21511e-08	3.7668e-07
579	SPBC29A10.13	RefSeq	gene	NA	NA	GeneID:2540446	Gene	atp7	protein_coding	SPBC29A10.13	NA	NA	NA	NA	NA	-0.699813	6.90221	133.947	9.13774e-10	5.28412e-08
276	SPAC19G12.16c	RefSeq	gene	NA	NA	GeneID:5802945	Gene	adg2	protein_coding	SPAC19G12.16c	NA	NA	SPAC23A1.01c	NA	NA	-0.700655	8.2822	77.0896	6.9979e-08	1.36694e-06
624	SPBC776.08c	RefSeq	gene	NA	NA	GeneID:2541176	Gene	NA	protein_coding	SPBC776.08c	NA	NA	NA	NA	NA	-0.701809	6.57771	125.167	1.56613e-09	8.02625e-08
662	SPBC23E6.04c	RefSeq	gene	NA	NA	GeneID:2540284	Gene	utp10	protein_coding	SPBC23E6.04c	NA	NA	NA	NA	NA	-0.70192	7.56783	101.054	8.33137e-09	2.83351e-07
665	SPBC1604.12	RefSeq	gene	NA	NA	GeneID:2539702	Gene	NA	protein_coding	SPBC1604.12	NA	NA	NA	NA	NA	-0.703078	5.84011	66.0734	2.09229e-07	3.03427e-06
570	SPBC12C2.10c	RefSeq	gene	NA	NA	GeneID:2540018	Gene	pst1	protein_coding	SPBC12C2.10c	NA	NA	SPBC21D10.01c	NA	NA	-0.703301	6.32003	92.2577	1.67179e-08	4.72589e-07
811	SPCC584.04	RefSeq	gene	NA	NA	GeneID:2539479	Gene	sup35	protein_coding	SPCC584.04	NA	NA	erf3	NA	NA	-0.703735	8.68099	80.7234	4.56136e-08	9.93974e-07
216	SPAC1786.02	RefSeq	gene	NA	NA	GeneID:2542164	Gene	NA	protein_coding	SPAC1786.02	NA	NA	NA	NA	NA	-0.705344	8.33715	105.594	5.93332e-09	2.19631e-07
825	SPCC1450.07c	RefSeq	gene	NA	NA	GeneID:2539033	Gene	NA	protein_coding	SPCC1450.07c	NA	NA	NA	NA	NA	-0.707203	4.59615	68.0531	1.59173e-07	2.50558e-06
278	SPAC23A1.17	RefSeq	gene	NA	NA	GeneID:2542019	Gene	NA	protein_coding	SPAC23A1.17	NA	NA	NA	NA	NA	-0.708274	7.37307	94.5962	1.38182e-08	4.09865e-07
850	SPCPB1C11.03	RefSeq	gene	NA	NA	GeneID:2539453	Gene	NA	protein_coding	SPCPB1C11.03	NA	NA	NA	NA	NA	-0.70838	5.5099	114.429	3.17352e-09	1.37178e-07
658	SPBC21C3.01c	RefSeq	gene	NA	NA	GeneID:2540516	Gene	vps13a	protein_coding	SPBC21C3.01c	NA	NA	vps1301	NA	NA	-0.710294	5.01703	74.8417	7.97419e-08	1.50499e-06
50	SPAC2F7.08c	RefSeq	gene	NA	NA	GeneID:2541801	Gene	snf5	protein_coding	SPAC2F7.08c	TRUE	NA	NA	NA	NA	-0.710754	4.55038	37.6885	9.19206e-06	5.9735e-05
792	SPCC550.14	RefSeq	gene	NA	NA	GeneID:2539425	Gene	vgl1	protein_coding	SPCC550.14	NA	NA	NA	NA	NA	-0.711842	8.62552	100.91	8.42284e-09	2.84107e-07
592	SPBC4F6.13c	RefSeq	gene	NA	NA	GeneID:2540888	Gene	NA	protein_coding	SPBC4F6.13c	NA	NA	NA	NA	NA	-0.712486	7.61643	142.367	5.609e-10	3.57908e-08
75	SPAC821.09	RefSeq	gene	NA	NA	GeneID:2543379	Gene	eng1	protein_coding	SPAC821.09	NA	NA	NA	NA	NA	-0.712755	8.32839	111.054	4.00974e-09	1.63414e-07
483	SPBC1709.05	RefSeq	gene	NA	NA	GeneID:2540199	Gene	sks2	protein_coding	SPBC1709.05	NA	NA	hsc1	NA	NA	-0.713644	11.7617	38.0203	8.0763e-06	5.41654e-05
267	SPAC926.09c	RefSeq	gene	NA	NA	GeneID:2543497	Gene	fas1	protein_coding	SPAC926.09c	NA	NA	NA	NA	NA	-0.714791	9.76575	77.6909	6.05735e-08	1.24111e-06
173	SPAC13G7.13c	RefSeq	gene	NA	NA	GeneID:2542861	Gene	msa1	protein_coding	SPAC13G7.13c	NA	NA	SPAC6C3.01c	NA	NA	-0.716233	5.19679	64.3651	2.37245e-07	3.35346e-06
482	SPBC1709.02c	RefSeq	gene	NA	NA	GeneID:2540197	Gene	vrs1	protein_coding	SPBC1709.02c	NA	NA	vas1	NA	NA	-0.716405	8.9495	92.6698	1.61612e-08	4.60767e-07
702	SPBC342.02	RefSeq	gene	NA	NA	GeneID:2540978	Gene	qrs1	protein_coding	SPBC342.02	TRUE	NA	NA	NA	NA	-0.717472	6.74703	73.8431	1.83673e-07	2.72862e-06
300	SPAC29E6.06c	RefSeq	gene	NA	NA	GeneID:2542721	Gene	NA	protein_coding	SPAC29E6.06c	NA	NA	NA	NA	NA	-0.721811	7.74402	116.276	2.7991e-09	1.25866e-07
48	SPAC2F7.03c	RefSeq	gene	NA	NA	GeneID:2541889	Gene	pom1	protein_coding	SPAC2F7.03c	NA	NA	NA	NA	NA	-0.722153	5.98491	73.8625	9.14231e-08	1.6645e-06
722	SPBCPT2R1.08c	RefSeq	gene	NA	NA	GeneID:5802845	Gene	tlh2	protein_coding	SPBCPT2R1.08c	TRUE	NA	NA	NA	NA	-0.725401	2.69975	14.0701	0.00166256	0.00454653
153	SPAC9G1.10c	RefSeq	gene	NA	NA	GeneID:2542329	Gene	NA	protein_coding	SPAC9G1.10c	NA	NA	NA	NA	NA	-0.72675	5.9497	103.07	7.15408e-09	2.5361e-07
861	SPCC1840.06	RefSeq	gene	NA	NA	GeneID:2539241	Gene	atp5	protein_coding	SPCC1840.06	NA	NA	NA	NA	NA	-0.726956	7.01369	173.07	1.15078e-10	1.18619e-08
330	SPAC1782.09c	RefSeq	gene	NA	NA	GeneID:2542358	Gene	clp1	protein_coding	SPAC1782.09c	TRUE	NA	flp1	NA	NA	-0.727935	4.606	22.0975	0.000444641	0.00148806
502	SPBC8D2.18c	RefSeq	gene	NA	NA	GeneID:2541218	Gene	NA	protein_coding	SPBC8D2.18c	NA	NA	NA	NA	NA	-0.728853	10.0099	47.6481	1.88433e-06	1.71071e-05
481	SPBC1734.13	RefSeq	gene	NA	NA	GeneID:2539839	Gene	atp3	protein_coding	SPBC1734.13	NA	NA	NA	NA	NA	-0.728913	7.61764	168.323	1.44462e-10	1.39343e-08
760	SPCC1183.07	RefSeq	gene	NA	NA	GeneID:2538897	Gene	NA	protein_coding	SPCC1183.07	NA	NA	NA	NA	NA	-0.732344	8.17774	127.039	1.39233e-09	7.52306e-08
201	SPAC3F10.06c	RefSeq	gene	NA	NA	GeneID:2543128	Gene	NA	protein_coding	SPAC3F10.06c	TRUE	NA	NA	NA	NA	-0.734615	3.93974	26.9375	8.09308e-05	0.00036125
853	SPCC1620.08	RefSeq	gene	NA	NA	GeneID:2539168	Gene	NA	protein_coding	SPCC1620.08	NA	NA	NA	NA	NA	-0.735637	6.26435	98.607	1.00582e-08	3.28733e-07
97	SPAC19E9.03	RefSeq	gene	NA	NA	GeneID:3361406	Gene	pas1	protein_coding	SPAC19E9.03	NA	NA	SPAC57A10.01	NA	NA	-0.735934	6.14493	72.3734	1.66321e-07	2.55173e-06
881	SPCP1E11.04c	RefSeq	gene	NA	NA	GeneID:2539537	Gene	pal1	protein_coding	SPCP1E11.04c	NA	NA	NA	NA	NA	-0.736021	6.49567	69.7589	3.07513e-07	4.10549e-06
560	SPRRNA.34	RefSeq	gene	NA	NA	GeneID:9406965	Gene	NA	rRNA	SPRRNA.34	NA	NA	NA	NA	NA	-0.736055	1.63305	11.8588	0.00290108	0.00734033
851	SPCC576.01c	RefSeq	gene	NA	NA	GeneID:2539549	Gene	NA	protein_coding	SPCC576.01c	TRUE	NA	NA	NA	NA	-0.740986	3.6006	51.8944	1.0619e-06	1.08622e-05
612	SPBC13E7.04	RefSeq	gene	NA	NA	GeneID:2540185	Gene	atp16	protein_coding	SPBC13E7.04	NA	NA	NA	NA	NA	-0.741833	7.44632	187.91	5.85451e-11	7.00451e-09
254	SPAP7G5.04c	RefSeq	gene	NA	NA	GeneID:2542079	Gene	lys1	protein_coding	SPAP7G5.04c	NA	NA	NA	NA	NA	-0.742462	8.43799	102.157	7.6628e-09	2.66014e-07
821	SPCC191.02c	RefSeq	gene	NA	NA	GeneID:2539546	Gene	NA	protein_coding	SPCC191.02c	TRUE	NA	NA	NA	NA	-0.744273	7.80915	112.479	3.62989e-09	1.49204e-07
876	SPCC70.05c	RefSeq	gene	NA	NA	GeneID:2538820	Gene	NA	protein_coding	SPCC70.05c	NA	NA	NA	NA	NA	-0.750718	6.98125	149.689	3.74531e-10	2.66953e-08
274	SPAC19G12.05	RefSeq	gene	NA	NA	GeneID:2542456	Gene	NA	protein_coding	SPAC19G12.05	NA	NA	NA	NA	NA	-0.751703	6.54757	159.693	2.21784e-10	1.90506e-08
375	SPAC1039.01	RefSeq	gene	NA	NA	GeneID:2542956	Gene	NA	protein_coding	SPAC1039.01	NA	NA	NA	NA	NA	-0.751746	5.27515	77.7497	6.02362e-08	1.23798e-06
90	SPAC56E4.04c	RefSeq	gene	NA	NA	GeneID:2543344	Gene	cut6	protein_coding	SPAC56E4.04c	TRUE	NA	NA	NA	NA	-0.753982	9.37695	101.622	7.97931e-09	2.74161e-07
227	SPAC6G10.08	RefSeq	gene	NA	NA	GeneID:2542598	Gene	idp1	protein_coding	SPAC6G10.08	NA	NA	NA	NA	NA	-0.754334	7.7901	108.861	4.68372e-09	1.85686e-07
749	SPCC4G3.16	RefSeq	gene	NA	NA	GeneID:2539515	Gene	NA	protein_coding	SPCC4G3.16	NA	NA	NA	NA	NA	-0.756055	2.74149	14.5953	0.00145572	0.00405206
85	SPAC22A12.06c	RefSeq	gene	NA	NA	GeneID:2541420	Gene	NA	protein_coding	SPAC22A12.06c	NA	NA	NA	NA	NA	-0.757841	5.94268	161.311	2.0433e-10	1.82535e-08
860	SPCC1840.03	RefSeq	gene	NA	NA	GeneID:2539387	Gene	sal3	protein_coding	SPCC1840.03	NA	NA	pse1	NA	NA	-0.758291	8.00732	157.522	2.47851e-10	2.03407e-08
750	SPCC364.07	RefSeq	gene	NA	NA	GeneID:2539490	Gene	NA	protein_coding	SPCC364.07	NA	NA	NA	NA	NA	-0.760308	7.81314	87.3599	5.24489e-08	1.11205e-06
753	SPCP31B10.07	RefSeq	gene	NA	NA	GeneID:2539544	Gene	eft202	protein_coding	SPCP31B10.07	NA	NA	NA	NA	NA	-0.761342	11.5734	39.4245	6.43214e-06	4.52207e-05
684	SPBC1347.11	RefSeq	gene	NA	NA	GeneID:2540136	Gene	sro1	protein_coding	SPBC1347.11	NA	NA	NA	NA	NA	-0.761574	6.32024	137.367	7.47059e-10	4.55027e-08
551	SPBC17G9.04c	RefSeq	gene	NA	NA	GeneID:2539829	Gene	nup85	protein_coding	SPBC17G9.04c	NA	NA	NA	NA	NA	-0.763219	5.51284	59.4776	7.72817e-07	8.43302e-06
281	SPAC26H5.11	RefSeq	gene	NA	NA	GeneID:2542692	Gene	mug56	protein_coding	SPAC26H5.11	NA	NA	NA	NA	NA	-0.763448	6.20499	155.747	2.71706e-10	2.14118e-08
231	SPAPB1E7.04c	RefSeq	gene	NA	NA	GeneID:2543683	Gene	NA	protein_coding	SPAPB1E7.04c	NA	NA	NA	NA	NA	-0.763891	7.86171	59.9138	2.47706e-06	2.12229e-05
206	SPAC513.01c	RefSeq	gene	NA	NA	GeneID:3361483	Gene	eft201	protein_coding	SPAC513.01c	NA	NA	SPAPYUK71.04c	NA	NA	-0.763937	11.4169	41.7102	4.49417e-06	3.41394e-05
493	SPBC651.01c	RefSeq	gene	NA	NA	GeneID:2541126	Gene	nog1	protein_coding	SPBC651.01c	NA	NA	SPBC725.18c	NA	NA	-0.764029	8.35301	146.443	4.46961e-10	3.08726e-08
304	SPAC9E9.03	RefSeq	gene	NA	NA	GeneID:2543296	Gene	leu2	protein_coding	SPAC9E9.03	NA	NA	NA	NA	NA	-0.766112	8.87635	94.0759	1.44114e-08	4.21645e-07
342	SPAC1B3.16c	RefSeq	gene	NA	NA	GeneID:2542518	Gene	vht1	protein_coding	SPAC1B3.16c	NA	NA	NA	NA	NA	-0.769363	8.01584	180.749	8.06055e-11	9.1535e-09
520	SPBC19C2.05	RefSeq	gene	NA	NA	GeneID:2540580	Gene	ran1	protein_coding	SPBC19C2.05	NA	NA	pat1	NA	NA	-0.770682	3.90461	38.7996	7.1128e-06	4.89782e-05
100	SPAC20G8.06	RefSeq	gene	NA	NA	GeneID:2542001	Gene	not1	protein_coding	SPAC20G8.06	NA	NA	NA	NA	NA	-0.770715	6.97723	95.7633	2.38076e-08	6.18261e-07
453	SPBPJ4664.02	RefSeq	gene	NA	NA	GeneID:2541363	Gene	NA	protein_coding	SPBPJ4664.02	NA	NA	NA	NA	NA	-0.774049	5.28744	78.1762	5.78504e-08	1.19999e-06
535	SPBP23A10.07	RefSeq	gene	NA	NA	GeneID:2541280	Gene	rpa2	protein_coding	SPBP23A10.07	TRUE	NA	NA	NA	NA	-0.774311	8.14988	136.551	7.83493e-10	4.68697e-08
93	SPAC6F12.10c	RefSeq	gene	NA	NA	GeneID:2542871	Gene	ade3	protein_coding	SPAC6F12.10c	NA	NA	min11	NA	NA	-0.77604	8.80517	106.369	5.60649e-09	2.12223e-07
463	SPBC36.01c	RefSeq	gene	NA	NA	GeneID:2540934	Gene	NA	protein_coding	SPBC36.01c	NA	NA	NA	NA	NA	-0.777051	5.32984	89.9129	2.03206e-08	5.4678e-07
489	SPBC4.03c	RefSeq	gene	NA	NA	GeneID:2540710	Gene	NA	protein_coding	SPBC4.03c	NA	NA	NA	NA	NA	-0.778641	6.35812	126.34	1.45459e-09	7.61389e-08
211	SPAC31G5.04	RefSeq	gene	NA	NA	GeneID:2542609	Gene	NA	protein_coding	SPAC31G5.04	NA	NA	NA	NA	NA	-0.779278	7.38812	121.146	2.0271e-09	9.84174e-08
329	SPAC1782.07	RefSeq	gene	NA	NA	GeneID:2542357	Gene	qcr8	protein_coding	SPAC1782.07	NA	NA	NA	NA	NA	-0.78077	8.04281	143.202	5.35157e-10	3.44764e-08
245	SPAC17G6.05c	RefSeq	gene	NA	NA	GeneID:2542419	Gene	NA	protein_coding	SPAC17G6.05c	NA	NA	NA	NA	NA	-0.781536	4.2834	25.4483	0.000191546	0.000732512
51	SPAC2F7.11	RefSeq	gene	NA	NA	GeneID:2541755	Gene	nrd1	protein_coding	SPAC2F7.11	NA	NA	msa2	NA	NA	-0.7822	4.14507	37.9288	9.26314e-06	5.99643e-05
617	SPBC4C3.05c	RefSeq	gene	NA	NA	GeneID:2540873	Gene	nuc1	protein_coding	SPBC4C3.05c	NA	NA	rpa1	NA	NA	-0.78232	8.34181	157.637	2.46389e-10	2.03407e-08
240	SPAC16E8.01	RefSeq	gene	NA	NA	GeneID:2542338	Gene	shd1	protein_coding	SPAC16E8.01	NA	NA	sla1	NA	NA	-0.784815	7.63698	145.278	4.76652e-10	3.25874e-08
99	SPAC20G8.05c	RefSeq	gene	NA	NA	GeneID:2541975	Gene	cdc15	protein_coding	SPAC20G8.05c	NA	NA	NA	NA	NA	-0.786942	6.48053	53.2452	7.26681e-06	4.98338e-05
818	SPCC417.08	RefSeq	gene	NA	NA	GeneID:2539295	Gene	tef3	protein_coding	SPCC417.08	NA	NA	NA	NA	NA	-0.788104	11.8411	39.1413	6.73119e-06	4.68013e-05
324	SPAC1834.02	RefSeq	gene	NA	NA	GeneID:2542115	Gene	aro1	protein_coding	SPAC1834.02	NA	NA	NA	NA	NA	-0.793097	7.87282	144.394	5.0066e-10	3.38831e-08
205	SPACUNK4.10	RefSeq	gene	NA	NA	GeneID:2542594	Gene	NA	protein_coding	SPACUNK4.10	NA	NA	NA	NA	NA	-0.799737	7.36653	178.325	9.00597e-11	1.00567e-08
584	SPBC2G5.06c	RefSeq	gene	NA	NA	GeneID:2540326	Gene	hmt2	protein_coding	SPBC2G5.06c	NA	NA	cad1	NA	NA	-0.800111	7.80178	105.793	8.4384e-09	2.84107e-07
284	SPAC25B8.13c	RefSeq	gene	NA	NA	GeneID:2542728	Gene	isp7	protein_coding	SPAC25B8.13c	NA	NA	NA	NA	NA	-0.800636	5.66937	66.0968	4.38407e-07	5.37972e-06
510	SPBC83.13	RefSeq	gene	NA	NA	GeneID:2540216	Gene	NA	protein_coding	SPBC83.13	NA	NA	NA	NA	NA	-0.807028	6.86001	163.818	1.8023e-10	1.65416e-08
62	SPAC22G7.06c	RefSeq	gene	NA	NA	GeneID:2541544	Gene	ura1	protein_coding	SPAC22G7.06c	NA	NA	NA	NA	NA	-0.809571	9.63943	95.7123	1.2635e-08	3.79915e-07
1	SPAC212.11	RefSeq	gene	NA	NA	GeneID:2541932	Gene	tlh1	protein_coding	SPAC212.11	TRUE	NA	NA	NA	NA	-0.810989	2.5456	14.7705	0.00142732	0.00398129
777	SPCPB16A4.03c	RefSeq	gene	NA	NA	GeneID:2539569	Gene	ade10	protein_coding	SPCPB16A4.03c	NA	NA	NA	NA	NA	-0.811879	8.44328	108.661	4.75125e-09	1.8616e-07
27	SPAC13G6.06c	RefSeq	gene	NA	NA	GeneID:2542828	Gene	gcv2	protein_coding	SPAC13G6.06c	NA	NA	NA	NA	NA	-0.81219	6.989	112.186	5.65678e-09	2.12924e-07
503	SPBC8D2.20c	RefSeq	gene	NA	NA	GeneID:2541273	Gene	sec31	protein_coding	SPBC8D2.20c	NA	NA	NA	NA	NA	-0.8138	7.79303	143.354	5.30613e-10	3.44764e-08
28	SPAC24B11.09	RefSeq	gene	NA	NA	GeneID:2541475	Gene	NA	protein_coding	SPAC24B11.09	NA	NA	NA	NA	NA	-0.815042	4.45474	50.7502	1.23493e-06	1.21856e-05
232	SPAPB1E7.07	RefSeq	gene	NA	NA	GeneID:2543509	Gene	glt1	protein_coding	SPAPB1E7.07	NA	NA	NA	NA	NA	-0.815628	8.0462	34.1571	0.000237488	0.000879098
109	SPAC57A7.04c	RefSeq	gene	NA	NA	GeneID:2541505	Gene	pabp	protein_coding	SPAC57A7.04c	NA	NA	NA	NA	NA	-0.815872	10.1983	63.4148	2.63718e-07	3.65065e-06
310	SPAC17C9.03	RefSeq	gene	NA	NA	GeneID:2542290	Gene	tif471	protein_coding	SPAC17C9.03	NA	NA	NA	NA	NA	-0.817467	9.67238	86.6413	2.68757e-08	6.76944e-07
501	SPBC8D2.06	RefSeq	gene	NA	NA	GeneID:2541245	Gene	irs1	protein_coding	SPBC8D2.06	NA	NA	NA	NA	NA	-0.819945	8.53817	148.923	3.90359e-10	2.75306e-08
102	SPAC3A12.19	RefSeq	gene	NA	NA	GeneID:3361547	Gene	NA	protein_coding	SPAC3A12.19	NA	NA	NA	NA	NA	-0.820537	2.98603	27.6341	5.36312e-05	0.000256739
673	SPNCRNA.111	RefSeq	gene	NA	NA	GeneID:5802827	Gene	NA	misc_RNA	SPNCRNA.111	NA	NA	NA	NA	NA	-0.821024	5.7161	157.06	2.53831e-10	2.049e-08
86	SPAC10F6.01c	RefSeq	gene	NA	NA	GeneID:2542920	Gene	sir1	protein_coding	SPAC10F6.01c	NA	NA	SPAC4C5.05c	NA	NA	-0.823379	9.51479	76.8525	6.56205e-08	1.30076e-06
45	SPAC227.03c	RefSeq	gene	NA	NA	GeneID:2541928	Gene	NA	protein_coding	SPAC227.03c	NA	NA	NA	NA	NA	-0.826605	4.47482	98.0308	1.05205e-08	3.42173e-07
499	SPBC27B12.03c	RefSeq	gene	NA	NA	GeneID:3361266	Gene	erg32	protein_coding	SPBC27B12.03c	NA	NA	NA	NA	NA	-0.828992	6.08475	143.908	5.14395e-10	3.41232e-08
351	SPAC26F1.13c	RefSeq	gene	NA	NA	GeneID:2542670	Gene	lrs1	protein_coding	SPAC26F1.13c	NA	NA	NA	NA	NA	-0.829088	8.66278	135.915	8.13304e-10	4.82225e-08
847	SPCC1739.09c	RefSeq	gene	NA	NA	GeneID:2538807	Gene	cox13	protein_coding	SPCC1739.09c	NA	NA	NA	NA	NA	-0.831659	7.79116	151.49	3.40037e-10	2.53139e-08
327	SPAPYUG7.04c	RefSeq	gene	NA	NA	GeneID:2541470	Gene	rpb9	protein_coding	SPAPYUG7.04c	NA	NA	NA	NA	NA	-0.837859	3.90596	20.9751	0.000559195	0.00180039
247	SPAC15A10.17	RefSeq	gene	NA	NA	GeneID:14218261	Gene	coa2	protein_coding	SPAC15A10.17	TRUE	NA	new5	NA	NA	-0.837864	4.53074	76.8598	6.55749e-08	1.30076e-06
566	SPBC12D12.05c	RefSeq	gene	NA	NA	GeneID:2539713	Gene	NA	protein_coding	SPBC12D12.05c	NA	NA	NA	NA	NA	-0.838368	5.88537	136.773	7.73391e-10	4.66821e-08
838	SPCC737.08	RefSeq	gene	NA	NA	GeneID:2539491	Gene	NA	protein_coding	SPCC737.08	NA	NA	NA	NA	NA	-0.838963	7.14984	236.237	8.72617e-12	1.32876e-09
720	SPNCRNA.1697	RefSeq	gene	NA	NA	GeneID:14217694	Gene	NA	misc_RNA	SPNCRNA.1697	NA	NA	NA	NA	NA	-0.839236	1.59928	13.0546	0.00199137	0.00528193
846	SPCC1739.01	RefSeq	gene	NA	NA	GeneID:2539315	Gene	NA	protein_coding	SPCC1739.01	NA	NA	NA	NA	NA	-0.843198	6.51369	156.721	2.58317e-10	2.06039e-08
335	SPAC4F10.15c	RefSeq	gene	NA	NA	GeneID:2543589	Gene	wsp1	protein_coding	SPAC4F10.15c	NA	NA	NA	NA	NA	-0.848091	5.81989	105.888	5.80701e-09	2.1615e-07
771	SPCC1393.08	RefSeq	gene	NA	NA	GeneID:2538884	Gene	NA	protein_coding	SPCC1393.08	NA	NA	NA	NA	NA	-0.852563	7.11621	22.3281	0.00195794	0.00520564
445	SPBC354.10	RefSeq	gene	NA	NA	GeneID:2540930	Gene	def1	protein_coding	SPBC354.10	NA	NA	NA	NA	NA	-0.853831	8.32184	111.109	4.74614e-09	1.8616e-07
813	SPCC777.09c	RefSeq	gene	NA	NA	GeneID:2538726	Gene	arg1	protein_coding	SPCC777.09c	NA	NA	NA	NA	NA	-0.854876	8.50463	154.008	2.97583e-10	2.26569e-08
751	SPCC970.08	RefSeq	gene	NA	NA	GeneID:2538905	Gene	NA	protein_coding	SPCC970.08	NA	NA	NA	NA	NA	-0.855406	6.1115	167.871	1.47663e-10	1.39343e-08
817	SPCC1902.02	RefSeq	gene	NA	NA	GeneID:2539333	Gene	mug72	protein_coding	SPCC1902.02	NA	NA	SPCC663.16c	NA	NA	-0.866598	4.76466	12.3706	0.00873315	0.018887
78	SPAC23C4.02	RefSeq	gene	NA	NA	GeneID:2541961	Gene	crn1	protein_coding	SPAC23C4.02	TRUE	NA	NA	NA	NA	-0.873166	5.53429	72.7984	2.36665e-07	3.35234e-06
496	SPBC3D6.03c	RefSeq	gene	NA	NA	GeneID:2540985	Gene	trz2	protein_coding	SPBC3D6.03c	NA	NA	sptrz2	NA	NA	-0.881199	4.92171	121.328	2.00322e-09	9.79678e-08
630	SPBC25H2.09	RefSeq	gene	NA	NA	GeneID:2540563	Gene	NA	protein_coding	SPBC25H2.09	NA	NA	NA	NA	NA	-0.887553	4.62858	92.9506	1.57938e-08	4.52215e-07
217	SPAC24C9.12c	RefSeq	gene	NA	NA	GeneID:2542651	Gene	NA	protein_coding	SPAC24C9.12c	NA	NA	NA	NA	NA	-0.893443	9.91259	67.1961	1.74367e-07	2.6253e-06
283	SPNCRNA.968	RefSeq	gene	NA	NA	GeneID:14217932	Gene	NA	misc_RNA	SPNCRNA.968	NA	NA	NA	NA	NA	-0.908836	0.763166	8.55675	0.00904729	0.0194659
25	SPAC5H10.07	RefSeq	gene	NA	NA	GeneID:2542699	Gene	NA	protein_coding	SPAC5H10.07	TRUE	NA	NA	NA	NA	-0.911623	1.585	18.7284	0.000406459	0.0013866
674	SPBC32C12.02	RefSeq	gene	NA	NA	GeneID:2540258	Gene	ste11	protein_coding	SPBC32C12.02	NA	NA	stex	NA	NA	-0.921697	3.51139	34.8341	1.94791e-05	0.000110671
68	SPRRNA.12	RefSeq	gene	NA	NA	GeneID:5802863	Gene	NA	rRNA	SPRRNA.12	NA	NA	NA	NA	NA	-0.921811	2.17528	18.2832	0.000455827	0.00151756
106	SPAC9.10	RefSeq	gene	NA	NA	GeneID:2543578	Gene	thi9	protein_coding	SPAC9.10	NA	NA	NA	NA	NA	-0.923348	5.72047	171.801	1.22224e-10	1.24076e-08
763	SPCC16C4.02c	RefSeq	gene	NA	NA	GeneID:2538903	Gene	NA	protein_coding	SPCC16C4.02c	NA	NA	NA	NA	NA	-0.927792	5.47354	110.54	4.15748e-09	1.66797e-07
807	SPCC622.13c	RefSeq	gene	NA	NA	GeneID:2539480	Gene	tti1	protein_coding	SPCC622.13c	NA	NA	NA	NA	NA	-0.934574	4.35136	35.9727	3.60587e-05	0.000184282
554	SPBC17G9.11c	RefSeq	gene	NA	NA	GeneID:2539661	Gene	pyr1	protein_coding	SPBC17G9.11c	NA	NA	NA	NA	NA	-0.935935	8.6961	151.254	3.44357e-10	2.53537e-08
41	SPAC23E2.03c	RefSeq	gene	NA	NA	GeneID:2541518	Gene	ste7	protein_coding	SPAC23E2.03c	NA	NA	NA	NA	NA	-0.936523	2.69093	40.4373	5.47758e-06	4.01091e-05
116	SPAP27G11.16	RefSeq	gene	NA	NA	GeneID:2541665	Gene	NA	protein_coding	SPAP27G11.16	TRUE	NA	NA	NA	NA	-0.936823	2.44687	9.15464	0.0112039	0.0233686
660	SPBC21C3.10c	RefSeq	gene	NA	NA	GeneID:2540625	Gene	NA	protein_coding	SPBC21C3.10c	NA	NA	NA	NA	NA	-0.937309	1.46266	15.8723	0.000871986	0.00263523
187	SPAC4A8.11c	RefSeq	gene	NA	NA	GeneID:2543618	Gene	fas2	protein_coding	SPAC4A8.11c	NA	NA	lsd1	NA	NA	-0.949772	9.34319	143.551	5.24784e-10	3.44711e-08
277	SPAC23A1.02c	RefSeq	gene	NA	NA	GeneID:2541744	Gene	NA	protein_coding	SPAC23A1.02c	TRUE	NA	NA	NA	NA	-0.962695	3.87425	8.19776	0.0235299	0.0438284
292	SPAC25G10.09c	RefSeq	gene	NA	NA	GeneID:5802955	Gene	pan1	protein_coding	SPAC25G10.09c	NA	NA	SPAC27F1.01c	NA	NA	-0.964248	7.59891	93.8821	2.42667e-07	3.42288e-06
105	SPAC9.09	RefSeq	gene	NA	NA	GeneID:2543585	Gene	met26	protein_coding	SPAC9.09	NA	NA	NA	NA	NA	-0.983331	11.115	76.5152	6.77818e-08	1.33079e-06
511	SPBC29B5.02c	RefSeq	gene	NA	NA	GeneID:2540364	Gene	isp4	protein_coding	SPBC29B5.02c	NA	NA	NA	NA	NA	-0.992235	4.92947	68.5759	3.6811e-07	4.71575e-06
824	SPCC191.07	RefSeq	gene	NA	NA	GeneID:2539146	Gene	cyc1	protein_coding	SPCC191.07	NA	NA	NA	NA	NA	-0.992876	8.75842	194.658	4.37518e-11	5.32976e-09
117	SPAC343.10	RefSeq	gene	NA	NA	GeneID:2543105	Gene	met11	protein_coding	SPAC343.10	NA	NA	mthfr2	NA	NA	-0.999056	6.12371	173.762	1.11382e-10	1.16603e-08
827	SPCC1442.03	RefSeq	gene	NA	NA	GeneID:2538899	Gene	NA	protein_coding	SPCC1442.03	NA	NA	NA	NA	NA	-1.00002	5.43808	100.338	2.18967e-08	5.80597e-07
541	SPBC29A3.11c	RefSeq	gene	NA	NA	GeneID:2540397	Gene	NA	protein_coding	SPBC29A3.11c	NA	NA	NA	NA	NA	-1.02264	5.15735	139.211	6.71395e-10	4.16513e-08
461	SPBC530.10c	RefSeq	gene	NA	NA	GeneID:2540900	Gene	anc1	protein_coding	SPBC530.10c	NA	NA	NA	NA	NA	-1.02695	9.06607	133.945	9.13874e-10	5.28412e-08
849	SPCPB1C11.01	RefSeq	gene	NA	NA	GeneID:2539332	Gene	amt1	protein_coding	SPCPB1C11.01	NA	NA	NA	NA	NA	-1.03908	5.11792	68.4037	1.09223e-06	1.10878e-05
841	SPCC18.18c	RefSeq	gene	NA	NA	GeneID:2539345	Gene	fum1	protein_coding	SPCC18.18c	NA	NA	SPCC290.01c	NA	NA	-1.04044	7.06745	207.684	2.55764e-11	3.36004e-09
271	SPAPB15E9.01c	RefSeq	gene	NA	NA	GeneID:5802937	Gene	NA	protein_coding	SPAPB15E9.01c	NA	NA	NA	NA	NA	-1.0458	10.1699	94.2209	1.42432e-08	4.20395e-07
828	SPCC1442.05c	RefSeq	gene	NA	NA	GeneID:2538857	Gene	NA	protein_coding	SPCC1442.05c	NA	NA	NA	NA	NA	-1.05247	5.25684	102.522	1.87922e-08	5.20324e-07
546	SPBC23G7.08c	RefSeq	gene	NA	NA	GeneID:2540635	Gene	rga7	protein_coding	SPBC23G7.08c	NA	NA	NA	NA	NA	-1.05256	5.44661	133.927	9.14862e-10	5.28412e-08
130	SPAC1002.17c	RefSeq	gene	NA	NA	GeneID:2543260	Gene	urg2	protein_coding	SPAC1002.17c	NA	NA	NA	NA	NA	-1.06578	6.19906	39	0.000258799	0.000948035
800	SPCC338.10c	RefSeq	gene	NA	NA	GeneID:2538862	Gene	cox5	protein_coding	SPCC338.10c	NA	NA	NA	NA	NA	-1.07368	7.06961	278.651	2.16918e-12	4.54173e-10
449	SPBC947.15c	RefSeq	gene	NA	NA	GeneID:2540211	Gene	NA	protein_coding	SPBC947.15c	NA	NA	NA	NA	NA	-1.07743	6.51075	254.84	4.614e-12	7.92661e-10
746	SPCC594.05c	RefSeq	gene	NA	NA	GeneID:2539023	Gene	spf1	protein_coding	SPCC594.05c	NA	NA	spp1	NA	NA	-1.08053	3.46034	25.3079	0.000297552	0.00106269
625	SPBC776.15c	RefSeq	gene	NA	NA	GeneID:2541170	Gene	kgd2	protein_coding	SPBC776.15c	NA	NA	NA	NA	NA	-1.08252	6.86226	254.864	4.61044e-12	7.92661e-10
653	SPNCRNA.1626	RefSeq	gene	NA	NA	GeneID:14217720	Gene	NA	misc_RNA	SPNCRNA.1626	NA	NA	NA	NA	NA	-1.08313	7.46856	190.264	1.29879e-10	1.29879e-08
615	SPBC1778.04	RefSeq	gene	NA	NA	GeneID:2540044	Gene	spo6	protein_coding	SPBC1778.04	NA	NA	NA	NA	NA	-1.08791	1.96921	30.8008	2.88178e-05	0.000151673
555	SPBC17G9.12c	RefSeq	gene	NA	NA	GeneID:2539837	Gene	NA	protein_coding	SPBC17G9.12c	NA	NA	NA	NA	NA	-1.10395	2.35161	22.6365	0.000170232	0.000664658
142	SPAC110.01	RefSeq	gene	NA	NA	GeneID:2541715	Gene	ppk1	protein_coding	SPAC110.01	NA	NA	SPAC140.05	NA	NA	-1.10542	5.06255	150.888	3.51167e-10	2.55741e-08
678	SPBC215.08c	RefSeq	gene	NA	NA	GeneID:2540729	Gene	arg4	protein_coding	SPBC215.08c	NA	NA	NA	NA	NA	-1.1079	7.97665	214.507	1.95463e-11	2.67266e-09
484	SPBC409.08	RefSeq	gene	NA	NA	GeneID:2541015	Gene	NA	protein_coding	SPBC409.08	NA	NA	NA	NA	NA	-1.11784	7.03738	195.738	1.36848e-10	1.34835e-08
296	SPAC23D3.12	RefSeq	gene	NA	NA	GeneID:2541484	Gene	NA	protein_coding	SPAC23D3.12	NA	NA	NA	NA	NA	-1.11903	7.17126	78.4863	5.60974e-06	4.06767e-05
773	SPCC63.03	RefSeq	gene	NA	NA	GeneID:2539584	Gene	NA	protein_coding	SPCC63.03	NA	NA	NA	NA	NA	-1.13068	3.06247	15.5457	0.00278883	0.00709652
724	SPCC757.09c	RefSeq	gene	NA	NA	GeneID:2539434	Gene	rnc1	protein_coding	SPCC757.09c	TRUE	NA	NA	NA	NA	-1.1358	6.73224	236.274	8.71455e-12	1.32876e-09
132	SPAC1002.19	RefSeq	gene	NA	NA	GeneID:2543259	Gene	urg1	protein_coding	SPAC1002.19	NA	NA	NA	NA	NA	-1.15184	5.71691	25.1311	0.00152293	0.00421116
775	SPCC63.13	RefSeq	gene	NA	NA	GeneID:2539451	Gene	NA	protein_coding	SPCC63.13	NA	NA	NA	NA	NA	-1.15365	2.242	24.95	0.000111045	0.0004694
667	SPBC1604.07	RefSeq	gene	NA	NA	GeneID:2539732	Gene	atp4	protein_coding	SPBC1604.07	NA	NA	NA	NA	NA	-1.19614	7.10491	292.172	1.4512e-12	3.35277e-10
403	SPNCRNA.1312	RefSeq	gene	NA	NA	GeneID:14217641	Gene	NA	misc_RNA	SPNCRNA.1312	NA	NA	NA	NA	NA	-1.21733	2.17712	48.6855	1.63235e-06	1.52152e-05
768	SPCC1020.09	RefSeq	gene	NA	NA	GeneID:2539303	Gene	gnr1	protein_coding	SPCC1020.09	NA	NA	NA	NA	NA	-1.24028	3.71111	120.708	2.08586e-09	1.00542e-07
822	SPCC191.03c	RefSeq	gene	NA	NA	GeneID:2539193	Gene	NA	protein_coding	SPCC191.03c	TRUE	NA	NA	NA	NA	-1.24903	4.34535	88.088	5.46757e-08	1.15106e-06
361	SPAC14C4.14	RefSeq	gene	NA	NA	GeneID:2541526	Gene	atp1	protein_coding	SPAC14C4.14	NA	NA	NA	NA	NA	-1.25081	8.46903	300.887	1.13035e-12	2.80493e-10
735	SPCC1235.17	RefSeq	gene	NA	NA	GeneID:14217332	Gene	NA	protein_coding	SPCC1235.17	NA	NA	NA	NA	NA	-1.25351	3.29671	124.158	1.66975e-09	8.47525e-08
72	SPAC222.12c	RefSeq	gene	NA	NA	GeneID:2541927	Gene	atp2	protein_coding	SPAC222.12c	NA	NA	NA	NA	NA	-1.26167	9.57568	205.729	2.76671e-11	3.56479e-09
873	SPCC70.02c	RefSeq	gene	NA	NA	GeneID:2539524	Gene	NA	protein_coding	SPCC70.02c	NA	NA	NA	NA	NA	-1.27553	5.24237	330.938	5.01871e-13	1.46731e-10
6	SPAC977.17	RefSeq	gene	NA	NA	GeneID:2543301	Gene	NA	protein_coding	SPAC977.17	NA	NA	NA	NA	NA	-1.28663	4.60006	108.789	1.23037e-08	3.7668e-07
170	SPAC4G9.20c	RefSeq	gene	NA	NA	GeneID:2543680	Gene	NA	protein_coding	SPAC4G9.20c	NA	NA	NA	NA	NA	-1.29633	5.77209	199.037	9.65005e-11	1.03814e-08
487	SPBC1306.01c	RefSeq	gene	NA	NA	GeneID:2539776	Gene	NA	protein_coding	SPBC1306.01c	NA	NA	NA	NA	NA	-1.32166	6.42471	330.797	5.03702e-13	1.46731e-10
725	SPCC613.10	RefSeq	gene	NA	NA	GeneID:2538983	Gene	qcr2	protein_coding	SPCC613.10	NA	NA	NA	NA	NA	-1.33382	6.91296	491.424	1.65935e-14	9.26468e-12
64	SPNCRNA.679	RefSeq	gene	NA	NA	GeneID:14217976	Gene	NA	misc_RNA	SPNCRNA.679	NA	NA	NA	NA	NA	-1.36505	2.73315	69.6325	1.34876e-07	2.24794e-06
836	SPCC737.02c	RefSeq	gene	NA	NA	GeneID:2539439	Gene	qcr7	protein_coding	SPCC737.02c	NA	NA	NA	NA	NA	-1.39462	7.00765	633.584	1.80897e-15	2.42402e-12
543	SPBC29A3.18	RefSeq	gene	NA	NA	GeneID:2540456	Gene	cyt1	protein_coding	SPBC29A3.18	NA	NA	NA	NA	NA	-1.48323	7.43155	557.146	5.5636e-15	3.57386e-12
540	SPBP23A10.15c	RefSeq	gene	NA	NA	GeneID:2541300	Gene	qcr1	protein_coding	SPBP23A10.15c	NA	NA	mas1	NA	NA	-1.54208	8.10808	561.947	5.16241e-15	3.57386e-12
237	SPNCRNA.910	RefSeq	gene	NA	NA	GeneID:14218124	Gene	NA	misc_RNA	SPNCRNA.910	NA	NA	NA	NA	NA	-1.54422	0.567031	32.6336	2.05e-05	0.000115118
603	SPBC1703.13c	RefSeq	gene	NA	NA	GeneID:2539652	Gene	NA	protein_coding	SPBC1703.13c	NA	NA	NA	NA	NA	-1.64177	7.35206	372.405	1.55344e-12	3.46935e-10
562	SPBC16H5.06	RefSeq	gene	NA	NA	GeneID:2540075	Gene	rip1	protein_coding	SPBC16H5.06	NA	NA	NA	NA	NA	-1.69322	6.91007	598.305	2.98595e-15	3.11181e-12
311	SPAC27D7.03c	RefSeq	gene	NA	NA	GeneID:2542080	Gene	mei2	protein_coding	SPAC27D7.03c	NA	NA	NA	NA	NA	-1.7851	3.05339	149.743	3.73445e-10	2.66953e-08
386	SPAC186.09	RefSeq	gene	NA	NA	GeneID:2542602	Gene	NA	protein_coding	SPAC186.09	TRUE	NA	NA	NA	NA	-1.89705	-0.855198	11.6862	0.00306734	0.00769706
390	SPAC750.08c	RefSeq	gene	NA	NA	GeneID:2542710	Gene	NA	protein_coding	SPAC750.08c	TRUE	NA	NA	NA	NA	-1.90696	0.429016	27.389	5.63775e-05	0.000267703
238	SPAC3A11.07	RefSeq	gene	NA	NA	GeneID:2543119	Gene	NA	protein_coding	SPAC3A11.07	NA	NA	NA	NA	NA	-1.98324	7.70929	564.986	3.30585e-14	1.58209e-11
539	SPBTRNAASN.02	RefSeq	gene	NA	NA	GeneID:3361203	Gene	NA	tRNA	SPBTRNAASN.02	NA	NA	NA	NA	NA	-2.66351	-1.94248	6.34895	0.0214236	0.0405819
385	SPAC186.06	RefSeq	gene	NA	NA	GeneID:2542595	Gene	NA	protein_coding	SPAC186.06	NA	NA	NA	NA	NA	-2.87855	-1.4561	16.6926	0.00069545	0.00216923
384	SPAC186.05c	RefSeq	gene	NA	NA	GeneID:2542574	Gene	NA	protein_coding	SPAC186.05c	NA	NA	NA	NA	NA	-3.40548	2.97245	394.333	1.11478e-13	4.57611e-11
