# Supplementary material for: Heterochromatin epimutations impose mitochondrial dysfunction to confer antifungal resistance
Source: EMBO J. 2025 Dec 1;45(2):417–48. doi: 10.1038/s44318-025-00649-0 (PMC12811382; doi:10.1038/s44318-025-00649-0)
Supplement: Supplementary file 7 — Source data Fig. 3 [file 44318_2025_649_MOESM7_ESM.zip › 121174_Source_Data_Fig_3/Fig_3B/DEG_upanddown_cup1tt.xlsx]

## Sheet: DEG cup1tt
	gene_id	source	type	score	phase	db_xref	gbkey	gene	gene_biotype	locus_tag	partial	pseudo	gene_synonym	old_locus_tag	note	logFC	logCPM	F	PValue	FDR
1	SPAC212.11	RefSeq	gene	NA	NA	GeneID:2541932	Gene	tlh1	protein_coding	SPAC212.11	TRUE	NA	NA	NA	NA	-1.17622	2.5456	31.3675	3.92942e-05	0.000252175
2	SPAC977.18	RefSeq	gene	NA	NA	GeneID:14218019	Gene	NA	protein_coding	SPAC977.18	NA	NA	NA	NA	NA	0.810326	1.0937	12.436	0.00241419	0.00785198
3	SPAC977.07c	RefSeq	gene	NA	NA	GeneID:2543047	Gene	NA	protein_coding	SPAC977.07c	TRUE	NA	NA	NA	NA	-1.11253	1.27103	23.1217	0.00014119	0.000723774
4	SPNCRNA.602	RefSeq	gene	NA	NA	GeneID:14218020	Gene	NA	misc_RNA	SPNCRNA.602	NA	NA	NA	NA	NA	1.7417	1.72238	82.8285	3.76541e-08	8.35373e-07
5	SPAC977.14c	RefSeq	gene	NA	NA	GeneID:2543325	Gene	NA	protein_coding	SPAC977.14c	NA	NA	NA	NA	NA	0.833931	10.8146	79.7594	4.98694e-08	1.04089e-06
6	SPAC977.16c	RefSeq	gene	NA	NA	GeneID:2541810	Gene	dak2	protein_coding	SPAC977.16c	TRUE	NA	NA	NA	NA	-0.739642	4.00187	37.6397	8.59897e-06	7.10396e-05
7	SPAC977.17	RefSeq	gene	NA	NA	GeneID:2543301	Gene	NA	protein_coding	SPAC977.17	NA	NA	NA	NA	NA	-1.22554	4.60006	104.876	1.59868e-08	4.11968e-07
8	SPAPJ695.02	RefSeq	gene	NA	NA	GeneID:14218113	Gene	NA	protein_coding	SPAPJ695.02	NA	NA	NA	NA	NA	0.799532	1.54367	9.61729	0.00616971	0.0171842
9	SPNCRNA.603	RefSeq	gene	NA	NA	GeneID:14218099	Gene	NA	misc_RNA	SPNCRNA.603	NA	NA	NA	NA	NA	2.13643	0.610318	51.1619	1.16929e-06	1.40904e-05
10	SPAC1F8.01	RefSeq	gene	NA	NA	GeneID:2541758	Gene	ght3	protein_coding	SPAC1F8.01	NA	NA	NA	NA	NA	1.03369	3.38932	61.8857	3.13489e-07	4.85075e-06
11	SPAC1F8.02c	RefSeq	gene	NA	NA	GeneID:2541821	Gene	NA	protein_coding	SPAC1F8.02c	NA	NA	NA	NA	NA	3.64499	1.20897	147.222	4.28253e-10	2.0065e-08
12	SPAC1F8.03c	RefSeq	gene	NA	NA	GeneID:2541891	Gene	str3	protein_coding	SPAC1F8.03c	NA	NA	NA	NA	NA	3.18473	6.7872	242.496	6.45211e-07	8.71555e-06
13	SPNCRNA.604	RefSeq	gene	NA	NA	GeneID:14218351	Gene	NA	misc_RNA	SPNCRNA.604	NA	NA	NA	NA	NA	1.14257	3.83144	69.1294	1.42136e-07	2.50608e-06
14	SPNCRNA.605	RefSeq	gene	NA	NA	GeneID:14218056	Gene	NA	misc_RNA	SPNCRNA.605	NA	NA	NA	NA	NA	0.683253	5.60435	65.6632	2.05733e-07	3.39511e-06
15	SPAC1F8.04c	RefSeq	gene	NA	NA	GeneID:2541820	Gene	NA	protein_coding	SPAC1F8.04c	NA	NA	NA	NA	NA	1.2139	2.20626	38.362	7.63699e-06	6.42812e-05
16	SPNCRNA.607	RefSeq	gene	NA	NA	GeneID:14218218	Gene	NA	misc_RNA	SPNCRNA.607	NA	NA	NA	NA	NA	0.971552	3.91579	78.7185	5.4967e-08	1.13462e-06
17	SPAC1F8.06	RefSeq	gene	NA	NA	GeneID:2541854	Gene	fta5	protein_coding	SPAC1F8.06	NA	NA	sma5	NA	NA	1.07019	5.09049	166.173	1.60436e-10	8.95767e-09
18	SPAC1F8.08	RefSeq	gene	NA	NA	GeneID:2541747	Gene	NA	protein_coding	SPAC1F8.08	TRUE	NA	NA	NA	NA	0.874995	5.60524	163.04	1.87349e-10	1.00419e-08
19	SPAC11D3.19	RefSeq	gene	NA	NA	GeneID:14217906	Gene	NA	protein_coding	SPAC11D3.19	NA	NA	NA	NA	NA	0.854666	2.95467	41.2519	4.82362e-06	4.40904e-05
20	SPAC11D3.03c	RefSeq	gene	NA	NA	GeneID:2542947	Gene	NA	protein_coding	SPAC11D3.03c	NA	NA	NA	NA	NA	0.763654	3.25224	32.0145	2.29659e-05	0.000161828
21	SPAC11D3.09	RefSeq	gene	NA	NA	GeneID:2541568	Gene	NA	protein_coding	SPAC11D3.09	NA	NA	NA	NA	NA	0.769604	2.50421	22.9414	0.000147097	0.00074776
22	SPAC11D3.13	RefSeq	gene	NA	NA	GeneID:2542927	Gene	NA	protein_coding	SPAC11D3.13	NA	NA	NA	NA	NA	1.07313	7.26365	334.436	4.58714e-13	5.91035e-11
23	SPNCRNA.609	RefSeq	gene	NA	NA	GeneID:14217858	Gene	NA	misc_RNA	SPNCRNA.609	NA	NA	NA	NA	NA	0.671471	4.91082	73.2266	9.35479e-08	1.79077e-06
24	SPAC5H10.02c	RefSeq	gene	NA	NA	GeneID:2541799	Gene	NA	protein_coding	SPAC5H10.02c	NA	NA	NA	NA	NA	0.818341	2.28037	27.3701	5.65948e-05	0.000339467
25	SPNCRNA.613	RefSeq	gene	NA	NA	GeneID:14217987	Gene	NA	misc_RNA	SPNCRNA.613	NA	NA	NA	NA	NA	1.13012	3.29872	96.933	1.14683e-08	3.16506e-07
26	SPAC5H10.06c	RefSeq	gene	NA	NA	GeneID:2542714	Gene	adh4	protein_coding	SPAC5H10.06c	NA	NA	NA	NA	NA	-0.709486	6.00138	113.239	3.44391e-09	1.18525e-07
27	SPAC5H10.07	RefSeq	gene	NA	NA	GeneID:2542699	Gene	NA	protein_coding	SPAC5H10.07	TRUE	NA	NA	NA	NA	-1.06364	1.585	27.0505	6.04303e-05	0.000359257
28	SPAC5H10.10	RefSeq	gene	NA	NA	GeneID:2541553	Gene	NA	protein_coding	SPAC5H10.10	NA	NA	NA	NA	NA	-0.596433	5.59482	82.5815	3.85029e-08	8.45801e-07
29	SPAC5H10.12c	RefSeq	gene	NA	NA	GeneID:2541724	Gene	NA	protein_coding	SPAC5H10.12c	NA	NA	NA	NA	NA	-0.606697	6.19347	45.5164	4.60545e-06	4.24354e-05
30	SPNCRNA.616	RefSeq	gene	NA	NA	GeneID:14217989	Gene	NA	misc_RNA	SPNCRNA.616	NA	NA	NA	NA	NA	1.4588	3.25092	101.826	7.85652e-09	2.32915e-07
31	SPAC13G6.06c	RefSeq	gene	NA	NA	GeneID:2542828	Gene	gcv2	protein_coding	SPAC13G6.06c	NA	NA	NA	NA	NA	-0.687092	6.989	82.7537	5.35019e-08	1.11324e-06
32	SPNCRNA.622	RefSeq	gene	NA	NA	GeneID:14218352	Gene	NA	misc_RNA	SPNCRNA.622	NA	NA	NA	NA	NA	0.655732	4.91487	74.6672	8.11185e-08	1.59382e-06
33	SPNCRNA.632	RefSeq	gene	NA	NA	GeneID:14218365	Gene	NA	misc_RNA	SPNCRNA.632	NA	NA	NA	NA	NA	1.72305	1.474	64.4706	2.34493e-07	3.81336e-06
34	SPNCRNA.148	RefSeq	gene	NA	NA	GeneID:9407316	Gene	NA	misc_RNA	SPNCRNA.148	NA	NA	NA	NA	NA	4.28912	-2.30933	7.34341	0.0154693	0.0372553
35	SPNCRNA.635	RefSeq	gene	NA	NA	GeneID:14218291	Gene	NA	misc_RNA	SPNCRNA.635	NA	NA	NA	NA	NA	0.847033	2.04837	26.5409	6.71603e-05	0.000388664
36	SPNCRNA.644	RefSeq	gene	NA	NA	GeneID:14218360	Gene	NA	misc_RNA	SPNCRNA.644	NA	NA	NA	NA	NA	0.718231	2.81702	33.6741	1.6992e-05	0.000127203
37	SPAC13C5.04	RefSeq	gene	NA	NA	GeneID:2542450	Gene	NA	protein_coding	SPAC13C5.04	NA	NA	NA	NA	NA	0.959478	5.5612	128.73	1.25367e-09	4.92974e-08
38	SPNCRNA.648	RefSeq	gene	NA	NA	GeneID:14218088	Gene	NA	misc_RNA	SPNCRNA.648	NA	NA	NA	NA	NA	1.68164	5.48374	342.159	3.77299e-13	5.26646e-11
39	SPNCRNA.650	RefSeq	gene	NA	NA	GeneID:14218350	Gene	NA	misc_RNA	SPNCRNA.650	NA	NA	NA	NA	NA	0.955671	1.76123	21.08	0.000227166	0.00106883
40	SPNCRNA.653	RefSeq	gene	NA	NA	GeneID:14218214	Gene	NA	misc_RNA	SPNCRNA.653	NA	NA	NA	NA	NA	0.618129	1.03645	7.25503	0.014865	0.035994
41	SPNCRNA.654	RefSeq	gene	NA	NA	GeneID:14217927	Gene	NA	misc_RNA	SPNCRNA.654	NA	NA	NA	NA	NA	1.64562	1.24716	51.0439	1.18771e-06	1.42355e-05
42	SPAC227.03c	RefSeq	gene	NA	NA	GeneID:2541928	Gene	NA	protein_coding	SPAC227.03c	NA	NA	NA	NA	NA	-0.802631	4.47482	97.5125	1.09567e-08	3.05875e-07
43	SPNCRNA.657	RefSeq	gene	NA	NA	GeneID:14218275	Gene	NA	misc_RNA	SPNCRNA.657	NA	NA	NA	NA	NA	0.585681	3.70459	28.1481	4.83418e-05	0.000299344
44	SPNCRNA.658	RefSeq	gene	NA	NA	GeneID:14218220	Gene	NA	misc_RNA	SPNCRNA.658	NA	NA	NA	NA	NA	1.20951	3.25974	60.5721	3.64667e-07	5.56554e-06
45	SPAC2F7.06c	RefSeq	gene	NA	NA	GeneID:2541638	Gene	pol4	protein_coding	SPAC2F7.06c	NA	NA	NA	NA	NA	2.10567	1.51712	65.7083	2.04725e-07	3.39511e-06
46	SPAC2F7.11	RefSeq	gene	NA	NA	GeneID:2541755	Gene	nrd1	protein_coding	SPAC2F7.11	NA	NA	msa2	NA	NA	-0.586552	4.14507	23.133	0.000151521	0.000767341
47	SPNCRNA.155	RefSeq	gene	NA	NA	GeneID:9406975	Gene	NA	misc_RNA	SPNCRNA.155	NA	NA	NA	NA	NA	0.962979	0.541056	14.7615	0.00119616	0.00430583
48	SPAC13A11.03	RefSeq	gene	NA	NA	GeneID:2542548	Gene	mcp7	protein_coding	SPAC13A11.03	NA	NA	mug32	NA	NA	1.39373	5.94791	218.237	6.86777e-11	4.30038e-09
49	SPNCRNA.663	RefSeq	gene	NA	NA	GeneID:14218216	Gene	NA	misc_RNA	SPNCRNA.663	NA	NA	NA	NA	NA	0.651778	3.72059	39.8149	6.04391e-06	5.32118e-05
50	SPAC22F3.07c	RefSeq	gene	NA	NA	GeneID:2541878	Gene	atp20	protein_coding	SPAC22F3.07c	NA	NA	NA	NA	NA	-0.626818	6.97142	104.367	6.49541e-09	1.97057e-07
51	SPAC1296.02	RefSeq	gene	NA	NA	GeneID:2543025	Gene	cox4	protein_coding	SPAC1296.02	NA	NA	NA	NA	NA	-0.865462	6.80639	187.354	5.99926e-11	3.86491e-09
52	SPAC22G7.11c	RefSeq	gene	NA	NA	GeneID:2541751	Gene	NA	protein_coding	SPAC22G7.11c	NA	NA	NA	NA	NA	1.14208	3.30706	75.3883	7.55955e-08	1.50294e-06
53	SPNCRNA.679	RefSeq	gene	NA	NA	GeneID:14217976	Gene	NA	misc_RNA	SPNCRNA.679	NA	NA	NA	NA	NA	-1.23335	2.73315	62.9128	2.79017e-07	4.40899e-06
54	SPNCRNA.681	RefSeq	gene	NA	NA	GeneID:14217977	Gene	NA	misc_RNA	SPNCRNA.681	NA	NA	NA	NA	NA	1.16648	-0.407452	9.04928	0.00755656	0.0203411
55	SPNCRNA.684	RefSeq	gene	NA	NA	GeneID:14218294	Gene	NA	misc_RNA	SPNCRNA.684	NA	NA	NA	NA	NA	0.627646	2.01939	9.54567	0.00632772	0.0175697
56	SPNCRNA.685	RefSeq	gene	NA	NA	GeneID:14217883	Gene	NA	misc_RNA	SPNCRNA.685	NA	NA	NA	NA	NA	0.606833	2.26508	8.42149	0.009559	0.0248527
57	SPNCRNA.686	RefSeq	gene	NA	NA	GeneID:14218091	Gene	NA	misc_RNA	SPNCRNA.686	NA	NA	NA	NA	NA	0.608449	1.5316	8.12506	0.01063	0.0271216
58	SPNCRNA.687	RefSeq	gene	NA	NA	GeneID:14218173	Gene	NA	misc_RNA	SPNCRNA.687	NA	NA	NA	NA	NA	1.78107	4.71229	313.734	7.91677e-13	8.99023e-11
59	SPNCRNA.690	RefSeq	gene	NA	NA	GeneID:14218289	Gene	NA	misc_RNA	SPNCRNA.690	NA	NA	NA	NA	NA	1.72073	4.02748	320.165	6.65844e-13	8.11119e-11
60	SPAC23G3.03	RefSeq	gene	NA	NA	GeneID:2541831	Gene	sib2	protein_coding	SPAC23G3.03	NA	NA	NA	NA	NA	1.22669	5.7507	400.374	9.77857e-14	1.72412e-11
61	SPAC22H12.01c	RefSeq	gene	NA	NA	GeneID:2541723	Gene	mug35	protein_coding	SPAC22H12.01c	NA	NA	SPAC23G3.13c	NA	NA	0.757769	6.27126	163.116	1.86645e-10	1.00419e-08
62	SPRRNA.12	RefSeq	gene	NA	NA	GeneID:5802863	Gene	NA	rRNA	SPRRNA.12	NA	NA	NA	NA	NA	-0.676201	2.17528	11.157	0.00364739	0.0110327
63	SPAC1687.14c	RefSeq	gene	NA	NA	GeneID:2542111	Gene	NA	protein_coding	SPAC1687.14c	NA	NA	NA	NA	NA	0.620535	4.51772	42.265	4.1284e-06	3.87398e-05
64	SPAC1687.16c	RefSeq	gene	NA	NA	GeneID:2542109	Gene	erg31	protein_coding	SPAC1687.16c	NA	NA	erg3	NA	NA	0.797878	7.60087	105.218	1.15265e-08	3.16506e-07
65	SPNCRNA.697	RefSeq	gene	NA	NA	GeneID:14217882	Gene	NA	misc_RNA	SPNCRNA.697	NA	NA	NA	NA	NA	1.09385	2.61081	37.9225	8.20712e-06	6.83077e-05
66	SPAC222.12c	RefSeq	gene	NA	NA	GeneID:2541927	Gene	atp2	protein_coding	SPAC222.12c	NA	NA	NA	NA	NA	-1.25043	9.57568	202.664	3.13372e-11	2.14244e-09
67	SPAC222.15	RefSeq	gene	NA	NA	GeneID:3361533	Gene	meu13	protein_coding	SPAC222.15	TRUE	NA	SPAC821.01	NA	NA	0.613266	1.82038	10.6281	0.00435281	0.0128193
68	SPAC821.09	RefSeq	gene	NA	NA	GeneID:2543379	Gene	eng1	protein_coding	SPAC821.09	NA	NA	NA	NA	NA	-0.696291	8.32839	106.789	5.43791e-09	1.70252e-07
69	SPAC139.05	RefSeq	gene	NA	NA	GeneID:2541647	Gene	NA	protein_coding	SPAC139.05	NA	NA	NA	NA	NA	2.00744	3.91273	241.953	7.13969e-12	5.76337e-10
70	SPNCRNA.707	RefSeq	gene	NA	NA	GeneID:14218208	Gene	NA	misc_RNA	SPNCRNA.707	NA	NA	NA	NA	NA	0.951886	1.84226	28.4385	4.56119e-05	0.000284809
71	SPAC23C4.06c	RefSeq	gene	NA	NA	GeneID:2541945	Gene	NA	protein_coding	SPAC23C4.06c	NA	NA	NA	NA	NA	-0.607834	6.42586	115.011	3.04982e-09	1.06426e-07
72	SPAC1A6.06c	RefSeq	gene	NA	NA	GeneID:2542280	Gene	meu31	protein_coding	SPAC1A6.06c	NA	NA	NA	NA	NA	0.655997	2.90615	28.7088	4.32246e-05	0.00027193
73	SPATRNASER.01	RefSeq	gene	NA	NA	GeneID:3361488	Gene	NA	tRNA	SPATRNASER.01	NA	NA	NA	NA	NA	4.59678	-2.13457	7.75623	0.0132568	0.0326546
74	SPAC56F8.10	RefSeq	gene	NA	NA	GeneID:2542993	Gene	met9	protein_coding	SPAC56F8.10	NA	NA	met5	NA	NA	-0.611726	7.04509	84.56	3.22569e-08	7.53036e-07
75	SPNCRNA.716	RefSeq	gene	NA	NA	GeneID:14218342	Gene	NA	misc_RNA	SPNCRNA.716	NA	NA	NA	NA	NA	0.675828	5.61324	106.893	5.39674e-09	1.69757e-07
76	SPAC22A12.06c	RefSeq	gene	NA	NA	GeneID:2541420	Gene	NA	protein_coding	SPAC22A12.06c	NA	NA	NA	NA	NA	-0.765316	5.94268	170.23	1.31755e-10	7.481e-09
77	SPNCRNA.718	RefSeq	gene	NA	NA	GeneID:14218324	Gene	NA	misc_RNA	SPNCRNA.718	NA	NA	NA	NA	NA	0.59574	3.33302	21.1266	0.000224644	0.00105994
78	SPAC10F6.01c	RefSeq	gene	NA	NA	GeneID:2542920	Gene	sir1	protein_coding	SPAC10F6.01c	NA	NA	SPAC4C5.05c	NA	NA	-0.587286	9.51479	39.4801	6.37522e-06	5.57624e-05
79	SPAC10F6.06	RefSeq	gene	NA	NA	GeneID:2543009	Gene	vip1	protein_coding	SPAC10F6.06	NA	NA	NA	NA	NA	0.680067	8.81764	95.8281	1.25189e-08	3.36853e-07
80	SPAC10F6.15	RefSeq	gene	NA	NA	GeneID:2543053	Gene	NA	protein_coding	SPAC10F6.15	NA	NA	NA	NA	NA	0.834399	0.949689	10.4901	0.00456116	0.013339
81	SPAC6F12.03c	RefSeq	gene	NA	NA	GeneID:2542946	Gene	fsv1	protein_coding	SPAC6F12.03c	NA	NA	NA	NA	NA	0.611732	5.53748	67.8587	1.62485e-07	2.80943e-06
82	SPATRNAPRO.02	RefSeq	gene	NA	NA	GeneID:14218195	Gene	NA	tRNA	SPATRNAPRO.02	NA	NA	NA	NA	NA	1.06249	0.350004	10.9507	0.00390616	0.011715
83	SPNCRNA.735	RefSeq	gene	NA	NA	GeneID:14218177	Gene	NA	misc_RNA	SPNCRNA.735	NA	NA	NA	NA	NA	1.13963	3.07872	87.6131	2.47114e-08	5.95562e-07
84	SPNCRNA.738	RefSeq	gene	NA	NA	GeneID:14218115	Gene	NA	misc_RNA	SPNCRNA.738	NA	NA	NA	NA	NA	1.00768	3.03444	57.5386	5.22331e-07	7.54227e-06
85	SPAC57A10.06	RefSeq	gene	NA	NA	GeneID:2542149	Gene	mug15	protein_coding	SPAC57A10.06	TRUE	NA	NA	NA	NA	1.029	1.26119	17.0189	0.000636652	0.00254661
86	SPAC9.09	RefSeq	gene	NA	NA	GeneID:2543585	Gene	met26	protein_coding	SPAC9.09	NA	NA	NA	NA	NA	-0.816844	11.115	53.1458	9.02871e-07	1.15443e-05
87	SPAC9.10	RefSeq	gene	NA	NA	GeneID:2543578	Gene	thi9	protein_coding	SPAC9.10	NA	NA	NA	NA	NA	-0.868516	5.72047	159.12	2.28348e-10	1.15904e-08
88	SPAC57A7.09	RefSeq	gene	NA	NA	GeneID:2542187	Gene	NA	protein_coding	SPAC57A7.09	NA	NA	NA	NA	NA	0.679833	5.14428	77.0685	6.42773e-08	1.29716e-06
89	SPAC57A7.15c	RefSeq	gene	NA	NA	GeneID:9406917	Gene	NA	protein_coding	SPAC57A7.15c	NA	NA	NA	NA	NA	0.770844	5.26433	86.8691	2.635e-08	6.28273e-07
90	SPRRNA.53	RefSeq	gene	NA	NA	GeneID:14218082	Gene	NA	rRNA	SPRRNA.53	NA	NA	NA	NA	NA	-0.762649	2.00576	10.195	0.00551168	0.0156745
91	SPNCRNA.745	RefSeq	gene	NA	NA	GeneID:14218111	Gene	NA	misc_RNA	SPNCRNA.745	NA	NA	NA	NA	NA	0.83629	2.32083	17.2381	0.000600264	0.00242129
92	SPNCRNA.81	RefSeq	gene	NA	NA	GeneID:5802877	Gene	NA	misc_RNA	SPNCRNA.81	NA	NA	NA	NA	NA	4.44836	-2.35727	8.53105	0.0100101	0.0257756
93	SPAC23H4.05c	RefSeq	gene	NA	NA	GeneID:2541883	Gene	NA	protein_coding	SPAC23H4.05c	NA	NA	NA	NA	NA	0.977902	2.87719	43.417	3.47002e-06	3.34078e-05
94	SPNCRNA.750	RefSeq	gene	NA	NA	GeneID:14218027	Gene	NA	misc_RNA	SPNCRNA.750	NA	NA	NA	NA	NA	0.935685	1.07795	16.9166	0.000654464	0.00259939
95	SPAC343.10	RefSeq	gene	NA	NA	GeneID:2543105	Gene	met11	protein_coding	SPAC343.10	NA	NA	mthfr2	NA	NA	-0.884524	6.12371	142.539	5.55496e-10	2.44857e-08
96	SPNCRNA.753	RefSeq	gene	NA	NA	GeneID:14218251	Gene	NA	misc_RNA	SPNCRNA.753	NA	NA	NA	NA	NA	1.47191	0.830492	23.7231	0.000123322	0.00064703
97	SPAC343.12	RefSeq	gene	NA	NA	GeneID:2543066	Gene	rds1	protein_coding	SPAC343.12	NA	NA	NA	NA	NA	2.44676	8.06309	884.835	1.28246e-16	7.56861e-14
98	SPAC343.16	RefSeq	gene	NA	NA	GeneID:2542867	Gene	lys2	protein_coding	SPAC343.16	TRUE	NA	NA	NA	NA	-0.66856	8.25426	87.0846	2.58632e-08	6.1887e-07
99	SPNCRNA.755	RefSeq	gene	NA	NA	GeneID:14218008	Gene	NA	misc_RNA	SPNCRNA.755	NA	NA	NA	NA	NA	0.885072	2.91247	39.5257	6.3289e-06	5.54296e-05
100	SPNCRNA.757	RefSeq	gene	NA	NA	GeneID:14218227	Gene	NA	misc_RNA	SPNCRNA.757	NA	NA	NA	NA	NA	1.05582	1.74666	18.8242	0.00039663	0.00170566
101	SPNCRNA.758	RefSeq	gene	NA	NA	GeneID:14218148	Gene	NA	misc_RNA	SPNCRNA.758	NA	NA	NA	NA	NA	1.23999	0.412338	11.4915	0.00326781	0.0100987
102	SPAC664.15	RefSeq	gene	NA	NA	GeneID:3361526	Gene	caf4	protein_coding	SPAC664.15	NA	NA	NA	NA	NA	-0.616347	4.92101	61.0041	3.46876e-07	5.33044e-06
103	SPAC17A5.18c	RefSeq	gene	NA	NA	GeneID:2542389	Gene	rec25	protein_coding	SPAC17A5.18c	NA	NA	mug19	NA	NA	0.597778	2.90331	15.9192	0.000860645	0.00326889
104	SPNCRNA.556	RefSeq	gene	NA	NA	GeneID:9407090	Gene	NA	misc_RNA	SPNCRNA.556	NA	NA	NA	NA	NA	1.37504	0.0104577	14.4877	0.00129544	0.00460205
105	SPAC1610.04	RefSeq	gene	NA	NA	GeneID:2542794	Gene	mug99	protein_coding	SPAC1610.04	NA	NA	NA	NA	NA	-0.586164	5.14845	62.05	3.07667e-07	4.78277e-06
106	SPAC1002.07c	RefSeq	gene	NA	NA	GeneID:2543272	Gene	ats1	protein_coding	SPAC1002.07c	NA	NA	NA	NA	NA	0.703425	7.89771	97.6504	1.08387e-08	3.03847e-07
107	SPNCRNA.763	RefSeq	gene	NA	NA	GeneID:14218185	Gene	NA	misc_RNA	SPNCRNA.763	NA	NA	NA	NA	NA	-0.642922	2.77184	16.2199	0.000791704	0.00304676
108	SPAC1002.17c	RefSeq	gene	NA	NA	GeneID:2543260	Gene	urg2	protein_coding	SPAC1002.17c	NA	NA	NA	NA	NA	-1.19957	6.19906	50.3759	0.000108	0.000578419
109	SPAC1002.18	RefSeq	gene	NA	NA	GeneID:2543261	Gene	urg3	protein_coding	SPAC1002.18	NA	NA	NA	NA	NA	-0.723314	6.81284	84.7116	5.67583e-08	1.15939e-06
110	SPAC1002.19	RefSeq	gene	NA	NA	GeneID:2543259	Gene	urg1	protein_coding	SPAC1002.19	NA	NA	NA	NA	NA	-1.05558	5.71691	22.2572	0.00213833	0.00706798
111	SPAC1399.01c	RefSeq	gene	NA	NA	GeneID:2542454	Gene	NA	protein_coding	SPAC1399.01c	NA	NA	NA	NA	NA	0.627553	4.53247	45.4871	2.56051e-06	2.6312e-05
112	SPNCRNA.765	RefSeq	gene	NA	NA	GeneID:14218178	Gene	NA	misc_RNA	SPNCRNA.765	NA	NA	NA	NA	NA	0.887768	3.7483	48.8104	1.60464e-06	1.80085e-05
113	SPNCRNA.768	RefSeq	gene	NA	NA	GeneID:14218101	Gene	NA	misc_RNA	SPNCRNA.768	NA	NA	NA	NA	NA	0.628369	4.14579	26.9794	6.13234e-05	0.000362957
114	SPNCRNA.771	RefSeq	gene	NA	NA	GeneID:14218197	Gene	NA	misc_RNA	SPNCRNA.771	NA	NA	NA	NA	NA	0.643371	4.63196	44.8171	2.82202e-06	2.84302e-05
115	SPAC110.05	RefSeq	gene	NA	NA	GeneID:14218061	Gene	NA	protein_coding	SPAC110.05	NA	NA	NA	NA	NA	-0.880853	2.93741	44.213	3.08349e-06	3.05161e-05
116	SPAC110.01	RefSeq	gene	NA	NA	GeneID:2541715	Gene	ppk1	protein_coding	SPAC110.01	NA	NA	SPAC140.05	NA	NA	-0.968131	5.06255	123.698	1.71953e-09	6.41019e-08
117	SPNCRNA.774	RefSeq	gene	NA	NA	GeneID:14218295	Gene	NA	misc_RNA	SPNCRNA.774	NA	NA	NA	NA	NA	1.53334	4.37936	250.756	5.28663e-12	4.4836e-10
118	SPNCRNA.777	RefSeq	gene	NA	NA	GeneID:14217964	Gene	NA	misc_RNA	SPNCRNA.777	NA	NA	NA	NA	NA	1.29209	4.74653	222.632	1.4335e-11	1.09141e-09
119	SPNCRNA.778	RefSeq	gene	NA	NA	GeneID:14218102	Gene	NA	misc_RNA	SPNCRNA.778	NA	NA	NA	NA	NA	0.948787	3.19235	56.8721	5.66352e-07	7.97429e-06
120	SPNCRNA.779	RefSeq	gene	NA	NA	GeneID:14218103	Gene	NA	misc_RNA	SPNCRNA.779	NA	NA	NA	NA	NA	1.01508	4.67249	111.546	3.87386e-09	1.31751e-07
121	SPNCRNA.780	RefSeq	gene	NA	NA	GeneID:14218104	Gene	NA	misc_RNA	SPNCRNA.780	NA	NA	NA	NA	NA	1.17081	3.69255	72.554	1.00065e-07	1.88856e-06
122	SPNCRNA.781	RefSeq	gene	NA	NA	GeneID:14218105	Gene	NA	misc_RNA	SPNCRNA.781	NA	NA	NA	NA	NA	1.16796	4.05384	135.072	8.54746e-10	3.60176e-08
123	SPNCRNA.782	RefSeq	gene	NA	NA	GeneID:14218106	Gene	NA	misc_RNA	SPNCRNA.782	NA	NA	NA	NA	NA	0.815392	4.01893	43.6364	3.35836e-06	3.2563e-05
124	SPAC9G1.14	RefSeq	gene	NA	NA	GeneID:14217965	Gene	NA	protein_coding	SPAC9G1.14	NA	NA	NA	NA	NA	0.639706	1.02039	6.74208	0.0182423	0.0428104
125	SPAC3C7.08c	RefSeq	gene	NA	NA	GeneID:2543082	Gene	elf1	protein_coding	SPAC3C7.08c	NA	NA	NA	NA	NA	-0.637975	8.24262	116.497	2.75784e-09	9.77646e-08
126	SPNCRNA.793	RefSeq	gene	NA	NA	GeneID:14218110	Gene	NA	misc_RNA	SPNCRNA.793	NA	NA	NA	NA	NA	0.940814	4.47264	87.7635	2.43939e-08	5.92171e-07
127	SPAC3C7.14c	RefSeq	gene	NA	NA	GeneID:2543686	Gene	obr1	protein_coding	SPAC3C7.14c	NA	NA	uhp1	NA	NA	2.22598	11.3827	421.437	6.28174e-14	1.1375e-11
128	SPNCRNA.794	RefSeq	gene	NA	NA	GeneID:14218270	Gene	NA	misc_RNA	SPNCRNA.794	NA	NA	NA	NA	NA	1.06084	3.18961	53.618	8.49896e-07	1.09717e-05
129	SPNCRNA.795	RefSeq	gene	NA	NA	GeneID:14218379	Gene	NA	misc_RNA	SPNCRNA.795	NA	NA	NA	NA	NA	0.847071	2.92196	41.7765	4.44866e-06	4.10551e-05
130	SPAC20H4.11c	RefSeq	gene	NA	NA	GeneID:2542013	Gene	rho5	protein_coding	SPAC20H4.11c	NA	NA	NA	NA	NA	0.687471	3.54319	36.7653	9.94832e-06	7.99206e-05
131	SPAC23C11.06c	RefSeq	gene	NA	NA	GeneID:2542051	Gene	NA	protein_coding	SPAC23C11.06c	NA	NA	NA	NA	NA	0.836087	5.13136	102.111	7.68932e-09	2.28971e-07
132	SPNCRNA.801	RefSeq	gene	NA	NA	GeneID:14218200	Gene	NA	misc_RNA	SPNCRNA.801	NA	NA	NA	NA	NA	1.13607	3.02692	60.1256	3.84129e-07	5.83597e-06
133	SPNCRNA.802	RefSeq	gene	NA	NA	GeneID:14218328	Gene	NA	misc_RNA	SPNCRNA.802	NA	NA	NA	NA	NA	0.607172	2.62484	20.87	0.000238907	0.00111701
134	SPAC13F5.07c	RefSeq	gene	NA	NA	GeneID:2542901	Gene	NA	protein_coding	SPAC13F5.07c	NA	NA	NA	NA	NA	2.48265	3.68963	245.03	7.64278e-12	6.09603e-10
135	SPNCRNA.803	RefSeq	gene	NA	NA	GeneID:14218211	Gene	NA	misc_RNA	SPNCRNA.803	NA	NA	NA	NA	NA	0.849816	2.15629	18.8309	0.000395952	0.00170384
136	SPAC18G6.01c	RefSeq	gene	NA	NA	GeneID:2542185	Gene	NA	protein_coding	SPAC18G6.01c	NA	NA	NA	NA	NA	0.597009	5.85413	80.8693	4.50054e-08	9.60307e-07
137	SPNCRNA.188	RefSeq	gene	NA	NA	GeneID:9407145	Gene	NA	misc_RNA	SPNCRNA.188	NA	NA	NA	NA	NA	0.623041	1.67307	7.60224	0.0129806	0.0321159
138	SPNCRNA.806	RefSeq	gene	NA	NA	GeneID:14217895	Gene	NA	misc_RNA	SPNCRNA.806	NA	NA	NA	NA	NA	0.623249	1.90502	11.2887	0.0034924	0.0106456
139	SPAC13D6.01	RefSeq	gene	NA	NA	GeneID:2542815	Gene	pof14	protein_coding	SPAC13D6.01	NA	NA	NA	NA	NA	0.795248	4.30805	84.4389	3.26049e-08	7.58518e-07
140	SPAC4G9.05	RefSeq	gene	NA	NA	GeneID:2543134	Gene	mpf1	protein_coding	SPAC4G9.05	NA	NA	NA	NA	NA	0.778963	2.02825	21.2217	0.000219601	0.00104054
141	SPAC4G9.20c	RefSeq	gene	NA	NA	GeneID:2543680	Gene	NA	protein_coding	SPAC4G9.20c	NA	NA	NA	NA	NA	-1.24578	5.77209	192.821	1.23481e-10	7.19413e-09
142	SPNCRNA.810	RefSeq	gene	NA	NA	GeneID:14217980	Gene	NA	misc_RNA	SPNCRNA.810	NA	NA	NA	NA	NA	1.27668	5.50245	93.7704	4.88485e-07	7.20892e-06
143	SPAC13G7.02c	RefSeq	gene	NA	NA	GeneID:2542875	Gene	ssa1	protein_coding	SPAC13G7.02c	NA	NA	NA	NA	NA	1.51866	7.24776	541.934	7.08249e-15	1.8251e-12
144	SPNCRNA.811	RefSeq	gene	NA	NA	GeneID:14218348	Gene	NA	misc_RNA	SPNCRNA.811	NA	NA	NA	NA	NA	1.45012	0.232546	23.2041	0.000138579	0.00071312
145	SPNCRNA.813	RefSeq	gene	NA	NA	GeneID:14217998	Gene	NA	misc_RNA	SPNCRNA.813	NA	NA	NA	NA	NA	0.632951	4.21607	43.7949	3.28019e-06	3.20839e-05
146	SPAC17G8.06c	RefSeq	gene	NA	NA	GeneID:2542155	Gene	NA	protein_coding	SPAC17G8.06c	NA	NA	NA	NA	NA	-0.643014	9.3119	49.742	1.41364e-06	1.633e-05
147	SPNCRNA.820	RefSeq	gene	NA	NA	GeneID:14218223	Gene	NA	misc_RNA	SPNCRNA.820	NA	NA	NA	NA	NA	1.81219	1.39232	55.3625	6.82137e-07	9.17735e-06
148	SPNCRNA.821	RefSeq	gene	NA	NA	GeneID:14217916	Gene	NA	misc_RNA	SPNCRNA.821	NA	NA	NA	NA	NA	3.33494	-0.0118731	64.6247	2.30538e-07	3.77608e-06
149	SPAC22H10.13	RefSeq	gene	NA	NA	GeneID:2541743	Gene	zym1	protein_coding	SPAC22H10.13	NA	NA	NA	NA	NA	2.48008	6.04202	698.877	4.21066e-15	1.28234e-12
150	SPNCRNA.193	RefSeq	gene	NA	NA	GeneID:9407246	Gene	NA	misc_RNA	SPNCRNA.193	NA	NA	NA	NA	NA	1.75674	-1.74088	6.54606	0.0197562	0.0455807
151	SPAC6B12.03c	RefSeq	gene	NA	NA	GeneID:2543232	Gene	NA	protein_coding	SPAC6B12.03c	NA	NA	NA	NA	NA	2.03563	0.879837	62.0986	3.0597e-07	4.76744e-06
152	SPNCRNA.824	RefSeq	gene	NA	NA	GeneID:14218203	Gene	NA	misc_RNA	SPNCRNA.824	NA	NA	NA	NA	NA	0.858203	1.36005	10.7614	0.00416161	0.012343
153	SPNCRNA.825	RefSeq	gene	NA	NA	GeneID:14218065	Gene	NA	misc_RNA	SPNCRNA.825	NA	NA	NA	NA	NA	0.904047	3.40037	58.6687	4.56116e-07	6.80619e-06
154	SPAC19A8.16	RefSeq	gene	NA	NA	GeneID:14218377	Gene	prl65	protein_coding	SPAC19A8.16	NA	NA	NA	NA	NA	0.765648	3.43661	35.2351	1.2915e-05	0.000100035
155	SPAC23H3.15c	RefSeq	gene	NA	NA	GeneID:2541823	Gene	NA	protein_coding	SPAC23H3.15c	NA	NA	NA	NA	NA	2.26817	4.86951	448.961	3.63412e-14	7.16135e-12
156	SPAC25H1.09	RefSeq	gene	NA	NA	GeneID:3361499	Gene	mde5	protein_coding	SPAC25H1.09	NA	NA	SPAC4A8.01	NA	NA	1.29854	2.10117	51.2602	1.15421e-06	1.40141e-05
157	SPAC4A8.11c	RefSeq	gene	NA	NA	GeneID:2543618	Gene	fas2	protein_coding	SPAC4A8.11c	NA	NA	lsd1	NA	NA	-0.595904	9.34319	57.3672	5.33276e-07	7.60202e-06
158	SPNCRNA.840	RefSeq	gene	NA	NA	GeneID:14218361	Gene	NA	misc_RNA	SPNCRNA.840	NA	NA	NA	NA	NA	0.631486	4.18191	39.1601	6.7109e-06	5.83178e-05
159	SPATRNALYS.04	RefSeq	gene	NA	NA	GeneID:3361495	Gene	NA	tRNA	SPATRNALYS.04	NA	NA	NA	NA	NA	2.05368	-1.28644	10.2511	0.00494906	0.014342
160	SPNCRNA.846	RefSeq	gene	NA	NA	GeneID:14218168	Gene	NA	misc_RNA	SPNCRNA.846	NA	NA	NA	NA	NA	1.55023	4.14595	214.036	1.99071e-11	1.44975e-09
161	SPNCRNA.847	RefSeq	gene	NA	NA	GeneID:14217999	Gene	NA	misc_RNA	SPNCRNA.847	NA	NA	NA	NA	NA	1.29	1.16828	20.5731	0.000256685	0.00118361
162	SPNCRNA.850	RefSeq	gene	NA	NA	GeneID:14218002	Gene	NA	misc_RNA	SPNCRNA.850	NA	NA	NA	NA	NA	1.61027	1.78157	56.657	5.81422e-07	8.11237e-06
163	SPNCRNA.852	RefSeq	gene	NA	NA	GeneID:14218317	Gene	NA	misc_RNA	SPNCRNA.852	NA	NA	NA	NA	NA	2.34952	1.07341	59.2606	4.25201e-07	6.41632e-06
164	SPAC1B2.04	RefSeq	gene	NA	NA	GeneID:2542493	Gene	cox6	protein_coding	SPAC1B2.04	NA	NA	NA	NA	NA	-0.805291	7.02467	195.586	4.20654e-11	2.76312e-09
165	SPNCRNA.855	RefSeq	gene	NA	NA	GeneID:14218190	Gene	NA	misc_RNA	SPNCRNA.855	NA	NA	NA	NA	NA	0.70005	2.27267	16.3556	0.000762644	0.00295018
166	SPAC8F11.05c	RefSeq	gene	NA	NA	GeneID:2543594	Gene	mug130	protein_coding	SPAC8F11.05c	NA	NA	NA	NA	NA	0.7678	1.81353	16.4777	0.000737487	0.00287611
167	SPACUNK4.19	RefSeq	gene	NA	NA	GeneID:2542261	Gene	mug153	protein_coding	SPACUNK4.19	NA	NA	NA	NA	NA	1.15184	0.791057	16.2138	0.000793043	0.00305016
168	SPACUNK4.16c	RefSeq	gene	NA	NA	GeneID:2542498	Gene	NA	protein_coding	SPACUNK4.16c	NA	NA	NA	NA	NA	0.844389	7.42874	207.723	2.55365e-11	1.801e-09
169	SPNCRNA.56	RefSeq	gene	NA	NA	GeneID:5802898	Gene	prl56	misc_RNA	SPNCRNA.56	NA	NA	NA	NA	NA	0.597073	2.01136	11.4066	0.00335981	0.010326
170	SPACUNK4.10	RefSeq	gene	NA	NA	GeneID:2542594	Gene	NA	protein_coding	SPACUNK4.10	NA	NA	NA	NA	NA	-0.616404	7.36653	108.83	4.69427e-09	1.52678e-07
171	SPAC513.02	RefSeq	gene	NA	NA	GeneID:2543364	Gene	NA	protein_coding	SPAC513.02	NA	NA	NA	NA	NA	0.887426	3.43741	44.7572	2.84683e-06	2.8559e-05
172	SPAC513.07	RefSeq	gene	NA	NA	GeneID:2543471	Gene	NA	protein_coding	SPAC513.07	NA	NA	NA	NA	NA	1.09909	6.90303	383.226	1.42576e-13	2.22154e-11
173	SPAC2E1P3.01	RefSeq	gene	NA	NA	GeneID:2541784	Gene	NA	protein_coding	SPAC2E1P3.01	NA	NA	NA	NA	NA	1.05722	5.83975	256.985	4.29937e-12	3.84459e-10
174	SPAPB24D3.04c	RefSeq	gene	NA	NA	GeneID:2543565	Gene	mag1	protein_coding	SPAPB24D3.04c	NA	NA	NA	NA	NA	0.656778	4.84983	48.5388	1.66561e-06	1.85375e-05
175	SPAPB24D3.07c	RefSeq	gene	NA	NA	GeneID:2543541	Gene	NA	protein_coding	SPAPB24D3.07c	NA	NA	NA	NA	NA	2.93393	8.57895	1227.18	5.32476e-18	5.03127e-15
176	SPAPB24D3.08c	RefSeq	gene	NA	NA	GeneID:2543522	Gene	NA	protein_coding	SPAPB24D3.08c	NA	NA	NA	NA	NA	1.70704	8.46675	801.469	2.29746e-16	1.0995e-13
177	SPAPB24D3.10c	RefSeq	gene	NA	NA	GeneID:2543499	Gene	agl1	protein_coding	SPAPB24D3.10c	NA	NA	agl	NA	NA	1.26912	4.65545	154.375	2.91909e-10	1.40704e-08
178	SPNCRNA.866	RefSeq	gene	NA	NA	GeneID:14218145	Gene	NA	misc_RNA	SPNCRNA.866	NA	NA	NA	NA	NA	0.976404	3.03376	36.0446	1.12388e-05	8.9007e-05
179	SPNCRNA.869	RefSeq	gene	NA	NA	GeneID:14218119	Gene	NA	misc_RNA	SPNCRNA.869	NA	NA	NA	NA	NA	2.32075	-0.373631	27.0051	6.09982e-05	0.000361991
180	SPAPB1A11.02	RefSeq	gene	NA	NA	GeneID:2543389	Gene	NA	protein_coding	SPAPB1A11.02	NA	NA	NA	NA	NA	1.49328	-0.606807	9.8448	0.00569641	0.016097
181	SPAPB1A11.03	RefSeq	gene	NA	NA	GeneID:2543401	Gene	NA	protein_coding	SPAPB1A11.03	NA	NA	NA	NA	NA	2.57821	1.40775	84.2063	3.32854e-08	7.66166e-07
182	SPNCRNA.871	RefSeq	gene	NA	NA	GeneID:14218313	Gene	NA	misc_RNA	SPNCRNA.871	NA	NA	NA	NA	NA	1.20562	2.02437	43.6371	3.35799e-06	3.2563e-05
183	SPNCRNA.71	RefSeq	gene	NA	NA	GeneID:5802901	Gene	NA	misc_RNA	SPNCRNA.71	NA	NA	NA	NA	NA	0.611327	2.11733	9.32094	0.00685383	0.0187508
184	SPAC31G5.21	RefSeq	gene	NA	NA	GeneID:2543102	Gene	NA	protein_coding	SPAC31G5.21	NA	NA	NA	NA	NA	0.615994	5.79395	53.1623	9.0096e-07	1.15419e-05
185	SPNCRNA.875	RefSeq	gene	NA	NA	GeneID:14218199	Gene	NA	misc_RNA	SPNCRNA.875	NA	NA	NA	NA	NA	0.719954	3.08266	32.7111	2.02129e-05	0.000145933
186	SPAC31G5.18c	RefSeq	gene	NA	NA	GeneID:2542222	Gene	sde2	protein_coding	SPAC31G5.18c	NA	NA	NA	NA	NA	0.624436	5.14711	56.397	6.00241e-07	8.29199e-06
187	SPNCRNA.877	RefSeq	gene	NA	NA	GeneID:14218120	Gene	NA	misc_RNA	SPNCRNA.877	NA	NA	NA	NA	NA	0.870977	2.9265	42.9859	3.70164e-06	3.5329e-05
188	SPAC24C9.12c	RefSeq	gene	NA	NA	GeneID:2542651	Gene	NA	protein_coding	SPAC24C9.12c	NA	NA	NA	NA	NA	-0.703035	9.91259	41.9411	4.33773e-06	4.02301e-05
189	SPNCRNA.560	RefSeq	gene	NA	NA	GeneID:9407302	Gene	NA	misc_RNA	SPNCRNA.560	NA	NA	NA	NA	NA	0.644253	2.83936	22.2017	0.000174378	0.000860966
190	SPAC688.03c	RefSeq	gene	NA	NA	GeneID:2543480	Gene	NA	protein_coding	SPAC688.03c	NA	NA	NA	NA	NA	1.20273	4.61321	146.588	4.43406e-10	2.04884e-08
191	SPNCRNA.888	RefSeq	gene	NA	NA	GeneID:14218189	Gene	NA	misc_RNA	SPNCRNA.888	NA	NA	NA	NA	NA	0.842447	2.1249	23.6751	0.00012465	0.000652974
192	SPNCRNA.889	RefSeq	gene	NA	NA	GeneID:14218122	Gene	NA	misc_RNA	SPNCRNA.889	NA	NA	NA	NA	NA	0.612443	3.72659	19.1776	0.000369292	0.00160875
193	SPNCRNA.890	RefSeq	gene	NA	NA	GeneID:14218326	Gene	NA	misc_RNA	SPNCRNA.890	NA	NA	NA	NA	NA	0.665259	3.72449	25.8905	7.69909e-05	0.000437894
194	SPAC3G9.11c	RefSeq	gene	NA	NA	GeneID:2543400	Gene	NA	protein_coding	SPAC3G9.11c	NA	NA	NA	NA	NA	1.16212	2.585	54.0685	8.02567e-07	1.05229e-05
195	SPAC6G10.03c	RefSeq	gene	NA	NA	GeneID:2542281	Gene	NA	protein_coding	SPAC6G10.03c	NA	NA	NA	NA	NA	0.741883	6.3637	131.48	1.05968e-09	4.27716e-08
196	SPAC6G10.08	RefSeq	gene	NA	NA	GeneID:2542598	Gene	idp1	protein_coding	SPAC6G10.08	NA	NA	NA	NA	NA	-0.674626	7.7901	88.4338	2.30337e-08	5.61186e-07
197	SPNCRNA.899	RefSeq	gene	NA	NA	GeneID:14218159	Gene	NA	misc_RNA	SPNCRNA.899	NA	NA	NA	NA	NA	1.32004	0.586517	15.5763	0.000947536	0.00353789
198	SPAPB1E7.07	RefSeq	gene	NA	NA	GeneID:2543509	Gene	glt1	protein_coding	SPAPB1E7.07	NA	NA	NA	NA	NA	-0.698273	8.0462	25.4122	0.000680756	0.00269089
199	SPNCRNA.901	RefSeq	gene	NA	NA	GeneID:14218272	Gene	NA	misc_RNA	SPNCRNA.901	NA	NA	NA	NA	NA	0.611755	4.31716	26.9401	6.18219e-05	0.000365262
200	SPAC8E11.08c	RefSeq	gene	NA	NA	GeneID:5802913	Gene	NA	protein_coding	SPAC8E11.08c	TRUE	NA	NA	NA	NA	1.02894	3.23935	63.0697	2.74131e-07	4.35231e-06
201	SPAC8E11.03c	RefSeq	gene	NA	NA	GeneID:2542106	Gene	dmc1	protein_coding	SPAC8E11.03c	TRUE	NA	dmp1	NA	NA	0.96482	0.135949	8.30712	0.00992735	0.0256412
202	SPNCRNA.561	RefSeq	gene	NA	NA	GeneID:9407010	Gene	NA	misc_RNA	SPNCRNA.561	NA	NA	NA	NA	NA	0.892494	3.15479	48.2333	1.73728e-06	1.91759e-05
203	SPAC3A11.10c	RefSeq	gene	NA	NA	GeneID:2543080	Gene	NA	protein_coding	SPAC3A11.10c	NA	NA	NA	NA	NA	0.935996	7.01817	221.232	1.51099e-11	1.13749e-09
204	SPAC3A11.07	RefSeq	gene	NA	NA	GeneID:2543119	Gene	NA	protein_coding	SPAC3A11.07	NA	NA	NA	NA	NA	-1.96745	7.70929	566.084	3.25468e-14	6.60798e-12
205	SPNCRNA.911	RefSeq	gene	NA	NA	GeneID:14217956	Gene	NA	misc_RNA	SPNCRNA.911	NA	NA	NA	NA	NA	1.80907	3.30742	164.167	1.77134e-10	9.64876e-09
206	SPAC328.03	RefSeq	gene	NA	NA	GeneID:2542660	Gene	tps1	protein_coding	SPAC328.03	NA	NA	NA	NA	NA	1.02091	8.21666	276.835	2.29273e-12	2.25901e-10
207	SPAC16E8.05c	RefSeq	gene	NA	NA	GeneID:2542324	Gene	mde1	protein_coding	SPAC16E8.05c	NA	NA	NA	NA	NA	0.587453	1.76131	8.61565	0.00885269	0.02326
208	SPNCRNA.917	RefSeq	gene	NA	NA	GeneID:14217887	Gene	NA	misc_RNA	SPNCRNA.917	NA	NA	NA	NA	NA	2.40104	0.203781	42.7555	3.83244e-06	3.63702e-05
209	SPNCRNA.919	RefSeq	gene	NA	NA	GeneID:14218307	Gene	NA	misc_RNA	SPNCRNA.919	NA	NA	NA	NA	NA	2.16223	1.41859	100.602	8.62344e-09	2.52301e-07
210	SPNCRNA.920	RefSeq	gene	NA	NA	GeneID:14218126	Gene	NA	misc_RNA	SPNCRNA.920	NA	NA	NA	NA	NA	1.0991	4.62697	96.7526	1.17464e-08	3.20619e-07
211	SPAC17G6.13	RefSeq	gene	NA	NA	GeneID:2542443	Gene	slt1	protein_coding	SPAC17G6.13	NA	NA	NA	NA	NA	0.914333	6.90818	188.892	5.60821e-11	3.64806e-09
212	SPNCRNA.923	RefSeq	gene	NA	NA	GeneID:14218139	Gene	NA	misc_RNA	SPNCRNA.923	NA	NA	NA	NA	NA	0.71508	2.21217	14.9845	0.00112156	0.00408396
213	SPNCRNA.926	RefSeq	gene	NA	NA	GeneID:14218389	Gene	NA	misc_RNA	SPNCRNA.926	NA	NA	NA	NA	NA	0.588884	3.23656	17.1561	0.000613586	0.00246317
214	SPAC15A10.05c	RefSeq	gene	NA	NA	GeneID:2542742	Gene	mug182	protein_coding	SPAC15A10.05c	NA	NA	NA	NA	NA	0.620784	3.74027	26.7648	6.41054e-05	0.000377091
215	SPAC15A10.17	RefSeq	gene	NA	NA	GeneID:14218261	Gene	coa2	protein_coding	SPAC15A10.17	TRUE	NA	new5	NA	NA	-1.12704	4.53074	140.72	6.158e-10	2.67913e-08
216	SPNCRNA.927	RefSeq	gene	NA	NA	GeneID:14217879	Gene	NA	misc_RNA	SPNCRNA.927	NA	NA	NA	NA	NA	1.19115	0.549948	10.8848	0.00417218	0.0123688
217	SPAC15E1.02c	RefSeq	gene	NA	NA	GeneID:2542758	Gene	NA	protein_coding	SPAC15E1.02c	NA	NA	NA	NA	NA	0.78651	2.87254	27.3521	5.68042e-05	0.000340419
218	SPNCRNA.931	RefSeq	gene	NA	NA	GeneID:14218206	Gene	NA	misc_RNA	SPNCRNA.931	NA	NA	NA	NA	NA	1.99382	0.578105	49.5537	1.45011e-06	1.66651e-05
219	SPAC15E1.10	RefSeq	gene	NA	NA	GeneID:2542764	Gene	NA	protein_coding	SPAC15E1.10	NA	NA	NA	NA	NA	0.681053	4.45493	64.0563	2.45509e-07	3.98284e-06
220	SPAP7G5.02c	RefSeq	gene	NA	NA	GeneID:2542573	Gene	gua2	protein_coding	SPAP7G5.02c	NA	NA	NA	NA	NA	-0.602368	8.89915	68.7851	1.47355e-07	2.58449e-06
221	SPNCRNA.935	RefSeq	gene	NA	NA	GeneID:14218129	Gene	NA	misc_RNA	SPNCRNA.935	NA	NA	NA	NA	NA	1.38112	2.73458	62.3313	2.97981e-07	4.67559e-06
222	SPNCRNA.234	RefSeq	gene	NA	NA	GeneID:9407190	Gene	NA	misc_RNA	SPNCRNA.234	NA	NA	NA	NA	NA	-0.710676	0.46755	6.47221	0.020363	0.0467874
223	SPAC4H3.17	RefSeq	gene	NA	NA	GeneID:14217981	Gene	NA	protein_coding	SPAC4H3.17	TRUE	NA	NA	NA	NA	1.25377	2.71589	52.1605	1.02564e-06	1.26785e-05
224	SPNCRNA.938	RefSeq	gene	NA	NA	GeneID:14218354	Gene	NA	misc_RNA	SPNCRNA.938	NA	NA	NA	NA	NA	0.850129	0.363078	8.97587	0.00776012	0.0207556
225	SPAC4H3.03c	RefSeq	gene	NA	NA	GeneID:2543652	Gene	NA	protein_coding	SPAC4H3.03c	NA	NA	NA	NA	NA	2.43735	3.29791	338.205	4.16772e-13	5.58474e-11
226	SPAC4H3.04c	RefSeq	gene	NA	NA	GeneID:2543654	Gene	NA	protein_coding	SPAC4H3.04c	NA	NA	NA	NA	NA	0.62591	3.61495	36.6972	1.00629e-05	8.06479e-05
227	SPNCRNA.940	RefSeq	gene	NA	NA	GeneID:14217982	Gene	NA	misc_RNA	SPNCRNA.940	NA	NA	NA	NA	NA	1.90436	0.52122	30.3595	3.13428e-05	0.000211052
228	SPAC4H3.08	RefSeq	gene	NA	NA	GeneID:2543366	Gene	NA	protein_coding	SPAC4H3.08	NA	NA	NA	NA	NA	2.52243	5.04431	955.733	4.86571e-17	3.26003e-14
229	SPNCRNA.237	RefSeq	gene	NA	NA	GeneID:9407147	Gene	NA	misc_RNA	SPNCRNA.237	NA	NA	NA	NA	NA	1.20442	-0.507684	7.94195	0.0113938	0.0287636
230	SPNCRNA.944	RefSeq	gene	NA	NA	GeneID:14218127	Gene	NA	misc_RNA	SPNCRNA.944	NA	NA	NA	NA	NA	0.81279	2.8237	10.8678	0.00587004	0.0165041
231	SPNCRNA.93	RefSeq	gene	NA	NA	GeneID:5802933	Gene	NA	misc_RNA	SPNCRNA.93	NA	NA	NA	NA	NA	1.3192	-0.323688	11.5729	0.00318225	0.00988024
232	SPAC2F3.08	RefSeq	gene	NA	NA	GeneID:2541964	Gene	sut1	protein_coding	SPAC2F3.08	NA	NA	NA	NA	NA	0.788634	5.54425	109.606	4.44167e-09	1.47323e-07
233	SPNCRNA.952	RefSeq	gene	NA	NA	GeneID:14218368	Gene	NA	misc_RNA	SPNCRNA.952	NA	NA	NA	NA	NA	1.39995	3.85939	143.836	5.16478e-10	2.32242e-08
234	SPAPB15E9.02c	RefSeq	gene	NA	NA	GeneID:3361426	Gene	NA	protein_coding	SPAPB15E9.02c	NA	NA	NA	NA	NA	0.671924	2.20337	11.6861	0.00306748	0.0095814
235	SPNCRNA.955	RefSeq	gene	NA	NA	GeneID:14217940	Gene	NA	misc_RNA	SPNCRNA.955	NA	NA	NA	NA	NA	0.846605	1.74296	17.9373	0.000498832	0.00206843
236	SPAC19G12.05	RefSeq	gene	NA	NA	GeneID:2542456	Gene	NA	protein_coding	SPAC19G12.05	NA	NA	NA	NA	NA	-0.999374	6.54757	283.919	1.85075e-12	1.90769e-10
237	SPAC19G12.09	RefSeq	gene	NA	NA	GeneID:2542483	Gene	NA	protein_coding	SPAC19G12.09	NA	NA	NA	NA	NA	1.55718	7.24929	653.149	1.38601e-15	5.15904e-13
238	SPAC26H5.08c	RefSeq	gene	NA	NA	GeneID:2542700	Gene	bgl2	protein_coding	SPAC26H5.08c	NA	NA	NA	NA	NA	0.747529	6.31027	103.754	6.79818e-09	2.0425e-07
239	SPAC26H5.09c	RefSeq	gene	NA	NA	GeneID:2542698	Gene	NA	protein_coding	SPAC26H5.09c	NA	NA	NA	NA	NA	0.781472	7.69528	165.56	1.65342e-10	9.08027e-09
240	SPNCRNA.963	RefSeq	gene	NA	NA	GeneID:14217938	Gene	NA	misc_RNA	SPNCRNA.963	NA	NA	NA	NA	NA	1.33536	3.49961	139.47	6.61479e-10	2.85929e-08
241	SPAC26H5.11	RefSeq	gene	NA	NA	GeneID:2542692	Gene	mug56	protein_coding	SPAC26H5.11	NA	NA	NA	NA	NA	-0.649313	6.20499	117.437	2.5891e-09	9.22712e-08
242	SPNCRNA.242	RefSeq	gene	NA	NA	GeneID:9407334	Gene	NA	misc_RNA	SPNCRNA.242	NA	NA	NA	NA	NA	0.610798	5.25449	29.6131	6.63876e-05	0.000386109
243	SPAC25B8.13c	RefSeq	gene	NA	NA	GeneID:2542728	Gene	isp7	protein_coding	SPAC25B8.13c	NA	NA	NA	NA	NA	-0.674139	5.66937	49.432	2.78222e-06	2.80736e-05
244	SPAC25B8.18	RefSeq	gene	NA	NA	GeneID:2542735	Gene	NA	protein_coding	SPAC25B8.18	NA	NA	NA	NA	NA	0.658961	4.17438	48.6353	1.64365e-06	1.83541e-05
245	SPNCRNA.970	RefSeq	gene	NA	NA	GeneID:14217994	Gene	NA	misc_RNA	SPNCRNA.970	NA	NA	NA	NA	NA	0.684089	4.61049	66.4958	1.87984e-07	3.17252e-06
246	SPAC1F7.07c	RefSeq	gene	NA	NA	GeneID:2541557	Gene	fip1	protein_coding	SPAC1F7.07c	NA	NA	NA	NA	NA	2.56354	7.35989	1278.38	3.70568e-18	4.96561e-15
247	SPAC1F7.08	RefSeq	gene	NA	NA	GeneID:2541558	Gene	fio1	protein_coding	SPAC1F7.08	NA	NA	NA	NA	NA	2.60556	7.08233	185.083	1.71849e-06	1.90312e-05
248	SPAC27F1.05c	RefSeq	gene	NA	NA	GeneID:2541971	Gene	NA	protein_coding	SPAC27F1.05c	NA	NA	NA	NA	NA	0.603247	3.97744	28.5133	4.49368e-05	0.000281643
249	SPNCRNA.978	RefSeq	gene	NA	NA	GeneID:14217942	Gene	NA	misc_RNA	SPNCRNA.978	NA	NA	NA	NA	NA	1.13573	2.57133	56.4321	5.97664e-07	8.27345e-06
250	SPAC27F1.06c	RefSeq	gene	NA	NA	GeneID:2541479	Gene	NA	protein_coding	SPAC27F1.06c	NA	NA	NA	NA	NA	-0.602721	7.44646	37.3416	3.82742e-05	0.000246574
251	SPAC23D3.12	RefSeq	gene	NA	NA	GeneID:2541484	Gene	NA	protein_coding	SPAC23D3.12	NA	NA	NA	NA	NA	-0.873394	7.17126	49.7257	3.94603e-05	0.000252516
252	SPNCRNA.983	RefSeq	gene	NA	NA	GeneID:14218372	Gene	NA	misc_RNA	SPNCRNA.983	NA	NA	NA	NA	NA	0.866833	1.6442	21.4491	0.000208047	0.000993524
253	SPAC29E6.05c	RefSeq	gene	NA	NA	GeneID:2542181	Gene	NA	protein_coding	SPAC29E6.05c	NA	NA	NA	NA	NA	0.789929	5.6582	130.075	1.15424e-09	4.60323e-08
254	SPAC9E9.02	RefSeq	gene	NA	NA	GeneID:5802957	Gene	NA	protein_coding	SPAC9E9.02	NA	NA	NA	NA	NA	0.595597	3.85772	38.2189	7.81758e-06	6.55542e-05
255	SPNCRNA.987	RefSeq	gene	NA	NA	GeneID:14218022	Gene	NA	misc_RNA	SPNCRNA.987	NA	NA	NA	NA	NA	1.31195	1.36765	17.1192	0.000748168	0.00291099
256	SPAC9E9.03	RefSeq	gene	NA	NA	GeneID:2543296	Gene	leu2	protein_coding	SPAC9E9.03	NA	NA	NA	NA	NA	-0.692217	8.87635	77.3363	6.26539e-08	1.26822e-06
257	SPNCRNA.989	RefSeq	gene	NA	NA	GeneID:14218021	Gene	NA	misc_RNA	SPNCRNA.989	NA	NA	NA	NA	NA	0.648758	3.36013	28.1315	4.8503e-05	0.000300065
258	SPAC9E9.11	RefSeq	gene	NA	NA	GeneID:2542917	Gene	plr1	protein_coding	SPAC9E9.11	NA	NA	plr	NA	NA	1.33094	9.82407	278.914	2.15194e-12	2.15194e-10
259	SPAC27D7.03c	RefSeq	gene	NA	NA	GeneID:2542080	Gene	mei2	protein_coding	SPAC27D7.03c	NA	NA	NA	NA	NA	-1.22117	3.05339	84.1086	3.35757e-08	7.67773e-07
260	SPAC27D7.09c	RefSeq	gene	NA	NA	GeneID:2542693	Gene	NA	protein_coding	SPAC27D7.09c	NA	NA	NA	NA	NA	3.24511	9.8131	1215.6	5.79182e-18	5.03127e-15
261	SPAC27D7.11c	RefSeq	gene	NA	NA	GeneID:2541615	Gene	NA	protein_coding	SPAC27D7.11c	NA	NA	NA	NA	NA	1.4072	8.10391	116.053	8.2423e-07	1.07648e-05
262	SPAC27D7.13c	RefSeq	gene	NA	NA	GeneID:2542069	Gene	ssm4	protein_coding	SPAC27D7.13c	TRUE	NA	SPAC637.01c	NA	NA	0.612636	3.62104	28.7163	4.31608e-05	0.000271783
263	SPAC637.03	RefSeq	gene	NA	NA	GeneID:2543340	Gene	NA	protein_coding	SPAC637.03	NA	NA	NA	NA	NA	2.12147	5.59629	589.729	3.38744e-15	1.08076e-12
264	SPNCRNA.997	RefSeq	gene	NA	NA	GeneID:14217991	Gene	NA	misc_RNA	SPNCRNA.997	NA	NA	NA	NA	NA	1.03229	0.871426	15.0521	0.00109999	0.00402287
265	SPNCRNA.999	RefSeq	gene	NA	NA	GeneID:14217993	Gene	NA	misc_RNA	SPNCRNA.999	NA	NA	NA	NA	NA	1.54781	1.59161	26.9153	8.87362e-05	0.000492571
266	SPNCRNA.1000	RefSeq	gene	NA	NA	GeneID:14218254	Gene	NA	misc_RNA	SPNCRNA.1000	NA	NA	NA	NA	NA	-0.717608	0.489549	6.36656	0.0212683	0.0484852
267	SPNCRNA.1001	RefSeq	gene	NA	NA	GeneID:14218160	Gene	NA	misc_RNA	SPNCRNA.1001	NA	NA	NA	NA	NA	0.824861	3.27655	27.4605	5.60581e-05	0.000337534
268	SPNCRNA.1004	RefSeq	gene	NA	NA	GeneID:14218259	Gene	NA	misc_RNA	SPNCRNA.1004	NA	NA	NA	NA	NA	0.698766	3.88819	22.9048	0.000190722	0.000925298
269	SPAC1093.07	RefSeq	gene	NA	NA	GeneID:14218039	Gene	NA	protein_coding	SPAC1093.07	NA	NA	NA	NA	NA	0.603871	4.20243	26.6033	6.62928e-05	0.000385892
270	SPNCRNA.1005	RefSeq	gene	NA	NA	GeneID:14217853	Gene	NA	misc_RNA	SPNCRNA.1005	NA	NA	NA	NA	NA	0.856498	2.31724	25.409	8.5301e-05	0.000477206
271	SPNCRNA.1014	RefSeq	gene	NA	NA	GeneID:14218041	Gene	NA	misc_RNA	SPNCRNA.1014	NA	NA	NA	NA	NA	0.593676	4.93142	47.0034	2.0626e-06	2.19356e-05
272	SPAC458.04c	RefSeq	gene	NA	NA	GeneID:2543586	Gene	dil1	protein_coding	SPAC458.04c	NA	NA	NA	NA	NA	0.628097	3.19417	23.1398	0.000140613	0.000722474
273	SPNCRNA.1020	RefSeq	gene	NA	NA	GeneID:14218282	Gene	NA	misc_RNA	SPNCRNA.1020	NA	NA	NA	NA	NA	0.670485	2.18946	15.9965	0.000842301	0.00320831
274	SPAC458.06	RefSeq	gene	NA	NA	GeneID:2543338	Gene	NA	protein_coding	SPAC458.06	NA	NA	NA	NA	NA	0.604078	4.62509	57.6157	5.17484e-07	7.50464e-06
275	SPAPYUG7.06	RefSeq	gene	NA	NA	GeneID:2542933	Gene	mug67	protein_coding	SPAPYUG7.06	NA	NA	NA	NA	NA	-0.650196	1.60153	9.09767	0.00742569	0.0200452
276	SPAC1782.07	RefSeq	gene	NA	NA	GeneID:2542357	Gene	qcr8	protein_coding	SPAC1782.07	NA	NA	NA	NA	NA	-0.964865	8.04281	218.642	1.667e-11	1.24099e-09
277	SPAC1782.12c	RefSeq	gene	NA	NA	GeneID:2542361	Gene	NA	protein_coding	SPAC1782.12c	NA	NA	NA	NA	NA	0.717951	5.28173	70.0897	1.28635e-07	2.32306e-06
278	SPAC22F8.05	RefSeq	gene	NA	NA	GeneID:2541903	Gene	NA	protein_coding	SPAC22F8.05	NA	NA	NA	NA	NA	1.19135	5.47497	245.705	6.2738e-12	5.25431e-10
279	SPAC20G4.03c	RefSeq	gene	NA	NA	GeneID:2541728	Gene	hri1	protein_coding	SPAC20G4.03c	NA	NA	NA	NA	NA	1.32119	5.1114	335.385	4.47726e-13	5.88189e-11
280	SPNCRNA.54	RefSeq	gene	NA	NA	GeneID:5802966	Gene	prl54	misc_RNA	SPNCRNA.54	NA	NA	NA	NA	NA	0.702224	2.22172	11.782	0.00297376	0.00937167
281	SPAC4F10.09c	RefSeq	gene	NA	NA	GeneID:2543648	Gene	NA	protein_coding	SPAC4F10.09c	NA	NA	NA	NA	NA	-0.587602	7.29935	125.292	1.55386e-09	5.91524e-08
282	SPAC4F10.17	RefSeq	gene	NA	NA	GeneID:2543528	Gene	NA	protein_coding	SPAC4F10.17	NA	NA	NA	NA	NA	1.48736	1.02381	18.501	0.000511074	0.0021059
283	SPAC4F10.20	RefSeq	gene	NA	NA	GeneID:2543556	Gene	grx1	protein_coding	SPAC4F10.20	NA	NA	NA	NA	NA	0.957993	8.76309	145.747	4.6444e-10	2.13133e-08
284	SPNCRNA.1033	RefSeq	gene	NA	NA	GeneID:14217896	Gene	NA	misc_RNA	SPNCRNA.1033	NA	NA	NA	NA	NA	0.799724	1.88025	18.6724	0.000412329	0.00176187
285	SPAC4F10.22	RefSeq	gene	NA	NA	GeneID:14218044	Gene	cmc4	protein_coding	SPAC4F10.22	TRUE	NA	tam2	NA	NA	0.762229	3.57617	51.7076	1.08821e-06	1.3329e-05
286	SPAC19B12.08	RefSeq	gene	NA	NA	GeneID:2542182	Gene	atg4	protein_coding	SPAC19B12.08	NA	NA	NA	NA	NA	0.62007	4.03611	31.7739	2.40121e-05	0.00016811
287	SPAPB8E5.10	RefSeq	gene	NA	NA	GeneID:2543224	Gene	NA	protein_coding	SPAPB8E5.10	NA	NA	NA	NA	NA	0.956993	1.9741	18.7888	0.000400231	0.00171894
288	SPAC1B3.20	RefSeq	gene	NA	NA	GeneID:2542570	Gene	NA	protein_coding	SPAC1B3.20	NA	NA	NA	NA	NA	0.712239	5.65051	44.8776	7.4635e-06	6.3218e-05
289	SPAC1B3.16c	RefSeq	gene	NA	NA	GeneID:2542518	Gene	vht1	protein_coding	SPAC1B3.16c	NA	NA	NA	NA	NA	-0.641927	8.01584	127.741	1.33282e-09	5.19181e-08
290	SPNCRNA.257	RefSeq	gene	NA	NA	GeneID:9407094	Gene	NA	misc_RNA	SPNCRNA.257	NA	NA	NA	NA	NA	1.3943	0.342322	16.1388	0.000809667	0.00310757
291	SPAC1250.02	RefSeq	gene	NA	NA	GeneID:2543012	Gene	mug95	protein_coding	SPAC1250.02	NA	NA	NA	NA	NA	1.16057	1.46217	25.4076	8.53274e-05	0.000477206
292	SPAC29A4.17c	RefSeq	gene	NA	NA	GeneID:2541621	Gene	NA	protein_coding	SPAC29A4.17c	NA	NA	NA	NA	NA	0.728236	3.31419	41.1604	4.89261e-06	4.45993e-05
293	SPAC29A4.12c	RefSeq	gene	NA	NA	GeneID:2542356	Gene	mug108	protein_coding	SPAC29A4.12c	NA	NA	NA	NA	NA	1.30219	1.77725	40.588	5.34954e-06	4.79811e-05
294	SPNCRNA.1049	RefSeq	gene	NA	NA	GeneID:14218256	Gene	NA	misc_RNA	SPNCRNA.1049	NA	NA	NA	NA	NA	1.2941	2.65718	57.6609	5.14668e-07	7.49625e-06
295	SPNCRNA.1050	RefSeq	gene	NA	NA	GeneID:14217943	Gene	NA	misc_RNA	SPNCRNA.1050	NA	NA	NA	NA	NA	0.604902	1.43556	7.00638	0.0164047	0.0390589
296	SPAC26F1.13c	RefSeq	gene	NA	NA	GeneID:2542670	Gene	lrs1	protein_coding	SPAC26F1.13c	NA	NA	NA	NA	NA	-0.60058	8.66278	72.3251	1.02397e-07	1.92173e-06
297	SPNCRNA.1054	RefSeq	gene	NA	NA	GeneID:14217935	Gene	NA	misc_RNA	SPNCRNA.1054	NA	NA	NA	NA	NA	1.51166	1.52989	55.6813	6.55648e-07	8.83871e-06
298	SPAC26F1.11	RefSeq	gene	NA	NA	GeneID:2542676	Gene	NA	protein_coding	SPAC26F1.11	NA	NA	NA	NA	NA	2.62186	3.60288	494.632	1.56812e-14	3.6229e-12
299	SPAC26F1.07	RefSeq	gene	NA	NA	GeneID:2542088	Gene	NA	protein_coding	SPAC26F1.07	NA	NA	NA	NA	NA	1.04753	9.39426	159.955	2.18843e-10	1.11927e-08
300	SPNCRNA.1056	RefSeq	gene	NA	NA	GeneID:14218255	Gene	NA	misc_RNA	SPNCRNA.1056	NA	NA	NA	NA	NA	0.705017	4.02448	44.7456	2.85164e-06	2.8559e-05
301	SPNCRNA.1057	RefSeq	gene	NA	NA	GeneID:14218046	Gene	NA	misc_RNA	SPNCRNA.1057	NA	NA	NA	NA	NA	1.4983	2.6442	51.656	1.68277e-06	1.86665e-05
302	SPAC26F1.04c	RefSeq	gene	NA	NA	GeneID:2542100	Gene	etr1	protein_coding	SPAC26F1.04c	NA	NA	NA	NA	NA	1.82357	6.49108	547.011	6.52955e-15	1.74992e-12
303	SPAPJ691.02	RefSeq	gene	NA	NA	GeneID:2543316	Gene	NA	protein_coding	SPAPJ691.02	NA	NA	NA	NA	NA	1.76243	3.62372	252.911	4.91907e-12	4.27256e-10
304	SPAPJ691.03	RefSeq	gene	NA	NA	GeneID:2543313	Gene	NA	protein_coding	SPAPJ691.03	NA	NA	NA	NA	NA	-0.716796	6.1586	145.293	4.76265e-10	2.1609e-08
305	SPNCRNA.1058	RefSeq	gene	NA	NA	GeneID:14218358	Gene	NA	misc_RNA	SPNCRNA.1058	NA	NA	NA	NA	NA	0.628105	1.88463	9.65153	0.00609574	0.0170314
306	SPNCRNA.1062	RefSeq	gene	NA	NA	GeneID:14218181	Gene	NA	misc_RNA	SPNCRNA.1062	NA	NA	NA	NA	NA	1.56916	1.31955	44.2381	3.07209e-06	3.04482e-05
307	SPAC14C4.03	RefSeq	gene	NA	NA	GeneID:2541604	Gene	mek1	protein_coding	SPAC14C4.03	TRUE	NA	NA	NA	NA	0.919424	1.90727	22.8246	0.000151068	0.000766206
308	SPAC14C4.14	RefSeq	gene	NA	NA	GeneID:2541526	Gene	atp1	protein_coding	SPAC14C4.14	NA	NA	NA	NA	NA	-0.968638	8.46903	184.519	6.80202e-11	4.29939e-09
309	SPNCRNA.1063	RefSeq	gene	NA	NA	GeneID:14218144	Gene	NA	misc_RNA	SPNCRNA.1063	NA	NA	NA	NA	NA	0.97306	4.1795	94.4905	1.39364e-08	3.67615e-07
310	SPNCRNA.1064	RefSeq	gene	NA	NA	GeneID:14218048	Gene	NA	misc_RNA	SPNCRNA.1064	NA	NA	NA	NA	NA	0.930876	2.21845	20.6323	0.000253027	0.00117111
311	SPAC2H10.04	RefSeq	gene	NA	NA	GeneID:14218050	Gene	NA	protein_coding	SPAC2H10.04	TRUE	NA	NA	NA	NA	3.89727	-2.13361	7.11586	0.0168679	0.0400708
312	SPNCRNA.1068	RefSeq	gene	NA	NA	GeneID:14218198	Gene	NA	misc_RNA	SPNCRNA.1068	NA	NA	NA	NA	NA	1.3007	2.33823	53.8756	8.22466e-07	1.07627e-05
313	SPAP8A3.04c	RefSeq	gene	NA	NA	GeneID:2542035	Gene	hsp9	protein_coding	SPAP8A3.04c	NA	NA	scf1	NA	NA	2.5753	9.80203	264.615	4.4059e-10	2.04884e-08
314	SPNCRNA.1071	RefSeq	gene	NA	NA	GeneID:14218212	Gene	NA	misc_RNA	SPNCRNA.1071	NA	NA	NA	NA	NA	1.20615	0.615017	20.6504	0.000251922	0.00116727
315	SPNCRNA.1075	RefSeq	gene	NA	NA	GeneID:14217972	Gene	NA	misc_RNA	SPNCRNA.1075	NA	NA	NA	NA	NA	1.95502	0.217525	29.6289	3.60831e-05	0.000234943
316	SPNCRNA.1079	RefSeq	gene	NA	NA	GeneID:14218304	Gene	NA	misc_RNA	SPNCRNA.1079	NA	NA	NA	NA	NA	1.50396	2.58721	71.9073	1.0681e-07	1.98236e-06
317	SPAC3G6.07	RefSeq	gene	NA	NA	GeneID:2543067	Gene	NA	protein_coding	SPAC3G6.07	NA	NA	NA	NA	NA	2.36305	0.541439	74.2848	8.42292e-08	1.63576e-06
318	SPAC29B12.14c	RefSeq	gene	NA	NA	GeneID:2541559	Gene	NA	protein_coding	SPAC29B12.14c	NA	NA	NA	NA	NA	0.665737	5.9084	74.9244	7.90987e-08	1.55871e-06
319	SPAC1039.01	RefSeq	gene	NA	NA	GeneID:2542956	Gene	NA	protein_coding	SPAC1039.01	NA	NA	NA	NA	NA	-0.615468	5.27515	55.2436	6.92314e-07	9.27701e-06
320	SPNCRNA.1088	RefSeq	gene	NA	NA	GeneID:14218015	Gene	NA	misc_RNA	SPNCRNA.1088	NA	NA	NA	NA	NA	0.589613	3.19863	23.4864	0.000130035	0.000676424
321	SPAC869.09	RefSeq	gene	NA	NA	GeneID:2543507	Gene	NA	protein_coding	SPAC869.09	NA	NA	NA	NA	NA	1.85291	0.338802	29.4845	3.71112e-05	0.000240702
322	SPNCRNA.1093	RefSeq	gene	NA	NA	GeneID:14218009	Gene	NA	misc_RNA	SPNCRNA.1093	NA	NA	NA	NA	NA	0.908548	0.442169	7.87434	0.0116914	0.029426
323	SPAC869.08	RefSeq	gene	NA	NA	GeneID:2543383	Gene	pcm2	protein_coding	SPAC869.08	NA	NA	NA	NA	NA	2.29291	2.05031	119.779	2.21666e-09	8.07152e-08
324	SPAC869.07c	RefSeq	gene	NA	NA	GeneID:2543243	Gene	mel1	protein_coding	SPAC869.07c	NA	NA	NA	NA	NA	3.64698	2.86237	441.809	4.17616e-14	7.99437e-12
325	SPAC869.05c	RefSeq	gene	NA	NA	GeneID:2543130	Gene	NA	protein_coding	SPAC869.05c	NA	NA	NA	NA	NA	0.624666	5.59577	72.9737	9.59422e-08	1.83137e-06
326	SPAC869.02c	RefSeq	gene	NA	NA	GeneID:2542104	Gene	NA	protein_coding	SPAC869.02c	NA	NA	NA	NA	NA	1.3005	7.58894	615.127	2.34308e-15	7.84932e-13
327	SPAC186.01	RefSeq	gene	NA	NA	GeneID:2542453	Gene	NA	protein_coding	SPAC186.01	NA	NA	NA	NA	NA	-0.828651	2.82267	28.6047	4.41272e-05	0.000277087
328	SPAC186.02c	RefSeq	gene	NA	NA	GeneID:2542495	Gene	NA	protein_coding	SPAC186.02c	NA	NA	NA	NA	NA	1.57221	0.767842	28.7317	4.30288e-05	0.000271229
329	SPAC186.05c	RefSeq	gene	NA	NA	GeneID:2542574	Gene	NA	protein_coding	SPAC186.05c	NA	NA	NA	NA	NA	-0.638326	2.97245	26.9856	6.12446e-05	0.000362811
330	SPAC186.06	RefSeq	gene	NA	NA	GeneID:2542595	Gene	NA	protein_coding	SPAC186.06	NA	NA	NA	NA	NA	-1.93408	-1.4561	11.8155	0.00294182	0.00927538
331	SPAC750.01	RefSeq	gene	NA	NA	GeneID:3361570	Gene	NA	protein_coding	SPAC750.01	TRUE	NA	NA	NA	NA	0.870921	7.96031	196.76	4.00331e-11	2.65566e-09
332	SPAC750.08c	RefSeq	gene	NA	NA	GeneID:2542710	Gene	NA	protein_coding	SPAC750.08c	TRUE	NA	NA	NA	NA	-1.10812	0.429016	12.9117	0.0020811	0.00691293
333	SPBC1348.05	RefSeq	gene	NA	NA	GeneID:2542935	Gene	NA	protein_coding	SPBC1348.05	TRUE	NA	NA	NA	NA	-0.74838	1.72948	10.9273	0.00393679	0.011791
334	SPBC1348.08c	RefSeq	gene	NA	NA	GeneID:2541886	Gene	NA	protein_coding	SPBC1348.08c	TRUE	NA	NA	NA	NA	-1.17368	1.27542	27.0097	6.09406e-05	0.00036197
335	SPBC1348.14c	RefSeq	gene	NA	NA	GeneID:2541736	Gene	ght7	protein_coding	SPBC1348.14c	NA	NA	SPBPB8B6.01c	NA	NA	-0.982741	0.0421324	10.0284	0.00534412	0.0152819
336	SPBPB8B6.02c	RefSeq	gene	NA	NA	GeneID:3361185	Gene	NA	protein_coding	SPBPB8B6.02c	NA	NA	NA	NA	NA	-0.932037	1.11029	20.2249	0.000279437	0.00127276
337	SPNCRNA.1301	RefSeq	gene	NA	NA	GeneID:14217697	Gene	NA	misc_RNA	SPNCRNA.1301	NA	NA	NA	NA	NA	-0.596998	2.83771	21.3909	0.00021094	0.00100518
338	SPBPB21E7.01c	RefSeq	gene	NA	NA	GeneID:3361181	Gene	eno102	protein_coding	SPBPB21E7.01c	NA	NA	SPBPB8B6.07c	NA	NA	1.70096	2.82665	148.95	3.89803e-10	1.86548e-08
339	SPBPB21E7.11	RefSeq	gene	NA	NA	GeneID:14217547	Gene	NA	protein_coding	SPBPB21E7.11	NA	NA	NA	NA	NA	2.12853	3.48134	243.237	6.82921e-12	5.64886e-10
340	SPBPB21E7.04c	RefSeq	gene	NA	NA	GeneID:3361178	Gene	NA	protein_coding	SPBPB21E7.04c	NA	NA	NA	NA	NA	1.36814	4.31706	155.07	2.81482e-10	1.37659e-08
341	SPNCRNA.1304	RefSeq	gene	NA	NA	GeneID:14217545	Gene	NA	misc_RNA	SPNCRNA.1304	NA	NA	NA	NA	NA	1.4394	1.11938	31.9998	2.30286e-05	0.000161901
342	SPBC359.02	RefSeq	gene	NA	NA	GeneID:2540953	Gene	alr2	protein_coding	SPBC359.02	NA	NA	NA	NA	NA	0.725194	3.89942	37.3397	9.03752e-06	7.39334e-05
343	SPNCRNA.1311	RefSeq	gene	NA	NA	GeneID:14217488	Gene	NA	misc_RNA	SPNCRNA.1311	NA	NA	NA	NA	NA	1.41369	-0.996708	6.97592	0.0166054	0.0394946
344	SPBC359.05	RefSeq	gene	NA	NA	GeneID:2540937	Gene	abc3	protein_coding	SPBC359.05	NA	NA	NA	NA	NA	0.88898	7.28925	260.986	3.77407e-12	3.46387e-10
345	SPNCRNA.1312	RefSeq	gene	NA	NA	GeneID:14217641	Gene	NA	misc_RNA	SPNCRNA.1312	NA	NA	NA	NA	NA	-1.52587	2.17712	78.387	5.67102e-08	1.15939e-06
346	SPBC359.06	RefSeq	gene	NA	NA	GeneID:2540926	Gene	mug14	protein_coding	SPBC359.06	NA	NA	NA	NA	NA	1.1932	3.6085	109.176	4.57948e-09	1.50404e-07
347	SPBC1683.01	RefSeq	gene	NA	NA	GeneID:2540085	Gene	NA	protein_coding	SPBC1683.01	NA	NA	NA	NA	NA	0.753745	7.36064	106.061	5.89803e-09	1.82948e-07
348	SPNCRNA.1315	RefSeq	gene	NA	NA	GeneID:14217611	Gene	NA	misc_RNA	SPNCRNA.1315	NA	NA	NA	NA	NA	1.3871	3.24513	113.409	3.40373e-09	1.18161e-07
349	SPBC1683.06c	RefSeq	gene	NA	NA	GeneID:2540168	Gene	NA	protein_coding	SPBC1683.06c	NA	NA	NA	NA	NA	0.595036	4.66499	54.6171	7.48842e-07	9.89594e-06
350	SPNCRNA.1317	RefSeq	gene	NA	NA	GeneID:14217428	Gene	NA	misc_RNA	SPNCRNA.1317	NA	NA	NA	NA	NA	1.07211	2.0482	42.1901	4.17581e-06	3.90208e-05
351	SPNCRNA.1318	RefSeq	gene	NA	NA	GeneID:14217560	Gene	NA	misc_RNA	SPNCRNA.1318	NA	NA	NA	NA	NA	1.22843	3.47567	104.297	6.52934e-09	1.97057e-07
352	SPBC1683.09c	RefSeq	gene	NA	NA	GeneID:2539711	Gene	frp1	protein_coding	SPBC1683.09c	NA	NA	NA	NA	NA	1.58755	6.4176	515.726	1.09058e-14	2.6096e-12
353	SPNCRNA.100	RefSeq	gene	NA	NA	GeneID:5802736	Gene	NA	misc_RNA	SPNCRNA.100	NA	NA	NA	NA	NA	0.836271	1.22385	7.40843	0.0145237	0.0353208
354	SPNCRNA.1321	RefSeq	gene	NA	NA	GeneID:14217846	Gene	NA	misc_RNA	SPNCRNA.1321	NA	NA	NA	NA	NA	0.611831	4.08013	38.163	7.88956e-06	6.60751e-05
355	SPBC660.05	RefSeq	gene	NA	NA	GeneID:2541133	Gene	NA	protein_coding	SPBC660.05	NA	NA	NA	NA	NA	1.26003	1.43894	36.6243	1.01873e-05	8.15473e-05
356	SPBC660.06	RefSeq	gene	NA	NA	GeneID:2541137	Gene	NA	protein_coding	SPBC660.06	NA	NA	NA	NA	NA	0.843893	7.0321	39.4847	0.000140879	0.000722734
357	SPNCRNA.1327	RefSeq	gene	NA	NA	GeneID:14217513	Gene	NA	misc_RNA	SPNCRNA.1327	NA	NA	NA	NA	NA	0.950125	3.46459	78.7654	5.47254e-08	1.13462e-06
358	SPBC660.07	RefSeq	gene	NA	NA	GeneID:2541115	Gene	ntp1	protein_coding	SPBC660.07	NA	NA	NA	NA	NA	0.995926	7.15874	233.238	9.71229e-12	7.47958e-10
359	SPBC660.14	RefSeq	gene	NA	NA	GeneID:2540885	Gene	mik1	protein_coding	SPBC660.14	NA	NA	NA	NA	NA	-0.633216	5.22779	55.2592	6.90974e-07	9.27701e-06
360	SPBC800.14c	RefSeq	gene	NA	NA	GeneID:2540696	Gene	NA	protein_coding	SPBC800.14c	NA	NA	NA	NA	NA	0.801696	5.28691	96.9012	1.1497e-08	3.16506e-07
361	SPBC1773.06c	RefSeq	gene	NA	NA	GeneID:2540139	Gene	NA	protein_coding	SPBC1773.06c	NA	NA	NA	NA	NA	3.89607	7.63823	2093.41	5.4976e-20	1.2278e-16
362	SPNCRNA.1336	RefSeq	gene	NA	NA	GeneID:14217439	Gene	NA	misc_RNA	SPNCRNA.1336	NA	NA	NA	NA	NA	1.04233	4.45465	107.387	5.20729e-09	1.6535e-07
363	SPNCRNA.1337	RefSeq	gene	NA	NA	GeneID:14217801	Gene	NA	misc_RNA	SPNCRNA.1337	NA	NA	NA	NA	NA	0.61968	3.76586	34.235	1.53817e-05	0.000116449
364	SPBP26C9.02c	RefSeq	gene	NA	NA	GeneID:2541313	Gene	car1	protein_coding	SPBP26C9.02c	NA	NA	NA	NA	NA	0.832331	5.75497	147.605	4.19387e-10	1.99283e-08
365	SPNCRNA.1339	RefSeq	gene	NA	NA	GeneID:14217691	Gene	NA	misc_RNA	SPNCRNA.1339	NA	NA	NA	NA	NA	0.806248	1.29241	9.5225	0.00637982	0.0176924
366	SPNCRNA.1340	RefSeq	gene	NA	NA	GeneID:14217562	Gene	NA	misc_RNA	SPNCRNA.1340	NA	NA	NA	NA	NA	0.700365	3.45877	33.0662	1.89522e-05	0.00013908
367	SPNCRNA.103	RefSeq	gene	NA	NA	GeneID:5802740	Gene	sme2	misc_RNA	SPNCRNA.103	NA	NA	SPNCRNA.1341	NA	NA	0.789476	3.92144	45.3429	2.61444e-06	2.66617e-05
368	SPBC1271.08c	RefSeq	gene	NA	NA	GeneID:2539866	Gene	NA	protein_coding	SPBC1271.08c	NA	NA	NA	NA	NA	1.15451	4.96669	67.7356	2.0119e-06	2.14988e-05
369	SPNCRNA.1344	RefSeq	gene	NA	NA	GeneID:14217415	Gene	NA	misc_RNA	SPNCRNA.1344	NA	NA	NA	NA	NA	1.3046	1.57613	37.1706	9.29561e-06	7.56751e-05
370	SPNCRNA.1346	RefSeq	gene	NA	NA	GeneID:14217563	Gene	NA	misc_RNA	SPNCRNA.1346	NA	NA	NA	NA	NA	0.858366	1.38573	12.2694	0.00254463	0.00821639
371	SPNCRNA.1348	RefSeq	gene	NA	NA	GeneID:14217564	Gene	NA	misc_RNA	SPNCRNA.1348	NA	NA	NA	NA	NA	1.1122	1.44288	25.0175	9.27979e-05	0.000511725
372	SPBC1271.05c	RefSeq	gene	NA	NA	GeneID:2539988	Gene	NA	protein_coding	SPBC1271.05c	NA	NA	NA	NA	NA	0.642504	5.24654	61.2979	3.35329e-07	5.16484e-06
373	SPBC106.02c	RefSeq	gene	NA	NA	GeneID:2540069	Gene	srx1	protein_coding	SPBC106.02c	NA	NA	NA	NA	NA	3.07993	4.97526	1149.92	9.4752e-18	7.05376e-15
374	SPNCRNA.1350	RefSeq	gene	NA	NA	GeneID:14217814	Gene	NA	misc_RNA	SPNCRNA.1350	NA	NA	NA	NA	NA	0.957887	3.33122	57.5653	5.20646e-07	7.53419e-06
375	SPNCRNA.305	RefSeq	gene	NA	NA	GeneID:9407327	Gene	NA	misc_RNA	SPNCRNA.305	NA	NA	NA	NA	NA	1.59725	0.449063	25.3279	8.67968e-05	0.000483809
376	SPBC106.08c	RefSeq	gene	NA	NA	GeneID:2540107	Gene	mug2	protein_coding	SPBC106.08c	NA	NA	NA	NA	NA	-0.708297	3.16267	39.0938	6.78281e-06	5.8812e-05
377	SPNCRNA.1351	RefSeq	gene	NA	NA	GeneID:14217745	Gene	NA	misc_RNA	SPNCRNA.1351	NA	NA	NA	NA	NA	0.59692	5.78076	71.2536	1.14146e-07	2.10104e-06
378	SPNCRNA.1352	RefSeq	gene	NA	NA	GeneID:14217565	Gene	NA	misc_RNA	SPNCRNA.1352	NA	NA	NA	NA	NA	0.693686	4.07919	53.0186	9.17763e-07	1.16679e-05
379	SPNCRNA.1353	RefSeq	gene	NA	NA	GeneID:14217764	Gene	NA	misc_RNA	SPNCRNA.1353	NA	NA	NA	NA	NA	1.46689	5.27103	275.433	2.39341e-12	2.32403e-10
380	SPBC106.14c	RefSeq	gene	NA	NA	GeneID:2539889	Gene	sda1	protein_coding	SPBC106.14c	NA	NA	NA	NA	NA	-0.593966	7.01969	93.7894	1.47502e-08	3.8604e-07
381	SPBC106.17c	RefSeq	gene	NA	NA	GeneID:2539905	Gene	cys2	protein_coding	SPBC106.17c	NA	NA	NA	NA	NA	0.740693	7.0215	101.686	8.35166e-09	2.46503e-07
382	SPNCRNA.1358	RefSeq	gene	NA	NA	GeneID:14217684	Gene	NA	misc_RNA	SPNCRNA.1358	NA	NA	NA	NA	NA	0.803127	4.84974	90.9223	1.86735e-08	4.72122e-07
383	SPNCRNA.1362	RefSeq	gene	NA	NA	GeneID:14217567	Gene	NA	misc_RNA	SPNCRNA.1362	NA	NA	NA	NA	NA	0.623565	1.48898	7.9573	0.0113275	0.0286069
384	SPNCRNA.1363	RefSeq	gene	NA	NA	GeneID:14217733	Gene	NA	misc_RNA	SPNCRNA.1363	NA	NA	NA	NA	NA	0.775397	2.13006	15.2258	0.00104663	0.00384664
385	SPNCRNA.1366	RefSeq	gene	NA	NA	GeneID:14217639	Gene	NA	misc_RNA	SPNCRNA.1366	NA	NA	NA	NA	NA	1.15464	3.38159	78.7049	5.50373e-08	1.13462e-06
386	SPBC1685.12c	RefSeq	gene	NA	NA	GeneID:2540091	Gene	NA	protein_coding	SPBC1685.12c	NA	NA	NA	NA	NA	1.10145	4.28234	118.422	2.42457e-09	8.73367e-08
387	SPNCRNA.1367	RefSeq	gene	NA	NA	GeneID:14217430	Gene	NA	misc_RNA	SPNCRNA.1367	NA	NA	NA	NA	NA	1.46383	2.19888	51.948	1.05448e-06	1.29872e-05
388	SPBC354.12	RefSeq	gene	NA	NA	GeneID:2540975	Gene	gpd3	protein_coding	SPBC354.12	NA	NA	NA	NA	NA	1.02452	9.58779	54.9522	3.75406e-06	3.57662e-05
389	SPNCRNA.1373	RefSeq	gene	NA	NA	GeneID:14217525	Gene	NA	misc_RNA	SPNCRNA.1373	NA	NA	NA	NA	NA	0.99819	2.15278	34.563	1.45193e-05	0.000110923
390	SPBC947.15c	RefSeq	gene	NA	NA	GeneID:2540211	Gene	NA	protein_coding	SPBC947.15c	NA	NA	NA	NA	NA	-1.02429	6.51075	238.448	8.07009e-12	6.36113e-10
391	SPNCRNA.1378	RefSeq	gene	NA	NA	GeneID:14217533	Gene	NA	misc_RNA	SPNCRNA.1378	NA	NA	NA	NA	NA	0.734299	1.66848	18.0416	0.000485401	0.00202881
392	SPBC947.05c	RefSeq	gene	NA	NA	GeneID:2541227	Gene	frp2	protein_coding	SPBC947.05c	TRUE	NA	NA	NA	NA	0.820938	2.29899	22.636	0.000157738	0.00079462
393	SPBC947.04	RefSeq	gene	NA	NA	GeneID:2541237	Gene	NA	protein_coding	SPBC947.04	NA	NA	NA	NA	NA	1.97243	9.44942	422.953	6.08979e-14	1.13338e-11
394	SPBC119.03	RefSeq	gene	NA	NA	GeneID:2540074	Gene	NA	protein_coding	SPBC119.03	NA	NA	NA	NA	NA	0.783229	6.98825	160.325	2.14772e-10	1.11527e-08
395	SPBC577.05c	RefSeq	gene	NA	NA	GeneID:2541083	Gene	rec27	protein_coding	SPBC577.05c	TRUE	NA	mug41	NA	NA	0.980749	1.19437	19.34	0.000348067	0.00153829
396	SPNCRNA.1384	RefSeq	gene	NA	NA	GeneID:14217656	Gene	NA	misc_RNA	SPNCRNA.1384	NA	NA	NA	NA	NA	-0.640617	1.24083	8.62042	0.00883712	0.0232282
397	SPBC530.10c	RefSeq	gene	NA	NA	GeneID:2540900	Gene	anc1	protein_coding	SPBC530.10c	NA	NA	NA	NA	NA	-0.914962	9.06607	107.24	5.26284e-09	1.66326e-07
398	SPNCRNA.328	RefSeq	gene	NA	NA	GeneID:9407137	Gene	NA	misc_RNA	SPNCRNA.328	NA	NA	NA	NA	NA	0.685545	2.88388	26.9616	6.15487e-05	0.000363969
399	SPBC36.01c	RefSeq	gene	NA	NA	GeneID:2540934	Gene	NA	protein_coding	SPBC36.01c	NA	NA	NA	NA	NA	-0.795683	5.32984	98.3154	1.02893e-08	2.92112e-07
400	SPBC36.02c	RefSeq	gene	NA	NA	GeneID:2540286	Gene	NA	protein_coding	SPBC36.02c	NA	NA	NA	NA	NA	0.659651	5.40789	99.1861	9.61623e-09	2.76518e-07
401	SPBC36.13	RefSeq	gene	NA	NA	GeneID:14217571	Gene	NA	protein_coding	SPBC36.13	NA	NA	NA	NA	NA	1.08606	0.603598	13.4001	0.00179167	0.00606273
402	SPBC36.10	RefSeq	gene	NA	NA	GeneID:2540922	Gene	NA	protein_coding	SPBC36.10	NA	NA	NA	NA	NA	-0.70471	5.89573	100.868	8.44986e-09	2.48307e-07
403	SPNCRNA.1392	RefSeq	gene	NA	NA	GeneID:14217835	Gene	NA	misc_RNA	SPNCRNA.1392	NA	NA	NA	NA	NA	0.755996	1.72002	11.7673	0.00298795	0.0093943
404	SPBC713.03	RefSeq	gene	NA	NA	GeneID:2541151	Gene	NA	protein_coding	SPBC713.03	NA	NA	NA	NA	NA	-0.595547	7.45126	108.543	4.79169e-09	1.54993e-07
405	SPNCRNA.1394	RefSeq	gene	NA	NA	GeneID:14217729	Gene	NA	misc_RNA	SPNCRNA.1394	NA	NA	NA	NA	NA	0.6666	5.02298	10.5204	0.0115482	0.0291315
406	SPBP35G2.16c	RefSeq	gene	NA	NA	GeneID:9407128	Gene	ecl2	protein_coding	SPBP35G2.16c	NA	NA	NA	NA	NA	0.905112	5.83312	110.054	4.81173e-09	1.54993e-07
407	SPNCRNA.1400	RefSeq	gene	NA	NA	GeneID:14217685	Gene	NA	misc_RNA	SPNCRNA.1400	NA	NA	NA	NA	NA	0.590081	1.45382	6.42603	0.0207533	0.0475212
408	SPBP35G2.17	RefSeq	gene	NA	NA	GeneID:14217575	Gene	NA	protein_coding	SPBP35G2.17	NA	NA	NA	NA	NA	1.26418	4.5245	160.612	2.11681e-10	1.11527e-08
409	SPBP35G2.07	RefSeq	gene	NA	NA	GeneID:2541345	Gene	ilv1	protein_coding	SPBP35G2.07	NA	NA	NA	NA	NA	-0.614989	8.30997	80.3182	4.73514e-08	9.98694e-07
410	SPNCRNA.1401	RefSeq	gene	NA	NA	GeneID:14217732	Gene	NA	misc_RNA	SPNCRNA.1401	NA	NA	NA	NA	NA	1.43267	1.11438	27.3047	5.7358e-05	0.00034343
411	SPNCRNA.1405	RefSeq	gene	NA	NA	GeneID:14217772	Gene	NA	misc_RNA	SPNCRNA.1405	NA	NA	NA	NA	NA	0.722698	1.9099	16.4408	0.000744991	0.002902
412	SPBC337.08c	RefSeq	gene	NA	NA	GeneID:2541030	Gene	ubi4	protein_coding	SPBC337.08c	NA	NA	NA	NA	NA	0.863944	11.7803	58.0211	4.92831e-07	7.25707e-06
413	SPBC1734.01c	RefSeq	gene	NA	NA	GeneID:2540076	Gene	esf1	protein_coding	SPBC1734.01c	NA	NA	SPBC337.17c	NA	NA	-0.587228	7.48031	124.684	1.61481e-09	6.11254e-08
414	SPNCRNA.498	RefSeq	gene	NA	NA	GeneID:14217438	Gene	NA	misc_RNA	SPNCRNA.498	NA	NA	NA	NA	NA	0.813622	0.968852	8.34038	0.00980468	0.0253439
415	SPNCRNA.1409	RefSeq	gene	NA	NA	GeneID:14217633	Gene	NA	misc_RNA	SPNCRNA.1409	NA	NA	NA	NA	NA	0.928632	4.36079	36.9885	3.12952e-05	0.000210943
416	SPBC1734.13	RefSeq	gene	NA	NA	GeneID:2539839	Gene	atp3	protein_coding	SPBC1734.13	NA	NA	NA	NA	NA	-0.872138	7.61764	242.218	7.07428e-12	5.76337e-10
417	SPBC1709.02c	RefSeq	gene	NA	NA	GeneID:2540197	Gene	vrs1	protein_coding	SPBC1709.02c	NA	NA	vas1	NA	NA	-0.62208	8.9495	70.3656	1.25024e-07	2.27008e-06
418	SPBC409.08	RefSeq	gene	NA	NA	GeneID:2541015	Gene	NA	protein_coding	SPBC409.08	NA	NA	NA	NA	NA	-0.896364	7.03738	130.993	2.81938e-09	9.88996e-08
419	SPNCRNA.1419	RefSeq	gene	NA	NA	GeneID:14217502	Gene	NA	misc_RNA	SPNCRNA.1419	NA	NA	NA	NA	NA	1.20781	3.89122	156.845	2.56661e-10	1.26443e-08
420	SPBC1306.01c	RefSeq	gene	NA	NA	GeneID:2539776	Gene	NA	protein_coding	SPBC1306.01c	NA	NA	NA	NA	NA	-1.24667	6.42471	306.378	9.69082e-13	1.08214e-10
421	SPNCRNA.1420	RefSeq	gene	NA	NA	GeneID:14217518	Gene	NA	misc_RNA	SPNCRNA.1420	NA	NA	NA	NA	NA	0.990035	2.32652	34.2846	1.52477e-05	0.000115565
422	SPBC725.03	RefSeq	gene	NA	NA	GeneID:2541074	Gene	NA	protein_coding	SPBC725.03	NA	NA	NA	NA	NA	0.915331	4.26471	73.3665	9.22525e-08	1.78124e-06
423	SPBC725.10	RefSeq	gene	NA	NA	GeneID:2541096	Gene	NA	protein_coding	SPBC725.10	NA	NA	NA	NA	NA	1.36799	5.67557	205.699	9.35058e-11	5.54415e-09
424	SPBC651.01c	RefSeq	gene	NA	NA	GeneID:2541126	Gene	nog1	protein_coding	SPBC651.01c	NA	NA	SPBC725.18c	NA	NA	-0.613026	8.35301	95.5152	1.28355e-08	3.4262e-07
425	SPNCRNA.1424	RefSeq	gene	NA	NA	GeneID:14217576	Gene	NA	misc_RNA	SPNCRNA.1424	NA	NA	NA	NA	NA	0.896066	3.32531	58.3046	4.76368e-07	7.0612e-06
426	SPBC3D6.03c	RefSeq	gene	NA	NA	GeneID:2540985	Gene	trz2	protein_coding	SPBC3D6.03c	NA	NA	sptrz2	NA	NA	-0.814035	4.92171	109.501	4.47495e-09	1.47695e-07
427	SPBC27B12.03c	RefSeq	gene	NA	NA	GeneID:3361266	Gene	erg32	protein_coding	SPBC27B12.03c	NA	NA	NA	NA	NA	-0.693367	6.08475	105.458	5.99312e-09	1.85041e-07
428	SPBC8D2.06	RefSeq	gene	NA	NA	GeneID:2541245	Gene	irs1	protein_coding	SPBC8D2.06	NA	NA	NA	NA	NA	-0.631877	8.53817	89.648	2.07791e-08	5.13727e-07
429	SPBC8D2.18c	RefSeq	gene	NA	NA	GeneID:2541218	Gene	NA	protein_coding	SPBC8D2.18c	NA	NA	NA	NA	NA	-0.626752	10.0099	35.3873	1.25797e-05	9.76642e-05
430	SPNCRNA.348	RefSeq	gene	NA	NA	GeneID:9407175	Gene	NA	misc_RNA	SPNCRNA.348	NA	NA	NA	NA	NA	0.95993	0.319056	9.23365	0.00707131	0.0192358
431	SPBC32H8.02c	RefSeq	gene	NA	NA	GeneID:2540263	Gene	nep2	protein_coding	SPBC32H8.02c	NA	NA	mug120	NA	NA	0.823998	3.64026	23.092	0.00025908	0.00119302
432	SPBC32H8.15	RefSeq	gene	NA	NA	GeneID:14217748	Gene	NA	protein_coding	SPBC32H8.15	TRUE	NA	NA	NA	NA	1.16241	-0.47118	6.81582	0.0177072	0.0417153
433	SPNCRNA.1435	RefSeq	gene	NA	NA	GeneID:14217482	Gene	NA	misc_RNA	SPNCRNA.1435	NA	NA	NA	NA	NA	0.751198	2.90995	36.4234	1.05388e-05	8.41595e-05
434	SPBC32H8.11	RefSeq	gene	NA	NA	GeneID:2540241	Gene	mei4	protein_coding	SPBC32H8.11	NA	NA	dot4	NA	NA	0.785067	3.36044	26.9591	6.29831e-05	0.000371467
435	SPNCRNA.1438	RefSeq	gene	NA	NA	GeneID:14217412	Gene	NA	misc_RNA	SPNCRNA.1438	NA	NA	NA	NA	NA	0.870666	1.3311	19.2613	0.000355025	0.00156223
436	SPNCRNA.367	RefSeq	gene	NA	NA	GeneID:9407077	Gene	NA	misc_RNA	SPNCRNA.367	NA	NA	NA	NA	NA	5.06541	-2.05473	12.9478	0.00241212	0.00784907
437	SPBC21B10.15	RefSeq	gene	NA	NA	GeneID:14217750	Gene	NA	protein_coding	SPBC21B10.15	NA	NA	NA	NA	NA	0.58699	4.99915	30.3658	3.98041e-05	0.00025423
438	SPBC19C2.05	RefSeq	gene	NA	NA	GeneID:2540580	Gene	ran1	protein_coding	SPBC19C2.05	NA	NA	pat1	NA	NA	-0.640943	3.90461	28.9659	4.10821e-05	0.000260654
439	SPBC19C2.06c	RefSeq	gene	NA	NA	GeneID:2540789	Gene	mug124	protein_coding	SPBC19C2.06c	NA	NA	NA	NA	NA	0.783773	5.00639	83.7644	3.46218e-08	7.83669e-07
440	SPNCRNA.1453	RefSeq	gene	NA	NA	GeneID:14217581	Gene	NA	misc_RNA	SPNCRNA.1453	NA	NA	NA	NA	NA	1.0949	3.34718	58.5025	4.65242e-07	6.91158e-06
441	SPNCRNA.1454	RefSeq	gene	NA	NA	GeneID:14217449	Gene	NA	misc_RNA	SPNCRNA.1454	NA	NA	NA	NA	NA	0.950582	2.9873	49.8968	1.38443e-06	1.61316e-05
442	SPBC2F12.15c	RefSeq	gene	NA	NA	GeneID:2540463	Gene	pfa3	protein_coding	SPBC2F12.15c	NA	NA	NA	NA	NA	0.647028	5.45949	90.3031	1.96654e-08	4.91636e-07
443	SPNCRNA.1455	RefSeq	gene	NA	NA	GeneID:14217710	Gene	NA	misc_RNA	SPNCRNA.1455	NA	NA	NA	NA	NA	0.738744	2.07625	15.3751	0.00100309	0.00371308
444	SPBC2F12.17	RefSeq	gene	NA	NA	GeneID:14217582	Gene	cox7	protein_coding	SPBC2F12.17	TRUE	NA	NA	NA	NA	-0.955176	5.90588	103.922	2.02806e-08	5.05129e-07
445	SPBC2F12.10	RefSeq	gene	NA	NA	GeneID:2540365	Gene	NA	protein_coding	SPBC2F12.10	NA	NA	NA	NA	NA	-0.677914	5.72146	100.532	8.67013e-09	2.52321e-07
446	SPBC9B6.04c	RefSeq	gene	NA	NA	GeneID:2540210	Gene	tuf1	protein_coding	SPBC9B6.04c	NA	NA	NA	NA	NA	-0.708238	7.57235	30.0123	0.000345103	0.00152935
447	SPBC3H7.14	RefSeq	gene	NA	NA	GeneID:2540942	Gene	mug176	protein_coding	SPBC3H7.14	NA	NA	NA	NA	NA	-0.642937	5.19796	57.0048	5.57266e-07	7.87696e-06
448	SPBC3H7.08c	RefSeq	gene	NA	NA	GeneID:2541007	Gene	NA	protein_coding	SPBC3H7.08c	NA	NA	NA	NA	NA	1.10822	3.3362	87.3911	2.51881e-08	6.04875e-07
449	SPNCRNA.1470	RefSeq	gene	NA	NA	GeneID:14217500	Gene	NA	misc_RNA	SPNCRNA.1470	NA	NA	NA	NA	NA	1.05095	0.652167	9.5547	0.00630756	0.017521
450	SPNCRNA.1471	RefSeq	gene	NA	NA	GeneID:14217808	Gene	NA	misc_RNA	SPNCRNA.1471	NA	NA	NA	NA	NA	0.704767	4.59886	33.1438	2.70543e-05	0.000186485
451	SPBC3H7.02	RefSeq	gene	NA	NA	GeneID:2540681	Gene	NA	protein_coding	SPBC3H7.02	NA	NA	NA	NA	NA	0.875346	6.48245	211.57	2.19233e-11	1.56262e-09
452	SPNCRNA.1473	RefSeq	gene	NA	NA	GeneID:14217499	Gene	NA	misc_RNA	SPNCRNA.1473	NA	NA	NA	NA	NA	1.92879	2.81573	202.095	3.20767e-11	2.17085e-09
453	SPNCRNA.1475	RefSeq	gene	NA	NA	GeneID:14217832	Gene	NA	misc_RNA	SPNCRNA.1475	NA	NA	NA	NA	NA	1.26549	0.745406	21.6765	0.000197167	0.000951745
454	SPNCRNA.1478	RefSeq	gene	NA	NA	GeneID:14217754	Gene	NA	misc_RNA	SPNCRNA.1478	NA	NA	NA	NA	NA	0.786234	1.83674	15.4966	0.000969123	0.00360529
455	SPNCRNA.1479	RefSeq	gene	NA	NA	GeneID:14217584	Gene	NA	misc_RNA	SPNCRNA.1479	NA	NA	NA	NA	NA	1.09875	1.60023	26.4734	6.81117e-05	0.000393404
456	SPBC16E9.16c	RefSeq	gene	NA	NA	GeneID:3361210	Gene	lsd90	protein_coding	SPBC16E9.16c	TRUE	NA	NA	NA	NA	0.721809	4.01475	41.008	5.00986e-06	4.54825e-05
457	SPNCRNA.382	RefSeq	gene	NA	NA	GeneID:9407166	Gene	NA	misc_RNA	SPNCRNA.382	NA	NA	NA	NA	NA	1.32319	-0.82188	6.85454	0.0174334	0.0411715
458	SPNCRNA.1482	RefSeq	gene	NA	NA	GeneID:14217536	Gene	NA	misc_RNA	SPNCRNA.1482	NA	NA	NA	NA	NA	0.800142	3.48132	46.8986	2.09328e-06	2.21595e-05
459	SPNCRNA.385	RefSeq	gene	NA	NA	GeneID:9407000	Gene	NA	misc_RNA	SPNCRNA.385	NA	NA	NA	NA	NA	1.4718	-0.619656	8.87669	0.008045	0.0214065
460	SPBP23A10.12	RefSeq	gene	NA	NA	GeneID:2541328	Gene	frg1	protein_coding	SPBP23A10.12	NA	NA	NA	NA	NA	0.599033	6.59748	93.0387	1.56803e-08	4.05629e-07
461	SPBP23A10.15c	RefSeq	gene	NA	NA	GeneID:2541300	Gene	qcr1	protein_coding	SPBP23A10.15c	NA	NA	mas1	NA	NA	-1.47113	8.10808	519.31	1.0268e-14	2.54799e-12
462	SPBC29A3.10c	RefSeq	gene	NA	NA	GeneID:2540599	Gene	atp14	protein_coding	SPBC29A3.10c	NA	NA	NA	NA	NA	-0.762523	6.99615	138.72	6.90687e-10	2.94752e-08
463	SPBC29A3.11c	RefSeq	gene	NA	NA	GeneID:2540397	Gene	NA	protein_coding	SPBC29A3.11c	NA	NA	NA	NA	NA	-0.99133	5.15735	137.536	7.39715e-10	3.13676e-08
464	SPBC29A3.18	RefSeq	gene	NA	NA	GeneID:2540456	Gene	cyt1	protein_coding	SPBC29A3.18	NA	NA	NA	NA	NA	-1.3747	7.43155	491.686	1.65166e-14	3.68872e-12
465	SPNCRNA.1485	RefSeq	gene	NA	NA	GeneID:14217445	Gene	NA	misc_RNA	SPNCRNA.1485	NA	NA	NA	NA	NA	0.917886	-0.155708	7.05059	0.0161182	0.0385192
466	SPBC23G7.08c	RefSeq	gene	NA	NA	GeneID:2540635	Gene	rga7	protein_coding	SPBC23G7.08c	NA	NA	NA	NA	NA	-0.604904	5.44661	48.7163	1.62547e-06	1.81814e-05
467	SPBC23G7.10c	RefSeq	gene	NA	NA	GeneID:2540490	Gene	NA	protein_coding	SPBC23G7.10c	NA	NA	NA	NA	NA	2.80764	7.12879	1090.68	1.46185e-16	7.56861e-14
468	SPBC23G7.11	RefSeq	gene	NA	NA	GeneID:2540646	Gene	mag2	protein_coding	SPBC23G7.11	NA	NA	NA	NA	NA	2.87901	1.64175	133.043	9.64486e-10	4.03878e-08
469	SPNCRNA.389	RefSeq	gene	NA	NA	GeneID:9407171	Gene	NA	misc_RNA	SPNCRNA.389	NA	NA	NA	NA	NA	0.753496	2.30584	24.1282	0.000112709	0.000599389
470	SPBC1711.14	RefSeq	gene	NA	NA	GeneID:2539720	Gene	rec15	protein_coding	SPBC1711.14	TRUE	NA	NA	NA	NA	0.916944	0.134818	9.37198	0.00673018	0.0184728
471	SPNCRNA.394	RefSeq	gene	NA	NA	GeneID:9407071	Gene	NA	misc_RNA	SPNCRNA.394	NA	NA	NA	NA	NA	2.88551	-0.374406	46.6474	2.16899e-06	2.2802e-05
472	SPNCRNA.1495	RefSeq	gene	NA	NA	GeneID:14217663	Gene	NA	misc_RNA	SPNCRNA.1495	NA	NA	NA	NA	NA	0.751692	3.10722	29.1771	3.94108e-05	0.00025244
473	SPRRNA.34	RefSeq	gene	NA	NA	GeneID:9406965	Gene	NA	rRNA	SPRRNA.34	NA	NA	NA	NA	NA	-0.636955	1.63305	9.86509	0.00565621	0.0160104
474	SPNCRNA.1500	RefSeq	gene	NA	NA	GeneID:14217586	Gene	NA	misc_RNA	SPNCRNA.1500	NA	NA	NA	NA	NA	0.626113	2.47161	20.168	0.000283364	0.00128802
475	SPBC16H5.08c	RefSeq	gene	NA	NA	GeneID:2540078	Gene	NA	protein_coding	SPBC16H5.08c	NA	NA	NA	NA	NA	-0.600958	9.18202	63.5166	2.60731e-07	4.18921e-06
476	SPBC16H5.06	RefSeq	gene	NA	NA	GeneID:2540075	Gene	rip1	protein_coding	SPBC16H5.06	NA	NA	NA	NA	NA	-1.83395	6.91007	710.919	6.59109e-16	2.76002e-13
477	SPNCRNA.1501	RefSeq	gene	NA	NA	GeneID:14217760	Gene	NA	misc_RNA	SPNCRNA.1501	NA	NA	NA	NA	NA	0.728737	3.57083	48.2741	1.7275e-06	1.90994e-05
478	SPBC12D12.05c	RefSeq	gene	NA	NA	GeneID:2539713	Gene	NA	protein_coding	SPBC12D12.05c	NA	NA	NA	NA	NA	-0.793478	5.88537	127.589	1.34544e-09	5.21067e-08
479	SPBC24C6.09c	RefSeq	gene	NA	NA	GeneID:2540545	Gene	NA	protein_coding	SPBC24C6.09c	NA	NA	NA	NA	NA	1.30457	2.99625	89.0628	2.18336e-08	5.35844e-07
480	SPNCRNA.1506	RefSeq	gene	NA	NA	GeneID:14217464	Gene	NA	misc_RNA	SPNCRNA.1506	NA	NA	NA	NA	NA	0.611372	1.96376	12.6806	0.00223607	0.00734756
481	SPNCRNA.1511	RefSeq	gene	NA	NA	GeneID:14217647	Gene	NA	misc_RNA	SPNCRNA.1511	NA	NA	NA	NA	NA	0.661453	5.80879	15.3859	0.00401289	0.0119814
482	SPRRNA.40	RefSeq	gene	NA	NA	GeneID:9407146	Gene	NA	rRNA	SPRRNA.40	NA	NA	NA	NA	NA	-0.649549	3.25854	10.0978	0.00732849	0.0198067
483	SPBC12C2.04	RefSeq	gene	NA	NA	GeneID:2539816	Gene	NA	protein_coding	SPBC12C2.04	NA	NA	NA	NA	NA	1.45811	7.73956	565.855	4.85943e-15	1.41557e-12
484	SPNCRNA.1523	RefSeq	gene	NA	NA	GeneID:14217650	Gene	NA	misc_RNA	SPNCRNA.1523	NA	NA	NA	NA	NA	1.29067	3.0897	108.834	4.69271e-09	1.52678e-07
485	SPBC365.12c	RefSeq	gene	NA	NA	GeneID:2540959	Gene	ish1	protein_coding	SPBC365.12c	NA	NA	NA	NA	NA	1.58356	6.0239	552.132	6.02005e-15	1.6806e-12
486	SPNCRNA.399	RefSeq	gene	NA	NA	GeneID:9407276	Gene	NA	misc_RNA	SPNCRNA.399	NA	NA	NA	NA	NA	0.629739	1.86995	8.48737	0.00928272	0.0242378
487	SPNCRNA.1525	RefSeq	gene	NA	NA	GeneID:14217774	Gene	NA	misc_RNA	SPNCRNA.1525	NA	NA	NA	NA	NA	1.92974	1.00536	52.5923	9.69685e-07	1.21037e-05
488	SPNCRNA.1527	RefSeq	gene	NA	NA	GeneID:14217768	Gene	NA	misc_RNA	SPNCRNA.1527	NA	NA	NA	NA	NA	1.51584	1.79422	57.4043	5.30883e-07	7.58544e-06
489	SPBC29A10.08	RefSeq	gene	NA	NA	GeneID:2540287	Gene	gas2	protein_coding	SPBC29A10.08	NA	NA	NA	NA	NA	0.806289	9.50986	103.028	7.17677e-09	2.14662e-07
490	SPBC29A10.12	RefSeq	gene	NA	NA	GeneID:2540542	Gene	NA	protein_coding	SPBC29A10.12	NA	NA	NA	NA	NA	0.656147	7.47323	34.6298	9.656e-05	0.00052942
491	SPBC29A10.13	RefSeq	gene	NA	NA	GeneID:2540446	Gene	atp7	protein_coding	SPBC29A10.13	NA	NA	NA	NA	NA	-1.07528	6.90221	314.181	7.82126e-13	8.99023e-11
492	SPBC29A10.14	RefSeq	gene	NA	NA	GeneID:2540458	Gene	rec8	protein_coding	SPBC29A10.14	NA	NA	NA	NA	NA	0.614489	2.51086	12.1657	0.00262978	0.00844657
493	SPNCRNA.1529	RefSeq	gene	NA	NA	GeneID:14217753	Gene	NA	misc_RNA	SPNCRNA.1529	NA	NA	NA	NA	NA	1.08505	3.58683	65.672	2.05536e-07	3.39511e-06
494	SPNCRNA.1530	RefSeq	gene	NA	NA	GeneID:14217476	Gene	NA	misc_RNA	SPNCRNA.1530	NA	NA	NA	NA	NA	2.561	-0.397006	36.9118	9.70667e-06	7.85443e-05
495	SPNCRNA.401	RefSeq	gene	NA	NA	GeneID:9406986	Gene	NA	misc_RNA	SPNCRNA.401	NA	NA	NA	NA	NA	1.80693	0.525888	41.8709	4.3847e-06	4.05206e-05
496	SPBC2G5.06c	RefSeq	gene	NA	NA	GeneID:2540326	Gene	hmt2	protein_coding	SPBC2G5.06c	NA	NA	cad1	NA	NA	-0.751592	7.80178	94.6804	1.92944e-08	4.84167e-07
497	SPNCRNA.1534	RefSeq	gene	NA	NA	GeneID:14217635	Gene	NA	misc_RNA	SPNCRNA.1534	NA	NA	NA	NA	NA	-0.858597	1.18422	15.0811	0.00109085	0.00399164
498	SPNCRNA.1535	RefSeq	gene	NA	NA	GeneID:14217737	Gene	NA	misc_RNA	SPNCRNA.1535	NA	NA	NA	NA	NA	1.10549	1.20609	26.7549	6.4237e-05	0.000377534
499	SPNCRNA.403	RefSeq	gene	NA	NA	GeneID:9407271	Gene	NA	misc_RNA	SPNCRNA.403	NA	NA	NA	NA	NA	0.663598	0.541604	6.40606	0.0209246	0.0477991
500	SPBC3E7.02c	RefSeq	gene	NA	NA	GeneID:2540977	Gene	hsp16	protein_coding	SPBC3E7.02c	NA	NA	NA	NA	NA	1.77117	9.42964	389.517	1.23925e-13	2.06088e-11
501	SPBC3E7.05c	RefSeq	gene	NA	NA	GeneID:2541035	Gene	NA	protein_coding	SPBC3E7.05c	NA	NA	NA	NA	NA	-0.596178	6.73352	109.95	4.33455e-09	1.44743e-07
502	SPBC4F6.09	RefSeq	gene	NA	NA	GeneID:2540217	Gene	str1	protein_coding	SPBC4F6.09	NA	NA	NA	NA	NA	1.73908	8.71384	398.696	1.01391e-13	1.74185e-11
503	SPBC4F6.13c	RefSeq	gene	NA	NA	GeneID:2540888	Gene	NA	protein_coding	SPBC4F6.13c	NA	NA	NA	NA	NA	-0.642974	7.61643	117.883	2.51315e-09	9.00433e-08
504	SPBC4F6.16c	RefSeq	gene	NA	NA	GeneID:2540901	Gene	ero11	protein_coding	SPBC4F6.16c	NA	NA	NA	NA	NA	0.733299	8.10176	123.386	1.75418e-09	6.46793e-08
505	SPBC4F6.17c	RefSeq	gene	NA	NA	GeneID:2540898	Gene	NA	protein_coding	SPBC4F6.17c	NA	NA	NA	NA	NA	0.759797	7.74333	158.477	2.35992e-10	1.18883e-08
506	SPBC32F12.03c	RefSeq	gene	NA	NA	GeneID:2540222	Gene	gpx1	protein_coding	SPBC32F12.03c	NA	NA	NA	NA	NA	0.944534	8.12818	252.578	4.97403e-12	4.27256e-10
507	SPBC32F12.17	RefSeq	gene	NA	NA	GeneID:14217771	Gene	NA	protein_coding	SPBC32F12.17	NA	NA	NA	NA	NA	0.946694	4.0241	98.6967	9.9883e-09	2.84773e-07
508	SPBC19C7.04c	RefSeq	gene	NA	NA	GeneID:2540581	Gene	NA	protein_coding	SPBC19C7.04c	NA	NA	NA	NA	NA	0.935456	2.68356	36.1363	1.10647e-05	8.80445e-05
509	SPNCRNA.1553	RefSeq	gene	NA	NA	GeneID:14217450	Gene	NA	misc_RNA	SPNCRNA.1553	NA	NA	NA	NA	NA	0.698308	3.33516	27.5531	5.45215e-05	0.000331182
510	SPNCRNA.1554	RefSeq	gene	NA	NA	GeneID:14217593	Gene	NA	misc_RNA	SPNCRNA.1554	NA	NA	NA	NA	NA	1.31402	-0.29998	9.36371	0.00675004	0.0185122
511	SPNCRNA.1557	RefSeq	gene	NA	NA	GeneID:14217714	Gene	NA	misc_RNA	SPNCRNA.1557	NA	NA	NA	NA	NA	2.23787	2.09845	128.671	1.25819e-09	4.92974e-08
512	SPBP4H10.05c	RefSeq	gene	NA	NA	GeneID:2541338	Gene	spe2	protein_coding	SPBP4H10.05c	NA	NA	NA	NA	NA	-0.601375	7.30725	130.213	1.14457e-09	4.59197e-08
513	SPNCRNA.1558	RefSeq	gene	NA	NA	GeneID:14217538	Gene	NA	misc_RNA	SPNCRNA.1558	NA	NA	NA	NA	NA	1.25982	0.54175	17.7317	0.000526509	0.00215756
514	SPBP4H10.08	RefSeq	gene	NA	NA	GeneID:2541331	Gene	qcr10	protein_coding	SPBP4H10.08	NA	NA	NA	NA	NA	-0.648153	6.47865	110.694	4.11262e-09	1.38465e-07
515	SPBP4H10.10	RefSeq	gene	NA	NA	GeneID:2541325	Gene	NA	protein_coding	SPBP4H10.10	TRUE	NA	NA	NA	NA	0.826828	2.51744	30.1671	3.25204e-05	0.000217234
516	SPBP4H10.12	RefSeq	gene	NA	NA	GeneID:2541366	Gene	NA	protein_coding	SPBP4H10.12	TRUE	NA	NA	NA	NA	0.624941	6.02628	83.5388	3.53273e-08	7.96945e-07
517	SPNCRNA.1564	RefSeq	gene	NA	NA	GeneID:14217435	Gene	NA	misc_RNA	SPNCRNA.1564	NA	NA	NA	NA	NA	0.626647	2.94578	26.574	6.6698e-05	0.000387577
518	SPBC1703.13c	RefSeq	gene	NA	NA	GeneID:2539652	Gene	NA	protein_coding	SPBC1703.13c	NA	NA	NA	NA	NA	-1.75713	7.35206	430.757	5.03785e-13	6.3686e-11
519	SPNCRNA.1565	RefSeq	gene	NA	NA	GeneID:14217841	Gene	NA	misc_RNA	SPNCRNA.1565	NA	NA	NA	NA	NA	0.925811	3.63776	72.9313	9.635e-08	1.83393e-06
520	SPBC2A9.02	RefSeq	gene	NA	NA	GeneID:2540401	Gene	NA	protein_coding	SPBC2A9.02	NA	NA	NA	NA	NA	1.5788	8.33553	749.112	4.16216e-16	1.8591e-13
521	SPBC2A9.14	RefSeq	gene	NA	NA	GeneID:14217669	Gene	NA	protein_coding	SPBC2A9.14	NA	NA	NA	NA	NA	0.936658	4.04509	89.7592	2.05854e-08	5.10823e-07
522	SPBC2D10.05	RefSeq	gene	NA	NA	GeneID:2540296	Gene	exg3	protein_coding	SPBC2D10.05	NA	NA	NA	NA	NA	0.74777	5.94996	98.9893	9.76397e-09	2.79567e-07
523	SPBC2D10.06	RefSeq	gene	NA	NA	GeneID:2540433	Gene	rep1	protein_coding	SPBC2D10.06	NA	NA	rec16	NA	NA	0.839561	3.11502	23.4555	0.000164242	0.00082121
524	SPNCRNA.118	RefSeq	gene	NA	NA	GeneID:5802812	Gene	NA	misc_RNA	SPNCRNA.118	NA	NA	NA	NA	NA	3.89468	-2.40567	6.53622	0.0211345	0.0482129
525	SPNCRNA.1571	RefSeq	gene	NA	NA	GeneID:14217711	Gene	NA	misc_RNA	SPNCRNA.1571	NA	NA	NA	NA	NA	0.679272	3.42546	31.4749	2.53864e-05	0.000176441
526	SPNCRNA.1572	RefSeq	gene	NA	NA	GeneID:14217595	Gene	NA	misc_RNA	SPNCRNA.1572	NA	NA	NA	NA	NA	0.712204	4.25788	44.1113	3.13006e-06	3.09313e-05
527	SPNCRNA.1577	RefSeq	gene	NA	NA	GeneID:14217825	Gene	NA	misc_RNA	SPNCRNA.1577	NA	NA	NA	NA	NA	1.96764	1.77375	56.2668	6.11789e-07	8.37217e-06
528	SPBC13E7.04	RefSeq	gene	NA	NA	GeneID:2540185	Gene	atp16	protein_coding	SPBC13E7.04	NA	NA	NA	NA	NA	-0.958959	7.44632	314.56	7.74135e-13	8.99023e-11
529	SPBC30D10.14	RefSeq	gene	NA	NA	GeneID:2540359	Gene	NA	protein_coding	SPBC30D10.14	NA	NA	NA	NA	NA	1.2151	6.69353	289.86	1.5525e-12	1.65108e-10
530	SPRRNA.54	RefSeq	gene	NA	NA	GeneID:14217848	Gene	NA	rRNA	SPRRNA.54	NA	NA	NA	NA	NA	0.607588	2.37035	14.4492	0.00131011	0.00464923
531	SPBC1778.04	RefSeq	gene	NA	NA	GeneID:2540044	Gene	spo6	protein_coding	SPBC1778.04	NA	NA	NA	NA	NA	-0.936473	1.96921	25.6313	8.13452e-05	0.000458379
532	SPBC4C3.08	RefSeq	gene	NA	NA	GeneID:2541006	Gene	mug136	protein_coding	SPBC4C3.08	NA	NA	NA	NA	NA	0.809954	2.74055	37.8944	8.2452e-06	6.84546e-05
533	SPBC4C3.05c	RefSeq	gene	NA	NA	GeneID:2540873	Gene	nuc1	protein_coding	SPBC4C3.05c	NA	NA	rpa1	NA	NA	-0.674748	8.34181	118.635	2.39066e-09	8.65808e-08
534	SPBC405.01	RefSeq	gene	NA	NA	GeneID:2541034	Gene	ade1	protein_coding	SPBC405.01	NA	NA	SPBC4C3.02c	NA	NA	-0.58668	8.83456	52.931	9.28167e-07	1.17387e-05
535	SPBC609.04	RefSeq	gene	NA	NA	GeneID:2541116	Gene	caf5	protein_coding	SPBC609.04	NA	NA	NA	NA	NA	2.79497	7.57699	1237.55	6.00749e-18	5.03127e-15
536	SPBC776.15c	RefSeq	gene	NA	NA	GeneID:2541170	Gene	kgd2	protein_coding	SPBC776.15c	NA	NA	NA	NA	NA	-1.08748	6.86226	263.544	3.47574e-12	3.27359e-10
537	SPNCRNA.1589	RefSeq	gene	NA	NA	GeneID:14217451	Gene	NA	misc_RNA	SPNCRNA.1589	NA	NA	NA	NA	NA	0.726145	2.94895	20.8079	0.000242513	0.0011315
538	SPNCRNA.417	RefSeq	gene	NA	NA	GeneID:9407068	Gene	NA	misc_RNA	SPNCRNA.417	NA	NA	NA	NA	NA	1.10078	0.772995	19.3493	0.000347249	0.00153569
539	SPBC25H2.09	RefSeq	gene	NA	NA	GeneID:2540563	Gene	NA	protein_coding	SPBC25H2.09	NA	NA	NA	NA	NA	-1.00647	4.62858	123.674	1.72214e-09	6.41019e-08
540	SPBC17D11.03c	RefSeq	gene	NA	NA	GeneID:2539635	Gene	NA	protein_coding	SPBC17D11.03c	NA	NA	NA	NA	NA	0.746333	5.87645	110.961	4.03623e-09	1.36579e-07
541	SPNCRNA.1591	RefSeq	gene	NA	NA	GeneID:14217442	Gene	NA	misc_RNA	SPNCRNA.1591	NA	NA	NA	NA	NA	0.734599	4.24537	42.479	3.99629e-06	3.77647e-05
542	SPNCRNA.36	RefSeq	gene	NA	NA	GeneID:5802818	Gene	prl36	misc_RNA	SPNCRNA.36	NA	NA	NA	NA	NA	0.588192	1.36457	6.87729	0.0172747	0.0408833
543	SPNCRNA.1593	RefSeq	gene	NA	NA	GeneID:14217441	Gene	NA	misc_RNA	SPNCRNA.1593	NA	NA	NA	NA	NA	0.598733	1.70218	10.5717	0.00443668	0.0130433
544	SPBC17D1.06	RefSeq	gene	NA	NA	GeneID:2540213	Gene	dbp3	protein_coding	SPBC17D1.06	TRUE	NA	NA	NA	NA	-0.692716	8.20668	132.933	9.70846e-10	4.04017e-08
545	SPBC17D1.17	RefSeq	gene	NA	NA	GeneID:14217413	Gene	tam11	protein_coding	SPBC17D1.17	TRUE	NA	SPNGAF32	NA	NA	1.0496	7.74234	235.933	8.82089e-12	6.87209e-10
546	SPBC2G2.08	RefSeq	gene	NA	NA	GeneID:2540300	Gene	ade9	protein_coding	SPBC2G2.08	NA	NA	NA	NA	NA	-0.787237	7.47362	157.541	2.47608e-10	1.23804e-08
547	SPBC2G2.09c	RefSeq	gene	NA	NA	GeneID:2540450	Gene	crs1	protein_coding	SPBC2G2.09c	TRUE	NA	mug17	NA	NA	0.651521	2.82675	24.2285	0.00011024	0.000588999
548	SPNCRNA.1601	RefSeq	gene	NA	NA	GeneID:14217475	Gene	NA	misc_RNA	SPNCRNA.1601	NA	NA	NA	NA	NA	0.67776	3.43387	33.3416	1.80346e-05	0.000133368
549	SPNCRNA.1605	RefSeq	gene	NA	NA	GeneID:14217597	Gene	NA	misc_RNA	SPNCRNA.1605	NA	NA	NA	NA	NA	0.594823	2.72657	20.3835	0.000268809	0.00122853
550	SPBC1105.01	RefSeq	gene	NA	NA	GeneID:3361337	Gene	rrp12	protein_coding	SPBC1105.01	NA	NA	SPBPB7E8.03	NA	NA	-0.608009	6.35225	81.0485	4.42707e-08	9.50684e-07
551	SPBC1105.03c	RefSeq	gene	NA	NA	GeneID:2539752	Gene	mrpl16	protein_coding	SPBC1105.03c	NA	NA	NA	NA	NA	-0.723374	5.69393	131.57	1.05392e-09	4.27716e-08
552	SPNCRNA.421	RefSeq	gene	NA	NA	GeneID:9406913	Gene	NA	misc_RNA	SPNCRNA.421	NA	NA	NA	NA	NA	2.18637	1.68981	82.735	3.79729e-08	8.39664e-07
553	SPBC1105.13c	RefSeq	gene	NA	NA	GeneID:2539605	Gene	NA	protein_coding	SPBC1105.13c	NA	NA	NA	NA	NA	1.26577	4.03204	173.803	1.11166e-10	6.53341e-09
554	SPNCRNA.1613	RefSeq	gene	NA	NA	GeneID:14217527	Gene	NA	misc_RNA	SPNCRNA.1613	NA	NA	NA	NA	NA	1.37126	1.87525	37.282	9.1247e-06	7.45555e-05
555	SPNCRNA.1618	RefSeq	gene	NA	NA	GeneID:14217785	Gene	NA	misc_RNA	SPNCRNA.1618	NA	NA	NA	NA	NA	-0.704507	3.16815	24.8149	9.69627e-05	0.000531194
556	SPNCRNA.425	RefSeq	gene	NA	NA	GeneID:9407136	Gene	NA	misc_RNA	SPNCRNA.425	NA	NA	NA	NA	NA	1.17043	-0.219905	8.84087	0.00815077	0.0216364
557	SPBC16D10.08c	RefSeq	gene	NA	NA	GeneID:2540026	Gene	NA	protein_coding	SPBC16D10.08c	NA	NA	NA	NA	NA	1.25077	7.23076	353.727	2.83747e-13	4.13283e-11
558	SPBP8B7.32	RefSeq	gene	NA	NA	GeneID:14217600	Gene	NA	protein_coding	SPBP8B7.32	NA	NA	NA	NA	NA	0.865108	6.15306	186.236	6.30252e-11	4.02161e-09
559	SPNCRNA.1627	RefSeq	gene	NA	NA	GeneID:14217540	Gene	NA	misc_RNA	SPNCRNA.1627	NA	NA	NA	NA	NA	0.929644	2.05526	25.7479	7.93541e-05	0.000448718
560	SPBP8B7.20c	RefSeq	gene	NA	NA	GeneID:2541274	Gene	NA	protein_coding	SPBP8B7.20c	NA	NA	NA	NA	NA	-0.604398	8.2265	120.183	2.15864e-09	7.90322e-08
561	SPNCRNA.1637	RefSeq	gene	NA	NA	GeneID:14217480	Gene	NA	misc_RNA	SPNCRNA.1637	NA	NA	NA	NA	NA	1.04101	2.04373	37.3529	9.01771e-06	7.38615e-05
562	SPBC21C3.19	RefSeq	gene	NA	NA	GeneID:2540610	Gene	NA	protein_coding	SPBC21C3.19	NA	NA	NA	NA	NA	1.97498	6.38972	483.474	1.423e-13	2.22154e-11
563	SPNCRNA.1646	RefSeq	gene	NA	NA	GeneID:14217758	Gene	NA	misc_RNA	SPNCRNA.1646	NA	NA	NA	NA	NA	1.15593	1.9051	23.3782	0.000135088	0.000697834
564	SPBC1604.11	RefSeq	gene	NA	NA	GeneID:2539609	Gene	atp17	protein_coding	SPBC1604.11	NA	NA	NA	NA	NA	-0.769775	6.81925	145.252	4.77333e-10	2.1609e-08
565	SPNCRNA.1647	RefSeq	gene	NA	NA	GeneID:14217553	Gene	NA	misc_RNA	SPNCRNA.1647	NA	NA	NA	NA	NA	1.93257	2.2335	116.401	2.77574e-09	9.78815e-08
566	SPBC1604.07	RefSeq	gene	NA	NA	GeneID:2539732	Gene	atp4	protein_coding	SPBC1604.07	NA	NA	NA	NA	NA	-1.30413	7.10491	351.58	2.98954e-13	4.26168e-11
567	SPNCRNA.1650	RefSeq	gene	NA	NA	GeneID:14217807	Gene	NA	misc_RNA	SPNCRNA.1650	NA	NA	NA	NA	NA	0.675868	2.98189	9.78109	0.00759731	0.0204426
568	SPNCRNA.431	RefSeq	gene	NA	NA	GeneID:9406993	Gene	NA	misc_RNA	SPNCRNA.431	NA	NA	NA	NA	NA	0.631944	2.8478	18.4262	0.000439282	0.0018616
569	SPNCRNA.1651	RefSeq	gene	NA	NA	GeneID:14217634	Gene	NA	misc_RNA	SPNCRNA.1651	NA	NA	NA	NA	NA	0.964957	3.00007	34.6225	1.43687e-05	0.000109898
570	SPNCRNA.111	RefSeq	gene	NA	NA	GeneID:5802827	Gene	NA	misc_RNA	SPNCRNA.111	NA	NA	NA	NA	NA	-0.863998	5.7161	180.04	8.32515e-11	5.07077e-09
571	SPBC32C12.02	RefSeq	gene	NA	NA	GeneID:2540258	Gene	ste11	protein_coding	SPBC32C12.02	NA	NA	stex	NA	NA	-0.853722	3.51139	32.1723	3.0586e-05	0.000206579
572	SPNCRNA.1654	RefSeq	gene	NA	NA	GeneID:14217495	Gene	NA	misc_RNA	SPNCRNA.1654	NA	NA	NA	NA	NA	0.684799	1.53263	11.0013	0.00384083	0.0115449
573	SPNCRNA.1656	RefSeq	gene	NA	NA	GeneID:14217803	Gene	NA	misc_RNA	SPNCRNA.1656	NA	NA	NA	NA	NA	1.51638	5.37776	316.948	7.25776e-13	8.68339e-11
574	SPBC215.05	RefSeq	gene	NA	NA	GeneID:2540455	Gene	gpd1	protein_coding	SPBC215.05	NA	NA	NA	NA	NA	0.891444	10.5435	73.3348	9.25442e-08	1.78174e-06
575	SPBC215.08c	RefSeq	gene	NA	NA	GeneID:2540729	Gene	arg4	protein_coding	SPBC215.08c	NA	NA	NA	NA	NA	-0.861231	7.97665	132.827	9.77009e-10	4.04072e-08
576	SPNCRNA.1660	RefSeq	gene	NA	NA	GeneID:14217455	Gene	NA	misc_RNA	SPNCRNA.1660	NA	NA	NA	NA	NA	1.25707	2.46489	45.0166	2.74119e-06	2.77432e-05
577	SPBC215.11c	RefSeq	gene	NA	NA	GeneID:2540698	Gene	NA	protein_coding	SPBC215.11c	NA	NA	NA	NA	NA	1.59504	7.7124	392.513	4.09186e-13	5.58474e-11
578	SPNCRNA.1661	RefSeq	gene	NA	NA	GeneID:14217675	Gene	NA	misc_RNA	SPNCRNA.1661	NA	NA	NA	NA	NA	1.1157	2.25951	53.6543	8.45976e-07	1.09422e-05
579	SPBC1347.02	RefSeq	gene	NA	NA	GeneID:2539812	Gene	fkbp39	protein_coding	SPBC1347.02	NA	NA	NA	NA	NA	-0.701076	9.263	56.6994	5.7842e-07	8.09063e-06
580	SPNCRNA.105	RefSeq	gene	NA	NA	GeneID:5802829	Gene	NA	misc_RNA	SPNCRNA.105	NA	NA	NA	NA	NA	0.767616	0.617775	10.0417	0.00531954	0.0152246
581	SPBC1347.11	RefSeq	gene	NA	NA	GeneID:2540136	Gene	sro1	protein_coding	SPBC1347.11	NA	NA	NA	NA	NA	-0.872391	6.32024	183.969	6.97131e-11	4.3248e-09
582	SPNCRNA.1667	RefSeq	gene	NA	NA	GeneID:14217509	Gene	NA	misc_RNA	SPNCRNA.1667	NA	NA	NA	NA	NA	0.855289	2.82991	30.5188	3.0404e-05	0.000205592
583	SPBC56F2.15	RefSeq	gene	NA	NA	GeneID:14217508	Gene	tam13	protein_coding	SPBC56F2.15	TRUE	NA	NA	NA	NA	0.72366	6.89329	59.9221	1.95527e-06	2.10278e-05
584	SPBC56F2.06	RefSeq	gene	NA	NA	GeneID:2540663	Gene	mug147	protein_coding	SPBC56F2.06	TRUE	NA	NA	NA	NA	1.67518	3.43146	142.359	5.61134e-10	2.45725e-08
585	SPNCRNA.1669	RefSeq	gene	NA	NA	GeneID:14217740	Gene	NA	misc_RNA	SPNCRNA.1669	NA	NA	NA	NA	NA	0.810852	2.53347	28.2411	4.7448e-05	0.0002949
586	SPNCRNA.1670	RefSeq	gene	NA	NA	GeneID:14217551	Gene	NA	misc_RNA	SPNCRNA.1670	NA	NA	NA	NA	NA	1.40842	-0.197563	12.0734	0.00270828	0.00864483
587	SPBC1861.01c	RefSeq	gene	NA	NA	GeneID:2539620	Gene	cnp3	protein_coding	SPBC1861.01c	NA	NA	SPBC56F2.13	NA	NA	1.05753	7.9328	163.492	5.38108e-10	2.40355e-08
588	SPNCRNA.1672	RefSeq	gene	NA	NA	GeneID:14217672	Gene	NA	misc_RNA	SPNCRNA.1672	NA	NA	NA	NA	NA	1.20539	1.29321	24.6654	0.000100169	0.000546526
589	SPNCRNA.1673	RefSeq	gene	NA	NA	GeneID:14217603	Gene	NA	misc_RNA	SPNCRNA.1673	NA	NA	NA	NA	NA	1.08973	5.04832	131.479	1.05971e-09	4.27716e-08
590	SPNCRNA.1674	RefSeq	gene	NA	NA	GeneID:14217604	Gene	NA	misc_RNA	SPNCRNA.1674	NA	NA	NA	NA	NA	0.718322	2.44324	18.6647	0.000413135	0.00176306
591	SPNCRNA.1676	RefSeq	gene	NA	NA	GeneID:14217713	Gene	NA	misc_RNA	SPNCRNA.1676	NA	NA	NA	NA	NA	1.23848	2.29478	54.9978	7.13904e-07	9.5282e-06
592	SPBC14F5.05c	RefSeq	gene	NA	NA	GeneID:2539943	Gene	sam1	protein_coding	SPBC14F5.05c	NA	NA	NA	NA	NA	-0.715222	10.3179	33.5626	1.80876e-05	0.000133613
593	SPNCRNA.1677	RefSeq	gene	NA	NA	GeneID:14217683	Gene	NA	misc_RNA	SPNCRNA.1677	NA	NA	NA	NA	NA	2.09241	-0.22088	19.6129	0.00032508	0.0014559
594	SPNCRNA.1682	RefSeq	gene	NA	NA	GeneID:14217831	Gene	NA	misc_RNA	SPNCRNA.1682	NA	NA	NA	NA	NA	0.916266	2.83036	48.8823	1.58892e-06	1.7862e-05
595	SPNCRNA.1686	RefSeq	gene	NA	NA	GeneID:14217836	Gene	NA	misc_RNA	SPNCRNA.1686	NA	NA	NA	NA	NA	0.689143	2.1725	15.775	0.000896052	0.00337847
596	SPBC16A3.02c	RefSeq	gene	NA	NA	GeneID:2540039	Gene	NA	protein_coding	SPBC16A3.02c	NA	NA	NA	NA	NA	1.1515	7.87573	286.263	1.72606e-12	1.80697e-10
597	SPBC16C6.08c	RefSeq	gene	NA	NA	GeneID:2540140	Gene	qcr6	protein_coding	SPBC16C6.08c	NA	NA	NA	NA	NA	-0.880173	7.56084	32.4938	0.000469313	0.00197388
598	SPBC16C6.12c	RefSeq	gene	NA	NA	GeneID:2540034	Gene	NA	protein_coding	SPBC16C6.12c	NA	NA	NA	NA	NA	-0.712307	6.04721	74.468	9.0075e-08	1.74423e-06
599	SPNCRNA.441	RefSeq	gene	NA	NA	GeneID:9407243	Gene	NA	misc_RNA	SPNCRNA.441	NA	NA	NA	NA	NA	0.850173	0.379318	7.55732	0.0132085	0.0325715
600	SPBC1289.14	RefSeq	gene	NA	NA	GeneID:2539990	Gene	NA	protein_coding	SPBC1289.14	NA	NA	NA	NA	NA	0.631632	1.66715	10.1427	0.00513718	0.0147468
601	SPBC1289.16c	RefSeq	gene	NA	NA	GeneID:2539624	Gene	cao2	protein_coding	SPBC1289.16c	NA	NA	SPBC8E4.06	NA	NA	0.84851	3.02547	50.8429	1.21981e-06	1.45163e-05
602	SPNCRNA.1691	RefSeq	gene	NA	NA	GeneID:14217606	Gene	NA	misc_RNA	SPNCRNA.1691	NA	NA	NA	NA	NA	0.890364	1.53769	13.5724	0.00170052	0.00580708
603	SPBP4G3.03	RefSeq	gene	NA	NA	GeneID:2541335	Gene	NA	protein_coding	SPBP4G3.03	NA	NA	NA	NA	NA	0.745834	0.771523	7.5362	0.0133172	0.0327913
604	SPBPB2B2.01	RefSeq	gene	NA	NA	GeneID:2541403	Gene	NA	protein_coding	SPBPB2B2.01	NA	NA	NA	NA	NA	1.59383	3.57553	178.528	8.92203e-11	5.38537e-09
605	SPBPB2B2.02	RefSeq	gene	NA	NA	GeneID:2541394	Gene	mug180	protein_coding	SPBPB2B2.02	NA	NA	NA	NA	NA	1.32688	3.85925	154.418	2.91248e-10	1.40704e-08
606	SPNCRNA.1696	RefSeq	gene	NA	NA	GeneID:14217744	Gene	NA	misc_RNA	SPNCRNA.1696	NA	NA	NA	NA	NA	1.32842	6.56203	361.613	2.34833e-13	3.4964e-11
607	SPBPB2B2.05	RefSeq	gene	NA	NA	GeneID:2541359	Gene	NA	protein_coding	SPBPB2B2.05	NA	NA	NA	NA	NA	2.15781	5.09502	630.755	1.88125e-15	6.63389e-13
608	SPBPB2B2.06c	RefSeq	gene	NA	NA	GeneID:2541387	Gene	NA	protein_coding	SPBPB2B2.06c	NA	NA	NA	NA	NA	0.978518	2.02347	27.2321	5.82173e-05	0.000347698
609	SPBPB2B2.07c	RefSeq	gene	NA	NA	GeneID:2541406	Gene	NA	protein_coding	SPBPB2B2.07c	TRUE	NA	NA	NA	NA	-0.995234	-0.379867	7.36391	0.0142427	0.0346877
610	SPBPB2B2.10c	RefSeq	gene	NA	NA	GeneID:2541407	Gene	gal7	protein_coding	SPBPB2B2.10c	NA	NA	NA	NA	NA	0.755555	4.65881	51.1932	1.16446e-06	1.40574e-05
611	SPBPB2B2.12c	RefSeq	gene	NA	NA	GeneID:2541411	Gene	gal10	protein_coding	SPBPB2B2.12c	NA	NA	NA	NA	NA	1.73703	4.26073	297.012	1.26208e-12	1.38622e-10
612	SPNCRNA.1697	RefSeq	gene	NA	NA	GeneID:14217694	Gene	NA	misc_RNA	SPNCRNA.1697	NA	NA	NA	NA	NA	-0.605962	1.59928	7.79921	0.0120323	0.0301061
613	SPBPB2B2.18	RefSeq	gene	NA	NA	GeneID:2541404	Gene	NA	protein_coding	SPBPB2B2.18	TRUE	NA	NA	NA	NA	0.758766	0.992989	8.53761	0.00911155	0.023856
614	SPBCPT2R1.08c	RefSeq	gene	NA	NA	GeneID:5802845	Gene	tlh2	protein_coding	SPBCPT2R1.08c	TRUE	NA	NA	NA	NA	-1.10554	2.69975	32.8733	2.72585e-05	0.0001877
615	SPNCRNA.449	RefSeq	gene	NA	NA	GeneID:9406990	Gene	NA	misc_RNA	SPNCRNA.449	NA	NA	NA	NA	NA	0.696219	1.39978	7.47794	0.0136223	0.0333954
616	SPNCRNA.451	RefSeq	gene	NA	NA	GeneID:9407296	Gene	NA	misc_RNA	SPNCRNA.451	NA	NA	NA	NA	NA	0.650872	0.832554	6.31731	0.0217058	0.0493314
617	SPCC757.09c	RefSeq	gene	NA	NA	GeneID:2539434	Gene	rnc1	protein_coding	SPCC757.09c	TRUE	NA	NA	NA	NA	-0.979313	6.73224	182.85	7.33029e-11	4.50577e-09
618	SPCC613.10	RefSeq	gene	NA	NA	GeneID:2538983	Gene	qcr2	protein_coding	SPCC613.10	NA	NA	NA	NA	NA	-1.14348	6.91296	376.749	1.65098e-13	2.51398e-11
619	SPCC330.04c	RefSeq	gene	NA	NA	GeneID:2538967	Gene	mug135	protein_coding	SPCC330.04c	NA	NA	NA	NA	NA	0.657972	5.096	53.6562	8.45761e-07	1.09422e-05
620	SPNCRNA.1109	RefSeq	gene	NA	NA	GeneID:14217351	Gene	NA	misc_RNA	SPNCRNA.1109	NA	NA	NA	NA	NA	0.715723	3.2212	35.1674	1.30673e-05	0.000101098
621	SPCC330.06c	RefSeq	gene	NA	NA	GeneID:2538981	Gene	NA	protein_coding	SPCC330.06c	NA	NA	NA	NA	NA	0.887445	10.0178	97.818	1.06972e-08	3.02366e-07
622	SPCC320.03	RefSeq	gene	NA	NA	GeneID:2538949	Gene	NA	protein_coding	SPCC320.03	NA	NA	NA	NA	NA	0.717406	6.64747	160.177	2.16396e-10	1.11527e-08
623	SPNCRNA.1115	RefSeq	gene	NA	NA	GeneID:14217212	Gene	NA	misc_RNA	SPNCRNA.1115	NA	NA	NA	NA	NA	1.58608	6.22042	31.5799	0.00107689	0.00394487
624	SPCC1235.01	RefSeq	gene	NA	NA	GeneID:2539159	Gene	NA	protein_coding	SPCC1235.01	NA	NA	NA	NA	NA	1.61317	10.5686	271.509	2.70244e-12	2.58662e-10
625	SPCC1235.17	RefSeq	gene	NA	NA	GeneID:14217332	Gene	NA	protein_coding	SPCC1235.17	NA	NA	NA	NA	NA	-1.01437	3.29671	90.6371	1.91232e-08	4.81676e-07
626	SPCC1235.18	RefSeq	gene	NA	NA	GeneID:14217181	Gene	NA	protein_coding	SPCC1235.18	NA	NA	NA	NA	NA	1.30038	0.347767	19.8428	0.000307021	0.00138615
627	SPCC1235.14	RefSeq	gene	NA	NA	GeneID:2539240	Gene	ght5	protein_coding	SPCC1235.14	NA	NA	NA	NA	NA	1.13552	8.32803	108.041	1.33411e-07	2.39639e-06
628	SPCC548.03c	RefSeq	gene	NA	NA	GeneID:2539558	Gene	wtf4	protein_coding	SPCC548.03c	TRUE	NA	SPCC548.03	NA	NA	0.673159	4.95041	45.1311	2.69596e-06	2.74096e-05
629	SPNCRNA.1120	RefSeq	gene	NA	NA	GeneID:14217333	Gene	NA	misc_RNA	SPNCRNA.1120	NA	NA	NA	NA	NA	1.00603	0.976224	12.8952	0.00209177	0.00694302
630	SPCC794.03	RefSeq	gene	NA	NA	GeneID:2539472	Gene	NA	protein_coding	SPCC794.03	NA	NA	NA	NA	NA	0.884708	3.04821	52.2549	1.0131e-06	1.257e-05
631	SPCC553.10	RefSeq	gene	NA	NA	GeneID:2539384	Gene	NA	protein_coding	SPCC553.10	NA	NA	NA	NA	NA	0.765912	10.5877	65.8728	2.01096e-07	3.36836e-06
632	SPNCRNA.1126	RefSeq	gene	NA	NA	GeneID:14217226	Gene	NA	misc_RNA	SPNCRNA.1126	NA	NA	NA	NA	NA	0.699085	2.95365	20.7263	0.000247337	0.00115001
633	SPCC553.05c	RefSeq	gene	NA	NA	GeneID:2539259	Gene	NA	protein_coding	SPCC553.05c	NA	NA	NA	NA	NA	0.667092	4.66635	51.2105	1.1618e-06	1.40507e-05
634	SPNCRNA.1131	RefSeq	gene	NA	NA	GeneID:14217349	Gene	NA	misc_RNA	SPNCRNA.1131	NA	NA	NA	NA	NA	1.04259	-0.0659324	6.70242	0.0185377	0.0433418
635	SPNCRNA.1133	RefSeq	gene	NA	NA	GeneID:14217245	Gene	NA	misc_RNA	SPNCRNA.1133	NA	NA	NA	NA	NA	0.687525	3.73753	33.6968	1.69233e-05	0.000126972
636	SPCC594.03	RefSeq	gene	NA	NA	GeneID:2538819	Gene	NA	protein_coding	SPCC594.03	TRUE	NA	NA	NA	NA	1.15142	3.77009	63.1527	3.32883e-07	5.13898e-06
637	SPCC594.05c	RefSeq	gene	NA	NA	GeneID:2539023	Gene	spf1	protein_coding	SPCC594.05c	NA	NA	spp1	NA	NA	-0.830557	3.46034	16.5572	0.0015691	0.00542186
638	SPCC1682.01	RefSeq	gene	NA	NA	GeneID:2539153	Gene	qcr9	protein_coding	SPCC1682.01	NA	NA	NA	NA	NA	-0.682135	7.06685	128.748	1.25226e-09	4.92974e-08
639	SPNCRNA.1137	RefSeq	gene	NA	NA	GeneID:14217367	Gene	NA	misc_RNA	SPNCRNA.1137	NA	NA	NA	NA	NA	1.67335	0.99157	33.5818	1.72745e-05	0.000128886
640	SPCC4G3.16	RefSeq	gene	NA	NA	GeneID:2539515	Gene	NA	protein_coding	SPCC4G3.16	NA	NA	NA	NA	NA	-0.741104	2.74149	15.073	0.00127555	0.00454342
641	SPCC4G3.03	RefSeq	gene	NA	NA	GeneID:2539458	Gene	NA	protein_coding	SPCC4G3.03	NA	NA	NA	NA	NA	0.934843	2.36978	39.2735	6.58975e-06	5.7414e-05
642	SPCC364.07	RefSeq	gene	NA	NA	GeneID:2539490	Gene	NA	protein_coding	SPCC364.07	NA	NA	NA	NA	NA	-0.639642	7.81314	62.8949	4.95868e-07	7.28578e-06
643	SPCC970.11c	RefSeq	gene	NA	NA	GeneID:2539347	Gene	wtf9	protein_coding	SPCC970.11c	NA	NA	NA	NA	NA	0.717905	4.634	35.7464	1.75054e-05	0.000130173
644	SPNCRNA.1141	RefSeq	gene	NA	NA	GeneID:14217256	Gene	NA	misc_RNA	SPNCRNA.1141	NA	NA	NA	NA	NA	0.931017	1.42293	16.0963	0.00081926	0.00313576
645	SPCP31B10.06	RefSeq	gene	NA	NA	GeneID:2539477	Gene	mug190	protein_coding	SPCP31B10.06	NA	NA	NA	NA	NA	0.721505	5.76728	92.644	1.61954e-08	4.14158e-07
646	SPCC1183.12	RefSeq	gene	NA	NA	GeneID:9407039	Gene	spo13	protein_coding	SPCC1183.12	NA	NA	SPNGAF60	NA	NA	0.766704	1.90687	14.1753	0.00142012	0.00496489
647	SPCC1183.07	RefSeq	gene	NA	NA	GeneID:2538897	Gene	NA	protein_coding	SPCC1183.07	NA	NA	NA	NA	NA	-0.670231	8.17774	107.558	5.14338e-09	1.64098e-07
648	SPCC16C4.02c	RefSeq	gene	NA	NA	GeneID:2538903	Gene	NA	protein_coding	SPCC16C4.02c	NA	NA	NA	NA	NA	-0.812185	5.47354	89.5779	2.09025e-08	5.14878e-07
649	SPCC18B5.01c	RefSeq	gene	NA	NA	GeneID:2539195	Gene	bfr1	protein_coding	SPCC18B5.01c	NA	NA	SPCPJ732.04c	NA	NA	1.12216	8.6618	205.874	2.75052e-11	1.91963e-09
650	SPNCRNA.472	RefSeq	gene	NA	NA	GeneID:9406924	Gene	NA	misc_RNA	SPNCRNA.472	NA	NA	NA	NA	NA	1.75504	3.05981	123.361	1.75696e-09	6.46793e-08
651	SPNCRNA.1155	RefSeq	gene	NA	NA	GeneID:14217319	Gene	NA	misc_RNA	SPNCRNA.1155	NA	NA	NA	NA	NA	1.28508	1.4166	38.7586	7.16014e-06	6.13005e-05
652	SPCC1020.09	RefSeq	gene	NA	NA	GeneID:2539303	Gene	gnr1	protein_coding	SPCC1020.09	NA	NA	NA	NA	NA	-1.06583	3.71111	97.7662	1.07408e-08	3.02366e-07
653	SPNCRNA.1159	RefSeq	gene	NA	NA	GeneID:14217175	Gene	NA	misc_RNA	SPNCRNA.1159	NA	NA	NA	NA	NA	1.25808	4.22927	147.454	4.22854e-10	1.99516e-08
654	SPCC1020.03	RefSeq	gene	NA	NA	GeneID:2539150	Gene	NA	protein_coding	SPCC1020.03	NA	NA	NA	NA	NA	1.02887	4.80827	126.942	1.40086e-09	5.3941e-08
655	SPCC1393.08	RefSeq	gene	NA	NA	GeneID:2538884	Gene	NA	protein_coding	SPCC1393.08	NA	NA	NA	NA	NA	-0.748636	7.11621	17.7073	0.00370616	0.0111903
656	SPNCRNA.1160	RefSeq	gene	NA	NA	GeneID:14217188	Gene	NA	misc_RNA	SPNCRNA.1160	NA	NA	NA	NA	NA	0.90007	0.924015	9.35862	0.0067623	0.0185382
657	SPCC1393.10	RefSeq	gene	NA	NA	GeneID:2538731	Gene	ctr4	protein_coding	SPCC1393.10	NA	NA	NA	NA	NA	-0.625422	8.31822	91.851	1.72882e-08	4.40422e-07
658	SPCC16A11.15c	RefSeq	gene	NA	NA	GeneID:2538968	Gene	NA	protein_coding	SPCC16A11.15c	NA	NA	NA	NA	NA	0.621959	4.69517	56.8069	5.70873e-07	8.01856e-06
659	SPCPB16A4.03c	RefSeq	gene	NA	NA	GeneID:2539569	Gene	ade10	protein_coding	SPCPB16A4.03c	NA	NA	NA	NA	NA	-0.667472	8.44328	74.3713	8.35137e-08	1.63132e-06
660	SPCPB16A4.07	RefSeq	gene	NA	NA	GeneID:14217369	Gene	NA	protein_coding	SPCPB16A4.07	NA	NA	NA	NA	NA	1.18313	4.82765	217.146	1.76528e-11	1.29971e-09
661	SPCPB16A4.06c	RefSeq	gene	NA	NA	GeneID:2539492	Gene	NA	protein_coding	SPCPB16A4.06c	NA	NA	NA	NA	NA	1.47792	3.24479	156.931	2.55534e-10	1.26443e-08
662	SPNCRNA.1162	RefSeq	gene	NA	NA	GeneID:14217258	Gene	NA	misc_RNA	SPNCRNA.1162	NA	NA	NA	NA	NA	0.624495	1.71309	8.30837	0.00992269	0.025639
663	SPCC1742.01	RefSeq	gene	NA	NA	GeneID:2539287	Gene	NA	protein_coding	SPCC1742.01	NA	NA	NA	NA	NA	2.00635	8.4924	352.658	3.64253e-11	2.4405e-09
664	SPNCRNA.1165	RefSeq	gene	NA	NA	GeneID:14217270	Gene	NA	misc_RNA	SPNCRNA.1165	NA	NA	NA	NA	NA	2.81071	1.9643	161.115	2.06361e-10	1.09732e-08
665	SPCC895.03c	RefSeq	gene	NA	NA	GeneID:2539596	Gene	NA	protein_coding	SPCC895.03c	NA	NA	NA	NA	NA	-0.598228	5.67898	38.8039	1.18573e-05	9.33536e-05
666	SPNCRNA.1169	RefSeq	gene	NA	NA	GeneID:14217182	Gene	NA	misc_RNA	SPNCRNA.1169	NA	NA	NA	NA	NA	0.667136	3.07098	19.9919	0.000295916	0.00133872
667	SPCC1259.05c	RefSeq	gene	NA	NA	GeneID:2539086	Gene	cox9	protein_coding	SPCC1259.05c	NA	NA	NA	NA	NA	-0.652258	6.51737	87.6649	2.46015e-08	5.95055e-07
668	SPNCRNA.1171	RefSeq	gene	NA	NA	GeneID:14217183	Gene	NA	misc_RNA	SPNCRNA.1171	NA	NA	NA	NA	NA	0.995882	0.967707	10.401	0.00474148	0.0138121
669	SPCTRNAALA.12	RefSeq	gene	NA	NA	GeneID:3361065	Gene	NA	tRNA	SPCTRNAALA.12	NA	NA	NA	NA	NA	1.24274	-0.59117	8.16658	0.010465	0.0267718
670	SPNCRNA.1172	RefSeq	gene	NA	NA	GeneID:14217259	Gene	NA	misc_RNA	SPNCRNA.1172	NA	NA	NA	NA	NA	0.964117	1.2501	14.0688	0.00146565	0.00510581
671	SPNCRNA.482	RefSeq	gene	NA	NA	GeneID:9407088	Gene	NA	misc_RNA	SPNCRNA.482	NA	NA	NA	NA	NA	1.53338	-0.263334	12.8828	0.00209985	0.00696141
672	SPNCRNA.485	RefSeq	gene	NA	NA	GeneID:9406997	Gene	NA	misc_RNA	SPNCRNA.485	NA	NA	NA	NA	NA	1.23211	1.32076	30.7399	2.91525e-05	0.000198498
673	SPCC4B3.10c	RefSeq	gene	NA	NA	GeneID:2538790	Gene	ipk1	protein_coding	SPCC4B3.10c	TRUE	NA	NA	NA	NA	0.698529	6.05642	97.1222	1.12983e-08	3.14103e-07
674	SPNCRNA.1179	RefSeq	gene	NA	NA	GeneID:14217293	Gene	NA	misc_RNA	SPNCRNA.1179	NA	NA	NA	NA	NA	1.38898	4.4765	142.669	5.51441e-10	2.44679e-08
675	SPNCRNA.1180	RefSeq	gene	NA	NA	GeneID:14217373	Gene	NA	misc_RNA	SPNCRNA.1180	NA	NA	NA	NA	NA	1.16456	2.16593	50.5991	1.26003e-06	1.49156e-05
676	SPNCRNA.1182	RefSeq	gene	NA	NA	GeneID:14217387	Gene	NA	misc_RNA	SPNCRNA.1182	NA	NA	NA	NA	NA	0.662462	3.76031	24.6092	0.000101407	0.000551931
677	SPNCRNA.1185	RefSeq	gene	NA	NA	GeneID:14217187	Gene	NA	misc_RNA	SPNCRNA.1185	NA	NA	NA	NA	NA	0.75071	3.21236	40.4737	5.44639e-06	4.87193e-05
678	SPNCRNA.1186	RefSeq	gene	NA	NA	GeneID:14217273	Gene	NA	misc_RNA	SPNCRNA.1186	NA	NA	NA	NA	NA	1.17178	0.507953	11.6144	0.00313966	0.00978407
679	SPCC132.04c	RefSeq	gene	NA	NA	GeneID:2539148	Gene	gdh2	protein_coding	SPCC132.04c	NA	NA	NA	NA	NA	0.731323	5.35526	93.4545	1.51573e-08	3.93619e-07
680	SPCC338.18	RefSeq	gene	NA	NA	GeneID:2538839	Gene	NA	protein_coding	SPCC338.18	NA	NA	NA	NA	NA	2.8452	3.44241	320.543	6.59177e-13	8.11119e-11
681	SPNCRNA.1187	RefSeq	gene	NA	NA	GeneID:14217217	Gene	NA	misc_RNA	SPNCRNA.1187	NA	NA	NA	NA	NA	1.82064	-1.33334	6.5051	0.0200902	0.0462558
682	SPCC338.12	RefSeq	gene	NA	NA	GeneID:2539018	Gene	pbi2	protein_coding	SPCC338.12	NA	NA	NA	NA	NA	1.25518	6.41922	256.954	4.30364e-12	3.84459e-10
683	SPCC338.10c	RefSeq	gene	NA	NA	GeneID:2538862	Gene	cox5	protein_coding	SPCC338.10c	NA	NA	NA	NA	NA	-1.26432	7.06961	388.727	1.26114e-13	2.06088e-11
684	SPCC338.06c	RefSeq	gene	NA	NA	GeneID:2538739	Gene	NA	protein_coding	SPCC338.06c	NA	NA	NA	NA	NA	1.03329	6.82281	294.686	1.34932e-12	1.45813e-10
685	SPNCRNA.1190	RefSeq	gene	NA	NA	GeneID:14217298	Gene	NA	misc_RNA	SPNCRNA.1190	NA	NA	NA	NA	NA	1.08611	3.836	99.9373	9.07461e-09	2.62068e-07
686	SPCC1281.04	RefSeq	gene	NA	NA	GeneID:2539165	Gene	NA	protein_coding	SPCC1281.04	NA	NA	NA	NA	NA	0.77383	0.781449	8.90973	0.00794882	0.0212095
687	SPNCRNA.1193	RefSeq	gene	NA	NA	GeneID:14217239	Gene	NA	misc_RNA	SPNCRNA.1193	NA	NA	NA	NA	NA	0.688017	1.89155	14.3149	0.00136284	0.00480075
688	SPCC622.05	RefSeq	gene	NA	NA	GeneID:2539528	Gene	NA	protein_coding	SPCC622.05	NA	NA	NA	NA	NA	1.0529	3.27454	66.1089	1.9601e-07	3.2914e-06
689	SPCC622.11	RefSeq	gene	NA	NA	GeneID:2538812	Gene	NA	protein_coding	SPCC622.11	TRUE	NA	NA	NA	NA	0.741636	5.14641	60.1288	3.83987e-07	5.83597e-06
690	SPNCRNA.1196	RefSeq	gene	NA	NA	GeneID:14217327	Gene	NA	misc_RNA	SPNCRNA.1196	NA	NA	NA	NA	NA	1.84861	2.65774	165.809	1.6333e-10	9.04389e-09
691	SPRRNA.04	RefSeq	gene	NA	NA	GeneID:3361103	Gene	NA	rRNA	SPRRNA.04	NA	NA	NA	NA	NA	-0.590055	2.38991	8.17943	0.0109074	0.0277195
692	SPNCRNA.1206	RefSeq	gene	NA	NA	GeneID:14217358	Gene	NA	misc_RNA	SPNCRNA.1206	NA	NA	NA	NA	NA	0.709204	2.83802	20.6543	0.00025168	0.00116696
693	SPCC162.04c	RefSeq	gene	NA	NA	GeneID:2538692	Gene	wtf13	protein_coding	SPCC162.04c	NA	NA	NA	NA	NA	0.670772	4.99736	52.8559	9.37197e-07	1.18253e-05
694	SPNCRNA.1211	RefSeq	gene	NA	NA	GeneID:14217252	Gene	NA	misc_RNA	SPNCRNA.1211	NA	NA	NA	NA	NA	0.83697	2.21142	22.7985	0.000151971	0.000769037
695	SPCC777.09c	RefSeq	gene	NA	NA	GeneID:2538726	Gene	arg1	protein_coding	SPCC777.09c	NA	NA	NA	NA	NA	-0.898859	8.50463	170.989	1.27054e-10	7.33848e-09
696	SPCC663.17	RefSeq	gene	NA	NA	GeneID:3361117	Gene	wtf15	protein_coding	SPCC663.17	NA	NA	NA	NA	NA	0.858777	4.89123	94.2148	1.42503e-08	3.74419e-07
697	SPCC663.03	RefSeq	gene	NA	NA	GeneID:2538709	Gene	pmd1	protein_coding	SPCC663.03	NA	NA	NA	NA	NA	0.589835	7.50366	69.223	1.40753e-07	2.48825e-06
698	SPCC663.06c	RefSeq	gene	NA	NA	GeneID:2539138	Gene	NA	protein_coding	SPCC663.06c	TRUE	NA	NA	NA	NA	3.79205	7.12002	2463.6	1.07758e-20	3.6099e-17
699	SPCC663.08c	RefSeq	gene	NA	NA	GeneID:2538733	Gene	NA	protein_coding	SPCC663.08c	NA	NA	NA	NA	NA	3.36307	6.99793	2524.66	8.65978e-21	3.6099e-17
700	SPNCRNA.1218	RefSeq	gene	NA	NA	GeneID:14217219	Gene	NA	misc_RNA	SPNCRNA.1218	NA	NA	NA	NA	NA	1.25223	2.68145	54.4852	7.61378e-07	1.00418e-05
701	SPCC191.01	RefSeq	gene	NA	NA	GeneID:2539404	Gene	NA	protein_coding	SPCC191.01	NA	NA	NA	NA	NA	1.32063	4.88387	204.72	2.88198e-11	1.99065e-09
702	SPCC191.03c	RefSeq	gene	NA	NA	GeneID:2539193	Gene	NA	protein_coding	SPCC191.03c	TRUE	NA	NA	NA	NA	-0.795969	4.34535	40.2531	8.80139e-06	7.22663e-05
703	SPNCRNA.1221	RefSeq	gene	NA	NA	GeneID:14217276	Gene	NA	misc_RNA	SPNCRNA.1221	NA	NA	NA	NA	NA	1.81016	-0.265351	16.6537	0.000702863	0.00276036
704	SPCC191.07	RefSeq	gene	NA	NA	GeneID:2539146	Gene	cyc1	protein_coding	SPCC191.07	NA	NA	NA	NA	NA	-1.03872	8.75842	213.65	2.02086e-11	1.45589e-09
705	SPCC191.11	RefSeq	gene	NA	NA	GeneID:2539227	Gene	inv1	protein_coding	SPCC191.11	NA	NA	NA	NA	NA	1.00686	2.34907	40.3172	5.58207e-06	4.98001e-05
706	SPCC1450.07c	RefSeq	gene	NA	NA	GeneID:2539033	Gene	NA	protein_coding	SPCC1450.07c	NA	NA	NA	NA	NA	-0.623356	4.59615	56.109	6.21885e-07	8.48601e-06
707	SPCC1450.08c	RefSeq	gene	NA	NA	GeneID:2539156	Gene	wtf16	protein_coding	SPCC1450.08c	TRUE	NA	NA	NA	NA	0.760273	2.26316	21.0302	0.000229891	0.00107937
708	SPCC1442.03	RefSeq	gene	NA	NA	GeneID:2538899	Gene	NA	protein_coding	SPCC1442.03	NA	NA	NA	NA	NA	-0.91034	5.43808	87.7652	5.6091e-08	1.15279e-06
709	SPCC1442.05c	RefSeq	gene	NA	NA	GeneID:2538857	Gene	NA	protein_coding	SPCC1442.05c	NA	NA	NA	NA	NA	-1.27041	5.25684	152.284	1.0562e-09	4.27716e-08
710	SPCC1442.07c	RefSeq	gene	NA	NA	GeneID:2538751	Gene	NA	protein_coding	SPCC1442.07c	NA	NA	NA	NA	NA	0.784952	5.95144	123.69	1.72035e-09	6.41019e-08
711	SPCC1442.16c	RefSeq	gene	NA	NA	GeneID:2538826	Gene	zta1	protein_coding	SPCC1442.16c	NA	NA	SPCC285.01c	NA	NA	0.950506	7.68598	178.047	9.12176e-11	5.45677e-09
712	SPNCRNA.1230	RefSeq	gene	NA	NA	GeneID:14217407	Gene	NA	misc_RNA	SPNCRNA.1230	NA	NA	NA	NA	NA	0.677672	4.30362	45.9863	2.38317e-06	2.47171e-05
713	SPCC285.07c	RefSeq	gene	NA	NA	GeneID:2539091	Gene	wtf18	protein_coding	SPCC285.07c	NA	NA	NA	NA	NA	0.963304	3.85881	43.6084	5.65872e-06	5.0283e-05
714	SPCC1223.07c	RefSeq	gene	NA	NA	GeneID:2539278	Gene	drs1	protein_coding	SPCC1223.07c	NA	NA	NA	NA	NA	-0.596774	8.34805	93.5944	1.49857e-08	3.90677e-07
715	SPCC1223.08c	RefSeq	gene	NA	NA	GeneID:2539048	Gene	dfr1	protein_coding	SPCC1223.08c	NA	NA	NA	NA	NA	-0.627749	8.16197	83.9005	3.42041e-08	7.76839e-07
716	SPCC1223.10c	RefSeq	gene	NA	NA	GeneID:2539104	Gene	eaf1	protein_coding	SPCC1223.10c	NA	NA	NA	NA	NA	0.651025	5.83791	112.135	3.71802e-09	1.27096e-07
717	SPCC1223.13	RefSeq	gene	NA	NA	GeneID:2539119	Gene	cbf12	protein_coding	SPCC1223.13	NA	NA	NA	NA	NA	0.694653	4.21856	57.4756	5.26321e-07	7.56324e-06
718	SPCC1223.14	RefSeq	gene	NA	NA	GeneID:2538817	Gene	NA	protein_coding	SPCC1223.14	NA	NA	NA	NA	NA	-0.597057	8.63434	53.686	8.42558e-07	1.09422e-05
719	SPCC737.02c	RefSeq	gene	NA	NA	GeneID:2539439	Gene	qcr7	protein_coding	SPCC737.02c	NA	NA	NA	NA	NA	-1.60548	7.00765	843.25	1.46854e-16	7.56861e-14
720	SPCC737.08	RefSeq	gene	NA	NA	GeneID:2539491	Gene	NA	protein_coding	SPCC737.08	NA	NA	NA	NA	NA	-0.632867	7.14984	138.931	6.82299e-10	2.93039e-08
721	SPNCRNA.1243	RefSeq	gene	NA	NA	GeneID:14217295	Gene	NA	misc_RNA	SPNCRNA.1243	NA	NA	NA	NA	NA	0.674298	4.13256	44.5111	2.95123e-06	2.94683e-05
722	SPNCRNA.1249	RefSeq	gene	NA	NA	GeneID:14217281	Gene	NA	misc_RNA	SPNCRNA.1249	NA	NA	NA	NA	NA	1.13667	-0.0184851	9.63141	0.00613909	0.0171311
723	SPCC18.18c	RefSeq	gene	NA	NA	GeneID:2539345	Gene	fum1	protein_coding	SPCC18.18c	NA	NA	SPCC290.01c	NA	NA	-0.899375	7.06745	160.363	2.1436e-10	1.11527e-08
724	SPNCRNA.1252	RefSeq	gene	NA	NA	GeneID:14217357	Gene	NA	misc_RNA	SPNCRNA.1252	NA	NA	NA	NA	NA	2.08906	4.42814	475.576	2.20573e-14	4.76723e-12
725	SPCC290.04	RefSeq	gene	NA	NA	GeneID:2539242	Gene	ams2	protein_coding	SPCC290.04	NA	NA	SPCC4F11.01	NA	NA	-0.629945	5.89663	57.5179	5.46176e-07	7.75292e-06
726	SPCC1906.04	RefSeq	gene	NA	NA	GeneID:2539340	Gene	wtf20	protein_coding	SPCC1906.04	NA	NA	NA	NA	NA	1.53081	3.63994	168.835	1.40919e-10	7.93409e-09
727	SPNCRNA.1255	RefSeq	gene	NA	NA	GeneID:14217403	Gene	NA	misc_RNA	SPNCRNA.1255	NA	NA	NA	NA	NA	2.01266	-0.245551	21.8519	0.000189204	0.000919264
728	SPCC1739.02c	RefSeq	gene	NA	NA	GeneID:2538941	Gene	mrpl22	protein_coding	SPCC1739.02c	NA	NA	NA	NA	NA	-0.611508	5.87298	69.5539	1.35983e-07	2.42956e-06
729	SPCC1739.09c	RefSeq	gene	NA	NA	GeneID:2538807	Gene	cox13	protein_coding	SPCC1739.09c	NA	NA	NA	NA	NA	-1.09835	7.79116	263.168	3.51788e-12	3.27359e-10
730	SPCC1739.15	RefSeq	gene	NA	NA	GeneID:2538972	Gene	wtf21	protein_coding	SPCC1739.15	NA	NA	NA	NA	NA	0.839356	4.80064	95.0506	1.33222e-08	3.54202e-07
731	SPCPB1C11.01	RefSeq	gene	NA	NA	GeneID:2539332	Gene	amt1	protein_coding	SPCPB1C11.01	NA	NA	NA	NA	NA	-0.976441	5.11792	63.9014	1.6144e-06	1.80878e-05
732	SPCPB1C11.03	RefSeq	gene	NA	NA	GeneID:2539453	Gene	NA	protein_coding	SPCPB1C11.03	NA	NA	NA	NA	NA	-0.594869	5.5099	85.1712	3.05618e-08	7.1847e-07
733	SPCC576.03c	RefSeq	gene	NA	NA	GeneID:2539572	Gene	tpx1	protein_coding	SPCC576.03c	NA	NA	NA	NA	NA	0.676445	9.945	52.9275	9.28587e-07	1.17387e-05
734	SPCC576.04	RefSeq	gene	NA	NA	GeneID:2539556	Gene	bxi1	protein_coding	SPCC576.04	NA	NA	NA	NA	NA	0.731927	5.50039	113.215	3.44962e-09	1.18525e-07
735	SPCC1620.08	RefSeq	gene	NA	NA	GeneID:2539168	Gene	NA	protein_coding	SPCC1620.08	NA	NA	NA	NA	NA	-0.82266	6.26435	126.116	1.47517e-09	5.64779e-08
736	SPCC830.07c	RefSeq	gene	NA	NA	GeneID:2539002	Gene	psi1	protein_coding	SPCC830.07c	NA	NA	psi	NA	NA	1.0351	8.05483	279.543	2.11126e-12	2.14324e-10
737	SPNCRNA.1271	RefSeq	gene	NA	NA	GeneID:14217366	Gene	NA	misc_RNA	SPNCRNA.1271	NA	NA	NA	NA	NA	3.43509	5.42571	1833.37	1.50235e-19	2.51644e-16
738	SPNCRNA.1273	RefSeq	gene	NA	NA	GeneID:14217284	Gene	NA	misc_RNA	SPNCRNA.1273	NA	NA	NA	NA	NA	1.16195	3.21133	63.402	2.64097e-07	4.22273e-06
739	SPNCRNA.1276	RefSeq	gene	NA	NA	GeneID:14217317	Gene	NA	misc_RNA	SPNCRNA.1276	NA	NA	NA	NA	NA	0.835112	3.89423	58.1642	4.84447e-07	7.16512e-06
740	SPNCRNA.1277	RefSeq	gene	NA	NA	GeneID:14217363	Gene	NA	misc_RNA	SPNCRNA.1277	NA	NA	NA	NA	NA	0.629241	4.1998	45.0242	2.73817e-06	2.77432e-05
741	SPCC1840.06	RefSeq	gene	NA	NA	GeneID:2539241	Gene	atp5	protein_coding	SPCC1840.06	NA	NA	NA	NA	NA	-0.876602	7.01369	254.222	4.70948e-12	4.15178e-10
742	SPCC1840.12	RefSeq	gene	NA	NA	GeneID:2538969	Gene	NA	protein_coding	SPCC1840.12	TRUE	NA	NA	NA	NA	1.12006	3.1658	58.8383	4.47009e-07	6.70014e-06
743	SPNCRNA.1280	RefSeq	gene	NA	NA	GeneID:14217254	Gene	NA	misc_RNA	SPNCRNA.1280	NA	NA	NA	NA	NA	0.936848	2.56479	42.067	4.25505e-06	3.95956e-05
744	SPCC965.07c	RefSeq	gene	NA	NA	GeneID:2539601	Gene	gst2	protein_coding	SPCC965.07c	NA	NA	NA	NA	NA	2.62206	10.6199	671.451	1.08787e-15	4.28751e-13
745	SPNCRNA.1283	RefSeq	gene	NA	NA	GeneID:14217338	Gene	NA	misc_RNA	SPNCRNA.1283	NA	NA	NA	NA	NA	0.985352	1.75775	20.1058	0.00028773	0.00130609
746	SPNCRNA.121	RefSeq	gene	NA	NA	GeneID:3361151	Gene	NA	misc_RNA	SPNCRNA.121	NA	NA	NA	NA	NA	0.847436	2.68585	22.1239	0.00017756	0.000872181
747	SPNCRNA.550	RefSeq	gene	NA	NA	GeneID:9406910	Gene	NA	misc_RNA	SPNCRNA.550	NA	NA	NA	NA	NA	2.05524	-1.35693	8.02278	0.0110493	0.0279676
748	SPCC965.14c	RefSeq	gene	NA	NA	GeneID:2539595	Gene	NA	protein_coding	SPCC965.14c	NA	NA	NA	NA	NA	0.628452	6.20006	94.9614	1.3418e-08	3.55339e-07
749	SPNCRNA.1289	RefSeq	gene	NA	NA	GeneID:14217398	Gene	NA	misc_RNA	SPNCRNA.1289	NA	NA	NA	NA	NA	0.975587	2.1046	29.4321	3.74922e-05	0.000242278
750	SPCC70.02c	RefSeq	gene	NA	NA	GeneID:2539524	Gene	NA	protein_coding	SPCC70.02c	NA	NA	NA	NA	NA	-1.49514	5.24237	463.472	2.75852e-14	5.77566e-12
751	SPCC70.03c	RefSeq	gene	NA	NA	GeneID:2539452	Gene	NA	protein_coding	SPCC70.03c	NA	NA	NA	NA	NA	-0.667643	7.26243	105.818	5.83676e-09	1.8189e-07
752	SPNCRNA.1290	RefSeq	gene	NA	NA	GeneID:14217243	Gene	NA	misc_RNA	SPNCRNA.1290	NA	NA	NA	NA	NA	0.608873	4.5764	35.4839	1.23719e-05	9.63854e-05
753	SPCC70.04c	RefSeq	gene	NA	NA	GeneID:2539057	Gene	NA	protein_coding	SPCC70.04c	NA	NA	NA	NA	NA	0.80759	3.13416	32.9364	1.94026e-05	0.000141764
754	SPCC70.09c	RefSeq	gene	NA	NA	GeneID:2539342	Gene	mug9	protein_coding	SPCC70.09c	TRUE	NA	NA	NA	NA	0.938359	2.39107	22.4322	0.000165313	0.000824105
755	SPNCRNA.1293	RefSeq	gene	NA	NA	GeneID:14217200	Gene	NA	misc_RNA	SPNCRNA.1293	NA	NA	NA	NA	NA	0.58752	2.44031	14.9717	0.0011257	0.00409457
756	SPNCRNA.1294	RefSeq	gene	NA	NA	GeneID:14217201	Gene	NA	misc_RNA	SPNCRNA.1294	NA	NA	NA	NA	NA	0.694668	2.20216	12.5184	0.00235244	0.00768471
757	SPCC569.05c	RefSeq	gene	NA	NA	GeneID:2539551	Gene	NA	protein_coding	SPCC569.05c	NA	NA	NA	NA	NA	0.803519	7.40769	170.395	1.30717e-10	7.481e-09
758	SPNCRNA.1299	RefSeq	gene	NA	NA	GeneID:14217305	Gene	NA	misc_RNA	SPNCRNA.1299	NA	NA	NA	NA	NA	-0.973228	4.35753	26.597	0.000383453	0.00165965

## Sheet: Up in cup1tt 
	gene_id	source	type	score	phase	db_xref	gbkey	gene	gene_biotype	locus_tag	partial	pseudo	gene_synonym	old_locus_tag	note	logFC	logCPM	F	PValue	FDR
436	SPNCRNA.367	RefSeq	gene	NA	NA	GeneID:9407077	Gene	NA	misc_RNA	SPNCRNA.367	NA	NA	NA	NA	NA	5.06541	-2.05473	12.9478	0.00241212	0.00784907
73	SPATRNASER.01	RefSeq	gene	NA	NA	GeneID:3361488	Gene	NA	tRNA	SPATRNASER.01	NA	NA	NA	NA	NA	4.59678	-2.13457	7.75623	0.0132568	0.0326546
92	SPNCRNA.81	RefSeq	gene	NA	NA	GeneID:5802877	Gene	NA	misc_RNA	SPNCRNA.81	NA	NA	NA	NA	NA	4.44836	-2.35727	8.53105	0.0100101	0.0257756
34	SPNCRNA.148	RefSeq	gene	NA	NA	GeneID:9407316	Gene	NA	misc_RNA	SPNCRNA.148	NA	NA	NA	NA	NA	4.28912	-2.30933	7.34341	0.0154693	0.0372553
311	SPAC2H10.04	RefSeq	gene	NA	NA	GeneID:14218050	Gene	NA	protein_coding	SPAC2H10.04	TRUE	NA	NA	NA	NA	3.89727	-2.13361	7.11586	0.0168679	0.0400708
361	SPBC1773.06c	RefSeq	gene	NA	NA	GeneID:2540139	Gene	NA	protein_coding	SPBC1773.06c	NA	NA	NA	NA	NA	3.89607	7.63823	2093.41	5.4976e-20	1.2278e-16
524	SPNCRNA.118	RefSeq	gene	NA	NA	GeneID:5802812	Gene	NA	misc_RNA	SPNCRNA.118	NA	NA	NA	NA	NA	3.89468	-2.40567	6.53622	0.0211345	0.0482129
698	SPCC663.06c	RefSeq	gene	NA	NA	GeneID:2539138	Gene	NA	protein_coding	SPCC663.06c	TRUE	NA	NA	NA	NA	3.79205	7.12002	2463.6	1.07758e-20	3.6099e-17
324	SPAC869.07c	RefSeq	gene	NA	NA	GeneID:2543243	Gene	mel1	protein_coding	SPAC869.07c	NA	NA	NA	NA	NA	3.64698	2.86237	441.809	4.17616e-14	7.99437e-12
11	SPAC1F8.02c	RefSeq	gene	NA	NA	GeneID:2541821	Gene	NA	protein_coding	SPAC1F8.02c	NA	NA	NA	NA	NA	3.64499	1.20897	147.222	4.28253e-10	2.0065e-08
737	SPNCRNA.1271	RefSeq	gene	NA	NA	GeneID:14217366	Gene	NA	misc_RNA	SPNCRNA.1271	NA	NA	NA	NA	NA	3.43509	5.42571	1833.37	1.50235e-19	2.51644e-16
699	SPCC663.08c	RefSeq	gene	NA	NA	GeneID:2538733	Gene	NA	protein_coding	SPCC663.08c	NA	NA	NA	NA	NA	3.36307	6.99793	2524.66	8.65978e-21	3.6099e-17
148	SPNCRNA.821	RefSeq	gene	NA	NA	GeneID:14217916	Gene	NA	misc_RNA	SPNCRNA.821	NA	NA	NA	NA	NA	3.33494	-0.0118731	64.6247	2.30538e-07	3.77608e-06
260	SPAC27D7.09c	RefSeq	gene	NA	NA	GeneID:2542693	Gene	NA	protein_coding	SPAC27D7.09c	NA	NA	NA	NA	NA	3.24511	9.8131	1215.6	5.79182e-18	5.03127e-15
12	SPAC1F8.03c	RefSeq	gene	NA	NA	GeneID:2541891	Gene	str3	protein_coding	SPAC1F8.03c	NA	NA	NA	NA	NA	3.18473	6.7872	242.496	6.45211e-07	8.71555e-06
373	SPBC106.02c	RefSeq	gene	NA	NA	GeneID:2540069	Gene	srx1	protein_coding	SPBC106.02c	NA	NA	NA	NA	NA	3.07993	4.97526	1149.92	9.4752e-18	7.05376e-15
175	SPAPB24D3.07c	RefSeq	gene	NA	NA	GeneID:2543541	Gene	NA	protein_coding	SPAPB24D3.07c	NA	NA	NA	NA	NA	2.93393	8.57895	1227.18	5.32476e-18	5.03127e-15
471	SPNCRNA.394	RefSeq	gene	NA	NA	GeneID:9407071	Gene	NA	misc_RNA	SPNCRNA.394	NA	NA	NA	NA	NA	2.88551	-0.374406	46.6474	2.16899e-06	2.2802e-05
468	SPBC23G7.11	RefSeq	gene	NA	NA	GeneID:2540646	Gene	mag2	protein_coding	SPBC23G7.11	NA	NA	NA	NA	NA	2.87901	1.64175	133.043	9.64486e-10	4.03878e-08
680	SPCC338.18	RefSeq	gene	NA	NA	GeneID:2538839	Gene	NA	protein_coding	SPCC338.18	NA	NA	NA	NA	NA	2.8452	3.44241	320.543	6.59177e-13	8.11119e-11
664	SPNCRNA.1165	RefSeq	gene	NA	NA	GeneID:14217270	Gene	NA	misc_RNA	SPNCRNA.1165	NA	NA	NA	NA	NA	2.81071	1.9643	161.115	2.06361e-10	1.09732e-08
467	SPBC23G7.10c	RefSeq	gene	NA	NA	GeneID:2540490	Gene	NA	protein_coding	SPBC23G7.10c	NA	NA	NA	NA	NA	2.80764	7.12879	1090.68	1.46185e-16	7.56861e-14
535	SPBC609.04	RefSeq	gene	NA	NA	GeneID:2541116	Gene	caf5	protein_coding	SPBC609.04	NA	NA	NA	NA	NA	2.79497	7.57699	1237.55	6.00749e-18	5.03127e-15
744	SPCC965.07c	RefSeq	gene	NA	NA	GeneID:2539601	Gene	gst2	protein_coding	SPCC965.07c	NA	NA	NA	NA	NA	2.62206	10.6199	671.451	1.08787e-15	4.28751e-13
298	SPAC26F1.11	RefSeq	gene	NA	NA	GeneID:2542676	Gene	NA	protein_coding	SPAC26F1.11	NA	NA	NA	NA	NA	2.62186	3.60288	494.632	1.56812e-14	3.6229e-12
247	SPAC1F7.08	RefSeq	gene	NA	NA	GeneID:2541558	Gene	fio1	protein_coding	SPAC1F7.08	NA	NA	NA	NA	NA	2.60556	7.08233	185.083	1.71849e-06	1.90312e-05
181	SPAPB1A11.03	RefSeq	gene	NA	NA	GeneID:2543401	Gene	NA	protein_coding	SPAPB1A11.03	NA	NA	NA	NA	NA	2.57821	1.40775	84.2063	3.32854e-08	7.66166e-07
313	SPAP8A3.04c	RefSeq	gene	NA	NA	GeneID:2542035	Gene	hsp9	protein_coding	SPAP8A3.04c	NA	NA	scf1	NA	NA	2.5753	9.80203	264.615	4.4059e-10	2.04884e-08
246	SPAC1F7.07c	RefSeq	gene	NA	NA	GeneID:2541557	Gene	fip1	protein_coding	SPAC1F7.07c	NA	NA	NA	NA	NA	2.56354	7.35989	1278.38	3.70568e-18	4.96561e-15
494	SPNCRNA.1530	RefSeq	gene	NA	NA	GeneID:14217476	Gene	NA	misc_RNA	SPNCRNA.1530	NA	NA	NA	NA	NA	2.561	-0.397006	36.9118	9.70667e-06	7.85443e-05
228	SPAC4H3.08	RefSeq	gene	NA	NA	GeneID:2543366	Gene	NA	protein_coding	SPAC4H3.08	NA	NA	NA	NA	NA	2.52243	5.04431	955.733	4.86571e-17	3.26003e-14
134	SPAC13F5.07c	RefSeq	gene	NA	NA	GeneID:2542901	Gene	NA	protein_coding	SPAC13F5.07c	NA	NA	NA	NA	NA	2.48265	3.68963	245.03	7.64278e-12	6.09603e-10
149	SPAC22H10.13	RefSeq	gene	NA	NA	GeneID:2541743	Gene	zym1	protein_coding	SPAC22H10.13	NA	NA	NA	NA	NA	2.48008	6.04202	698.877	4.21066e-15	1.28234e-12
97	SPAC343.12	RefSeq	gene	NA	NA	GeneID:2543066	Gene	rds1	protein_coding	SPAC343.12	NA	NA	NA	NA	NA	2.44676	8.06309	884.835	1.28246e-16	7.56861e-14
225	SPAC4H3.03c	RefSeq	gene	NA	NA	GeneID:2543652	Gene	NA	protein_coding	SPAC4H3.03c	NA	NA	NA	NA	NA	2.43735	3.29791	338.205	4.16772e-13	5.58474e-11
208	SPNCRNA.917	RefSeq	gene	NA	NA	GeneID:14217887	Gene	NA	misc_RNA	SPNCRNA.917	NA	NA	NA	NA	NA	2.40104	0.203781	42.7555	3.83244e-06	3.63702e-05
317	SPAC3G6.07	RefSeq	gene	NA	NA	GeneID:2543067	Gene	NA	protein_coding	SPAC3G6.07	NA	NA	NA	NA	NA	2.36305	0.541439	74.2848	8.42292e-08	1.63576e-06
163	SPNCRNA.852	RefSeq	gene	NA	NA	GeneID:14218317	Gene	NA	misc_RNA	SPNCRNA.852	NA	NA	NA	NA	NA	2.34952	1.07341	59.2606	4.25201e-07	6.41632e-06
179	SPNCRNA.869	RefSeq	gene	NA	NA	GeneID:14218119	Gene	NA	misc_RNA	SPNCRNA.869	NA	NA	NA	NA	NA	2.32075	-0.373631	27.0051	6.09982e-05	0.000361991
323	SPAC869.08	RefSeq	gene	NA	NA	GeneID:2543383	Gene	pcm2	protein_coding	SPAC869.08	NA	NA	NA	NA	NA	2.29291	2.05031	119.779	2.21666e-09	8.07152e-08
155	SPAC23H3.15c	RefSeq	gene	NA	NA	GeneID:2541823	Gene	NA	protein_coding	SPAC23H3.15c	NA	NA	NA	NA	NA	2.26817	4.86951	448.961	3.63412e-14	7.16135e-12
511	SPNCRNA.1557	RefSeq	gene	NA	NA	GeneID:14217714	Gene	NA	misc_RNA	SPNCRNA.1557	NA	NA	NA	NA	NA	2.23787	2.09845	128.671	1.25819e-09	4.92974e-08
127	SPAC3C7.14c	RefSeq	gene	NA	NA	GeneID:2543686	Gene	obr1	protein_coding	SPAC3C7.14c	NA	NA	uhp1	NA	NA	2.22598	11.3827	421.437	6.28174e-14	1.1375e-11
552	SPNCRNA.421	RefSeq	gene	NA	NA	GeneID:9406913	Gene	NA	misc_RNA	SPNCRNA.421	NA	NA	NA	NA	NA	2.18637	1.68981	82.735	3.79729e-08	8.39664e-07
209	SPNCRNA.919	RefSeq	gene	NA	NA	GeneID:14218307	Gene	NA	misc_RNA	SPNCRNA.919	NA	NA	NA	NA	NA	2.16223	1.41859	100.602	8.62344e-09	2.52301e-07
607	SPBPB2B2.05	RefSeq	gene	NA	NA	GeneID:2541359	Gene	NA	protein_coding	SPBPB2B2.05	NA	NA	NA	NA	NA	2.15781	5.09502	630.755	1.88125e-15	6.63389e-13
9	SPNCRNA.603	RefSeq	gene	NA	NA	GeneID:14218099	Gene	NA	misc_RNA	SPNCRNA.603	NA	NA	NA	NA	NA	2.13643	0.610318	51.1619	1.16929e-06	1.40904e-05
339	SPBPB21E7.11	RefSeq	gene	NA	NA	GeneID:14217547	Gene	NA	protein_coding	SPBPB21E7.11	NA	NA	NA	NA	NA	2.12853	3.48134	243.237	6.82921e-12	5.64886e-10
263	SPAC637.03	RefSeq	gene	NA	NA	GeneID:2543340	Gene	NA	protein_coding	SPAC637.03	NA	NA	NA	NA	NA	2.12147	5.59629	589.729	3.38744e-15	1.08076e-12
45	SPAC2F7.06c	RefSeq	gene	NA	NA	GeneID:2541638	Gene	pol4	protein_coding	SPAC2F7.06c	NA	NA	NA	NA	NA	2.10567	1.51712	65.7083	2.04725e-07	3.39511e-06
593	SPNCRNA.1677	RefSeq	gene	NA	NA	GeneID:14217683	Gene	NA	misc_RNA	SPNCRNA.1677	NA	NA	NA	NA	NA	2.09241	-0.22088	19.6129	0.00032508	0.0014559
724	SPNCRNA.1252	RefSeq	gene	NA	NA	GeneID:14217357	Gene	NA	misc_RNA	SPNCRNA.1252	NA	NA	NA	NA	NA	2.08906	4.42814	475.576	2.20573e-14	4.76723e-12
747	SPNCRNA.550	RefSeq	gene	NA	NA	GeneID:9406910	Gene	NA	misc_RNA	SPNCRNA.550	NA	NA	NA	NA	NA	2.05524	-1.35693	8.02278	0.0110493	0.0279676
159	SPATRNALYS.04	RefSeq	gene	NA	NA	GeneID:3361495	Gene	NA	tRNA	SPATRNALYS.04	NA	NA	NA	NA	NA	2.05368	-1.28644	10.2511	0.00494906	0.014342
151	SPAC6B12.03c	RefSeq	gene	NA	NA	GeneID:2543232	Gene	NA	protein_coding	SPAC6B12.03c	NA	NA	NA	NA	NA	2.03563	0.879837	62.0986	3.0597e-07	4.76744e-06
727	SPNCRNA.1255	RefSeq	gene	NA	NA	GeneID:14217403	Gene	NA	misc_RNA	SPNCRNA.1255	NA	NA	NA	NA	NA	2.01266	-0.245551	21.8519	0.000189204	0.000919264
69	SPAC139.05	RefSeq	gene	NA	NA	GeneID:2541647	Gene	NA	protein_coding	SPAC139.05	NA	NA	NA	NA	NA	2.00744	3.91273	241.953	7.13969e-12	5.76337e-10
663	SPCC1742.01	RefSeq	gene	NA	NA	GeneID:2539287	Gene	NA	protein_coding	SPCC1742.01	NA	NA	NA	NA	NA	2.00635	8.4924	352.658	3.64253e-11	2.4405e-09
218	SPNCRNA.931	RefSeq	gene	NA	NA	GeneID:14218206	Gene	NA	misc_RNA	SPNCRNA.931	NA	NA	NA	NA	NA	1.99382	0.578105	49.5537	1.45011e-06	1.66651e-05
562	SPBC21C3.19	RefSeq	gene	NA	NA	GeneID:2540610	Gene	NA	protein_coding	SPBC21C3.19	NA	NA	NA	NA	NA	1.97498	6.38972	483.474	1.423e-13	2.22154e-11
393	SPBC947.04	RefSeq	gene	NA	NA	GeneID:2541237	Gene	NA	protein_coding	SPBC947.04	NA	NA	NA	NA	NA	1.97243	9.44942	422.953	6.08979e-14	1.13338e-11
527	SPNCRNA.1577	RefSeq	gene	NA	NA	GeneID:14217825	Gene	NA	misc_RNA	SPNCRNA.1577	NA	NA	NA	NA	NA	1.96764	1.77375	56.2668	6.11789e-07	8.37217e-06
315	SPNCRNA.1075	RefSeq	gene	NA	NA	GeneID:14217972	Gene	NA	misc_RNA	SPNCRNA.1075	NA	NA	NA	NA	NA	1.95502	0.217525	29.6289	3.60831e-05	0.000234943
565	SPNCRNA.1647	RefSeq	gene	NA	NA	GeneID:14217553	Gene	NA	misc_RNA	SPNCRNA.1647	NA	NA	NA	NA	NA	1.93257	2.2335	116.401	2.77574e-09	9.78815e-08
487	SPNCRNA.1525	RefSeq	gene	NA	NA	GeneID:14217774	Gene	NA	misc_RNA	SPNCRNA.1525	NA	NA	NA	NA	NA	1.92974	1.00536	52.5923	9.69685e-07	1.21037e-05
452	SPNCRNA.1473	RefSeq	gene	NA	NA	GeneID:14217499	Gene	NA	misc_RNA	SPNCRNA.1473	NA	NA	NA	NA	NA	1.92879	2.81573	202.095	3.20767e-11	2.17085e-09
227	SPNCRNA.940	RefSeq	gene	NA	NA	GeneID:14217982	Gene	NA	misc_RNA	SPNCRNA.940	NA	NA	NA	NA	NA	1.90436	0.52122	30.3595	3.13428e-05	0.000211052
321	SPAC869.09	RefSeq	gene	NA	NA	GeneID:2543507	Gene	NA	protein_coding	SPAC869.09	NA	NA	NA	NA	NA	1.85291	0.338802	29.4845	3.71112e-05	0.000240702
690	SPNCRNA.1196	RefSeq	gene	NA	NA	GeneID:14217327	Gene	NA	misc_RNA	SPNCRNA.1196	NA	NA	NA	NA	NA	1.84861	2.65774	165.809	1.6333e-10	9.04389e-09
302	SPAC26F1.04c	RefSeq	gene	NA	NA	GeneID:2542100	Gene	etr1	protein_coding	SPAC26F1.04c	NA	NA	NA	NA	NA	1.82357	6.49108	547.011	6.52955e-15	1.74992e-12
681	SPNCRNA.1187	RefSeq	gene	NA	NA	GeneID:14217217	Gene	NA	misc_RNA	SPNCRNA.1187	NA	NA	NA	NA	NA	1.82064	-1.33334	6.5051	0.0200902	0.0462558
147	SPNCRNA.820	RefSeq	gene	NA	NA	GeneID:14218223	Gene	NA	misc_RNA	SPNCRNA.820	NA	NA	NA	NA	NA	1.81219	1.39232	55.3625	6.82137e-07	9.17735e-06
703	SPNCRNA.1221	RefSeq	gene	NA	NA	GeneID:14217276	Gene	NA	misc_RNA	SPNCRNA.1221	NA	NA	NA	NA	NA	1.81016	-0.265351	16.6537	0.000702863	0.00276036
205	SPNCRNA.911	RefSeq	gene	NA	NA	GeneID:14217956	Gene	NA	misc_RNA	SPNCRNA.911	NA	NA	NA	NA	NA	1.80907	3.30742	164.167	1.77134e-10	9.64876e-09
495	SPNCRNA.401	RefSeq	gene	NA	NA	GeneID:9406986	Gene	NA	misc_RNA	SPNCRNA.401	NA	NA	NA	NA	NA	1.80693	0.525888	41.8709	4.3847e-06	4.05206e-05
58	SPNCRNA.687	RefSeq	gene	NA	NA	GeneID:14218173	Gene	NA	misc_RNA	SPNCRNA.687	NA	NA	NA	NA	NA	1.78107	4.71229	313.734	7.91677e-13	8.99023e-11
500	SPBC3E7.02c	RefSeq	gene	NA	NA	GeneID:2540977	Gene	hsp16	protein_coding	SPBC3E7.02c	NA	NA	NA	NA	NA	1.77117	9.42964	389.517	1.23925e-13	2.06088e-11
303	SPAPJ691.02	RefSeq	gene	NA	NA	GeneID:2543316	Gene	NA	protein_coding	SPAPJ691.02	NA	NA	NA	NA	NA	1.76243	3.62372	252.911	4.91907e-12	4.27256e-10
150	SPNCRNA.193	RefSeq	gene	NA	NA	GeneID:9407246	Gene	NA	misc_RNA	SPNCRNA.193	NA	NA	NA	NA	NA	1.75674	-1.74088	6.54606	0.0197562	0.0455807
650	SPNCRNA.472	RefSeq	gene	NA	NA	GeneID:9406924	Gene	NA	misc_RNA	SPNCRNA.472	NA	NA	NA	NA	NA	1.75504	3.05981	123.361	1.75696e-09	6.46793e-08
4	SPNCRNA.602	RefSeq	gene	NA	NA	GeneID:14218020	Gene	NA	misc_RNA	SPNCRNA.602	NA	NA	NA	NA	NA	1.7417	1.72238	82.8285	3.76541e-08	8.35373e-07
502	SPBC4F6.09	RefSeq	gene	NA	NA	GeneID:2540217	Gene	str1	protein_coding	SPBC4F6.09	NA	NA	NA	NA	NA	1.73908	8.71384	398.696	1.01391e-13	1.74185e-11
611	SPBPB2B2.12c	RefSeq	gene	NA	NA	GeneID:2541411	Gene	gal10	protein_coding	SPBPB2B2.12c	NA	NA	NA	NA	NA	1.73703	4.26073	297.012	1.26208e-12	1.38622e-10
33	SPNCRNA.632	RefSeq	gene	NA	NA	GeneID:14218365	Gene	NA	misc_RNA	SPNCRNA.632	NA	NA	NA	NA	NA	1.72305	1.474	64.4706	2.34493e-07	3.81336e-06
59	SPNCRNA.690	RefSeq	gene	NA	NA	GeneID:14218289	Gene	NA	misc_RNA	SPNCRNA.690	NA	NA	NA	NA	NA	1.72073	4.02748	320.165	6.65844e-13	8.11119e-11
176	SPAPB24D3.08c	RefSeq	gene	NA	NA	GeneID:2543522	Gene	NA	protein_coding	SPAPB24D3.08c	NA	NA	NA	NA	NA	1.70704	8.46675	801.469	2.29746e-16	1.0995e-13
338	SPBPB21E7.01c	RefSeq	gene	NA	NA	GeneID:3361181	Gene	eno102	protein_coding	SPBPB21E7.01c	NA	NA	SPBPB8B6.07c	NA	NA	1.70096	2.82665	148.95	3.89803e-10	1.86548e-08
38	SPNCRNA.648	RefSeq	gene	NA	NA	GeneID:14218088	Gene	NA	misc_RNA	SPNCRNA.648	NA	NA	NA	NA	NA	1.68164	5.48374	342.159	3.77299e-13	5.26646e-11
584	SPBC56F2.06	RefSeq	gene	NA	NA	GeneID:2540663	Gene	mug147	protein_coding	SPBC56F2.06	TRUE	NA	NA	NA	NA	1.67518	3.43146	142.359	5.61134e-10	2.45725e-08
639	SPNCRNA.1137	RefSeq	gene	NA	NA	GeneID:14217367	Gene	NA	misc_RNA	SPNCRNA.1137	NA	NA	NA	NA	NA	1.67335	0.99157	33.5818	1.72745e-05	0.000128886
41	SPNCRNA.654	RefSeq	gene	NA	NA	GeneID:14217927	Gene	NA	misc_RNA	SPNCRNA.654	NA	NA	NA	NA	NA	1.64562	1.24716	51.0439	1.18771e-06	1.42355e-05
624	SPCC1235.01	RefSeq	gene	NA	NA	GeneID:2539159	Gene	NA	protein_coding	SPCC1235.01	NA	NA	NA	NA	NA	1.61317	10.5686	271.509	2.70244e-12	2.58662e-10
162	SPNCRNA.850	RefSeq	gene	NA	NA	GeneID:14218002	Gene	NA	misc_RNA	SPNCRNA.850	NA	NA	NA	NA	NA	1.61027	1.78157	56.657	5.81422e-07	8.11237e-06
375	SPNCRNA.305	RefSeq	gene	NA	NA	GeneID:9407327	Gene	NA	misc_RNA	SPNCRNA.305	NA	NA	NA	NA	NA	1.59725	0.449063	25.3279	8.67968e-05	0.000483809
577	SPBC215.11c	RefSeq	gene	NA	NA	GeneID:2540698	Gene	NA	protein_coding	SPBC215.11c	NA	NA	NA	NA	NA	1.59504	7.7124	392.513	4.09186e-13	5.58474e-11
604	SPBPB2B2.01	RefSeq	gene	NA	NA	GeneID:2541403	Gene	NA	protein_coding	SPBPB2B2.01	NA	NA	NA	NA	NA	1.59383	3.57553	178.528	8.92203e-11	5.38537e-09
352	SPBC1683.09c	RefSeq	gene	NA	NA	GeneID:2539711	Gene	frp1	protein_coding	SPBC1683.09c	NA	NA	NA	NA	NA	1.58755	6.4176	515.726	1.09058e-14	2.6096e-12
623	SPNCRNA.1115	RefSeq	gene	NA	NA	GeneID:14217212	Gene	NA	misc_RNA	SPNCRNA.1115	NA	NA	NA	NA	NA	1.58608	6.22042	31.5799	0.00107689	0.00394487
485	SPBC365.12c	RefSeq	gene	NA	NA	GeneID:2540959	Gene	ish1	protein_coding	SPBC365.12c	NA	NA	NA	NA	NA	1.58356	6.0239	552.132	6.02005e-15	1.6806e-12
520	SPBC2A9.02	RefSeq	gene	NA	NA	GeneID:2540401	Gene	NA	protein_coding	SPBC2A9.02	NA	NA	NA	NA	NA	1.5788	8.33553	749.112	4.16216e-16	1.8591e-13
328	SPAC186.02c	RefSeq	gene	NA	NA	GeneID:2542495	Gene	NA	protein_coding	SPAC186.02c	NA	NA	NA	NA	NA	1.57221	0.767842	28.7317	4.30288e-05	0.000271229
306	SPNCRNA.1062	RefSeq	gene	NA	NA	GeneID:14218181	Gene	NA	misc_RNA	SPNCRNA.1062	NA	NA	NA	NA	NA	1.56916	1.31955	44.2381	3.07209e-06	3.04482e-05
237	SPAC19G12.09	RefSeq	gene	NA	NA	GeneID:2542483	Gene	NA	protein_coding	SPAC19G12.09	NA	NA	NA	NA	NA	1.55718	7.24929	653.149	1.38601e-15	5.15904e-13
160	SPNCRNA.846	RefSeq	gene	NA	NA	GeneID:14218168	Gene	NA	misc_RNA	SPNCRNA.846	NA	NA	NA	NA	NA	1.55023	4.14595	214.036	1.99071e-11	1.44975e-09
265	SPNCRNA.999	RefSeq	gene	NA	NA	GeneID:14217993	Gene	NA	misc_RNA	SPNCRNA.999	NA	NA	NA	NA	NA	1.54781	1.59161	26.9153	8.87362e-05	0.000492571
671	SPNCRNA.482	RefSeq	gene	NA	NA	GeneID:9407088	Gene	NA	misc_RNA	SPNCRNA.482	NA	NA	NA	NA	NA	1.53338	-0.263334	12.8828	0.00209985	0.00696141
117	SPNCRNA.774	RefSeq	gene	NA	NA	GeneID:14218295	Gene	NA	misc_RNA	SPNCRNA.774	NA	NA	NA	NA	NA	1.53334	4.37936	250.756	5.28663e-12	4.4836e-10
726	SPCC1906.04	RefSeq	gene	NA	NA	GeneID:2539340	Gene	wtf20	protein_coding	SPCC1906.04	NA	NA	NA	NA	NA	1.53081	3.63994	168.835	1.40919e-10	7.93409e-09
143	SPAC13G7.02c	RefSeq	gene	NA	NA	GeneID:2542875	Gene	ssa1	protein_coding	SPAC13G7.02c	NA	NA	NA	NA	NA	1.51866	7.24776	541.934	7.08249e-15	1.8251e-12
573	SPNCRNA.1656	RefSeq	gene	NA	NA	GeneID:14217803	Gene	NA	misc_RNA	SPNCRNA.1656	NA	NA	NA	NA	NA	1.51638	5.37776	316.948	7.25776e-13	8.68339e-11
488	SPNCRNA.1527	RefSeq	gene	NA	NA	GeneID:14217768	Gene	NA	misc_RNA	SPNCRNA.1527	NA	NA	NA	NA	NA	1.51584	1.79422	57.4043	5.30883e-07	7.58544e-06
297	SPNCRNA.1054	RefSeq	gene	NA	NA	GeneID:14217935	Gene	NA	misc_RNA	SPNCRNA.1054	NA	NA	NA	NA	NA	1.51166	1.52989	55.6813	6.55648e-07	8.83871e-06
316	SPNCRNA.1079	RefSeq	gene	NA	NA	GeneID:14218304	Gene	NA	misc_RNA	SPNCRNA.1079	NA	NA	NA	NA	NA	1.50396	2.58721	71.9073	1.0681e-07	1.98236e-06
301	SPNCRNA.1057	RefSeq	gene	NA	NA	GeneID:14218046	Gene	NA	misc_RNA	SPNCRNA.1057	NA	NA	NA	NA	NA	1.4983	2.6442	51.656	1.68277e-06	1.86665e-05
180	SPAPB1A11.02	RefSeq	gene	NA	NA	GeneID:2543389	Gene	NA	protein_coding	SPAPB1A11.02	NA	NA	NA	NA	NA	1.49328	-0.606807	9.8448	0.00569641	0.016097
282	SPAC4F10.17	RefSeq	gene	NA	NA	GeneID:2543528	Gene	NA	protein_coding	SPAC4F10.17	NA	NA	NA	NA	NA	1.48736	1.02381	18.501	0.000511074	0.0021059
661	SPCPB16A4.06c	RefSeq	gene	NA	NA	GeneID:2539492	Gene	NA	protein_coding	SPCPB16A4.06c	NA	NA	NA	NA	NA	1.47792	3.24479	156.931	2.55534e-10	1.26443e-08
96	SPNCRNA.753	RefSeq	gene	NA	NA	GeneID:14218251	Gene	NA	misc_RNA	SPNCRNA.753	NA	NA	NA	NA	NA	1.47191	0.830492	23.7231	0.000123322	0.00064703
459	SPNCRNA.385	RefSeq	gene	NA	NA	GeneID:9407000	Gene	NA	misc_RNA	SPNCRNA.385	NA	NA	NA	NA	NA	1.4718	-0.619656	8.87669	0.008045	0.0214065
379	SPNCRNA.1353	RefSeq	gene	NA	NA	GeneID:14217764	Gene	NA	misc_RNA	SPNCRNA.1353	NA	NA	NA	NA	NA	1.46689	5.27103	275.433	2.39341e-12	2.32403e-10
387	SPNCRNA.1367	RefSeq	gene	NA	NA	GeneID:14217430	Gene	NA	misc_RNA	SPNCRNA.1367	NA	NA	NA	NA	NA	1.46383	2.19888	51.948	1.05448e-06	1.29872e-05
30	SPNCRNA.616	RefSeq	gene	NA	NA	GeneID:14217989	Gene	NA	misc_RNA	SPNCRNA.616	NA	NA	NA	NA	NA	1.4588	3.25092	101.826	7.85652e-09	2.32915e-07
483	SPBC12C2.04	RefSeq	gene	NA	NA	GeneID:2539816	Gene	NA	protein_coding	SPBC12C2.04	NA	NA	NA	NA	NA	1.45811	7.73956	565.855	4.85943e-15	1.41557e-12
144	SPNCRNA.811	RefSeq	gene	NA	NA	GeneID:14218348	Gene	NA	misc_RNA	SPNCRNA.811	NA	NA	NA	NA	NA	1.45012	0.232546	23.2041	0.000138579	0.00071312
341	SPNCRNA.1304	RefSeq	gene	NA	NA	GeneID:14217545	Gene	NA	misc_RNA	SPNCRNA.1304	NA	NA	NA	NA	NA	1.4394	1.11938	31.9998	2.30286e-05	0.000161901
410	SPNCRNA.1401	RefSeq	gene	NA	NA	GeneID:14217732	Gene	NA	misc_RNA	SPNCRNA.1401	NA	NA	NA	NA	NA	1.43267	1.11438	27.3047	5.7358e-05	0.00034343
343	SPNCRNA.1311	RefSeq	gene	NA	NA	GeneID:14217488	Gene	NA	misc_RNA	SPNCRNA.1311	NA	NA	NA	NA	NA	1.41369	-0.996708	6.97592	0.0166054	0.0394946
586	SPNCRNA.1670	RefSeq	gene	NA	NA	GeneID:14217551	Gene	NA	misc_RNA	SPNCRNA.1670	NA	NA	NA	NA	NA	1.40842	-0.197563	12.0734	0.00270828	0.00864483
261	SPAC27D7.11c	RefSeq	gene	NA	NA	GeneID:2541615	Gene	NA	protein_coding	SPAC27D7.11c	NA	NA	NA	NA	NA	1.4072	8.10391	116.053	8.2423e-07	1.07648e-05
233	SPNCRNA.952	RefSeq	gene	NA	NA	GeneID:14218368	Gene	NA	misc_RNA	SPNCRNA.952	NA	NA	NA	NA	NA	1.39995	3.85939	143.836	5.16478e-10	2.32242e-08
290	SPNCRNA.257	RefSeq	gene	NA	NA	GeneID:9407094	Gene	NA	misc_RNA	SPNCRNA.257	NA	NA	NA	NA	NA	1.3943	0.342322	16.1388	0.000809667	0.00310757
48	SPAC13A11.03	RefSeq	gene	NA	NA	GeneID:2542548	Gene	mcp7	protein_coding	SPAC13A11.03	NA	NA	mug32	NA	NA	1.39373	5.94791	218.237	6.86777e-11	4.30038e-09
674	SPNCRNA.1179	RefSeq	gene	NA	NA	GeneID:14217293	Gene	NA	misc_RNA	SPNCRNA.1179	NA	NA	NA	NA	NA	1.38898	4.4765	142.669	5.51441e-10	2.44679e-08
348	SPNCRNA.1315	RefSeq	gene	NA	NA	GeneID:14217611	Gene	NA	misc_RNA	SPNCRNA.1315	NA	NA	NA	NA	NA	1.3871	3.24513	113.409	3.40373e-09	1.18161e-07
221	SPNCRNA.935	RefSeq	gene	NA	NA	GeneID:14218129	Gene	NA	misc_RNA	SPNCRNA.935	NA	NA	NA	NA	NA	1.38112	2.73458	62.3313	2.97981e-07	4.67559e-06
104	SPNCRNA.556	RefSeq	gene	NA	NA	GeneID:9407090	Gene	NA	misc_RNA	SPNCRNA.556	NA	NA	NA	NA	NA	1.37504	0.0104577	14.4877	0.00129544	0.00460205
554	SPNCRNA.1613	RefSeq	gene	NA	NA	GeneID:14217527	Gene	NA	misc_RNA	SPNCRNA.1613	NA	NA	NA	NA	NA	1.37126	1.87525	37.282	9.1247e-06	7.45555e-05
340	SPBPB21E7.04c	RefSeq	gene	NA	NA	GeneID:3361178	Gene	NA	protein_coding	SPBPB21E7.04c	NA	NA	NA	NA	NA	1.36814	4.31706	155.07	2.81482e-10	1.37659e-08
423	SPBC725.10	RefSeq	gene	NA	NA	GeneID:2541096	Gene	NA	protein_coding	SPBC725.10	NA	NA	NA	NA	NA	1.36799	5.67557	205.699	9.35058e-11	5.54415e-09
240	SPNCRNA.963	RefSeq	gene	NA	NA	GeneID:14217938	Gene	NA	misc_RNA	SPNCRNA.963	NA	NA	NA	NA	NA	1.33536	3.49961	139.47	6.61479e-10	2.85929e-08
258	SPAC9E9.11	RefSeq	gene	NA	NA	GeneID:2542917	Gene	plr1	protein_coding	SPAC9E9.11	NA	NA	plr	NA	NA	1.33094	9.82407	278.914	2.15194e-12	2.15194e-10
606	SPNCRNA.1696	RefSeq	gene	NA	NA	GeneID:14217744	Gene	NA	misc_RNA	SPNCRNA.1696	NA	NA	NA	NA	NA	1.32842	6.56203	361.613	2.34833e-13	3.4964e-11
605	SPBPB2B2.02	RefSeq	gene	NA	NA	GeneID:2541394	Gene	mug180	protein_coding	SPBPB2B2.02	NA	NA	NA	NA	NA	1.32688	3.85925	154.418	2.91248e-10	1.40704e-08
457	SPNCRNA.382	RefSeq	gene	NA	NA	GeneID:9407166	Gene	NA	misc_RNA	SPNCRNA.382	NA	NA	NA	NA	NA	1.32319	-0.82188	6.85454	0.0174334	0.0411715
279	SPAC20G4.03c	RefSeq	gene	NA	NA	GeneID:2541728	Gene	hri1	protein_coding	SPAC20G4.03c	NA	NA	NA	NA	NA	1.32119	5.1114	335.385	4.47726e-13	5.88189e-11
701	SPCC191.01	RefSeq	gene	NA	NA	GeneID:2539404	Gene	NA	protein_coding	SPCC191.01	NA	NA	NA	NA	NA	1.32063	4.88387	204.72	2.88198e-11	1.99065e-09
197	SPNCRNA.899	RefSeq	gene	NA	NA	GeneID:14218159	Gene	NA	misc_RNA	SPNCRNA.899	NA	NA	NA	NA	NA	1.32004	0.586517	15.5763	0.000947536	0.00353789
231	SPNCRNA.93	RefSeq	gene	NA	NA	GeneID:5802933	Gene	NA	misc_RNA	SPNCRNA.93	NA	NA	NA	NA	NA	1.3192	-0.323688	11.5729	0.00318225	0.00988024
510	SPNCRNA.1554	RefSeq	gene	NA	NA	GeneID:14217593	Gene	NA	misc_RNA	SPNCRNA.1554	NA	NA	NA	NA	NA	1.31402	-0.29998	9.36371	0.00675004	0.0185122
255	SPNCRNA.987	RefSeq	gene	NA	NA	GeneID:14218022	Gene	NA	misc_RNA	SPNCRNA.987	NA	NA	NA	NA	NA	1.31195	1.36765	17.1192	0.000748168	0.00291099
369	SPNCRNA.1344	RefSeq	gene	NA	NA	GeneID:14217415	Gene	NA	misc_RNA	SPNCRNA.1344	NA	NA	NA	NA	NA	1.3046	1.57613	37.1706	9.29561e-06	7.56751e-05
479	SPBC24C6.09c	RefSeq	gene	NA	NA	GeneID:2540545	Gene	NA	protein_coding	SPBC24C6.09c	NA	NA	NA	NA	NA	1.30457	2.99625	89.0628	2.18336e-08	5.35844e-07
293	SPAC29A4.12c	RefSeq	gene	NA	NA	GeneID:2542356	Gene	mug108	protein_coding	SPAC29A4.12c	NA	NA	NA	NA	NA	1.30219	1.77725	40.588	5.34954e-06	4.79811e-05
312	SPNCRNA.1068	RefSeq	gene	NA	NA	GeneID:14218198	Gene	NA	misc_RNA	SPNCRNA.1068	NA	NA	NA	NA	NA	1.3007	2.33823	53.8756	8.22466e-07	1.07627e-05
326	SPAC869.02c	RefSeq	gene	NA	NA	GeneID:2542104	Gene	NA	protein_coding	SPAC869.02c	NA	NA	NA	NA	NA	1.3005	7.58894	615.127	2.34308e-15	7.84932e-13
626	SPCC1235.18	RefSeq	gene	NA	NA	GeneID:14217181	Gene	NA	protein_coding	SPCC1235.18	NA	NA	NA	NA	NA	1.30038	0.347767	19.8428	0.000307021	0.00138615
156	SPAC25H1.09	RefSeq	gene	NA	NA	GeneID:3361499	Gene	mde5	protein_coding	SPAC25H1.09	NA	NA	SPAC4A8.01	NA	NA	1.29854	2.10117	51.2602	1.15421e-06	1.40141e-05
294	SPNCRNA.1049	RefSeq	gene	NA	NA	GeneID:14218256	Gene	NA	misc_RNA	SPNCRNA.1049	NA	NA	NA	NA	NA	1.2941	2.65718	57.6609	5.14668e-07	7.49625e-06
118	SPNCRNA.777	RefSeq	gene	NA	NA	GeneID:14217964	Gene	NA	misc_RNA	SPNCRNA.777	NA	NA	NA	NA	NA	1.29209	4.74653	222.632	1.4335e-11	1.09141e-09
484	SPNCRNA.1523	RefSeq	gene	NA	NA	GeneID:14217650	Gene	NA	misc_RNA	SPNCRNA.1523	NA	NA	NA	NA	NA	1.29067	3.0897	108.834	4.69271e-09	1.52678e-07
161	SPNCRNA.847	RefSeq	gene	NA	NA	GeneID:14217999	Gene	NA	misc_RNA	SPNCRNA.847	NA	NA	NA	NA	NA	1.29	1.16828	20.5731	0.000256685	0.00118361
651	SPNCRNA.1155	RefSeq	gene	NA	NA	GeneID:14217319	Gene	NA	misc_RNA	SPNCRNA.1155	NA	NA	NA	NA	NA	1.28508	1.4166	38.7586	7.16014e-06	6.13005e-05
142	SPNCRNA.810	RefSeq	gene	NA	NA	GeneID:14217980	Gene	NA	misc_RNA	SPNCRNA.810	NA	NA	NA	NA	NA	1.27668	5.50245	93.7704	4.88485e-07	7.20892e-06
177	SPAPB24D3.10c	RefSeq	gene	NA	NA	GeneID:2543499	Gene	agl1	protein_coding	SPAPB24D3.10c	NA	NA	agl	NA	NA	1.26912	4.65545	154.375	2.91909e-10	1.40704e-08
553	SPBC1105.13c	RefSeq	gene	NA	NA	GeneID:2539605	Gene	NA	protein_coding	SPBC1105.13c	NA	NA	NA	NA	NA	1.26577	4.03204	173.803	1.11166e-10	6.53341e-09
453	SPNCRNA.1475	RefSeq	gene	NA	NA	GeneID:14217832	Gene	NA	misc_RNA	SPNCRNA.1475	NA	NA	NA	NA	NA	1.26549	0.745406	21.6765	0.000197167	0.000951745
408	SPBP35G2.17	RefSeq	gene	NA	NA	GeneID:14217575	Gene	NA	protein_coding	SPBP35G2.17	NA	NA	NA	NA	NA	1.26418	4.5245	160.612	2.11681e-10	1.11527e-08
355	SPBC660.05	RefSeq	gene	NA	NA	GeneID:2541133	Gene	NA	protein_coding	SPBC660.05	NA	NA	NA	NA	NA	1.26003	1.43894	36.6243	1.01873e-05	8.15473e-05
513	SPNCRNA.1558	RefSeq	gene	NA	NA	GeneID:14217538	Gene	NA	misc_RNA	SPNCRNA.1558	NA	NA	NA	NA	NA	1.25982	0.54175	17.7317	0.000526509	0.00215756
653	SPNCRNA.1159	RefSeq	gene	NA	NA	GeneID:14217175	Gene	NA	misc_RNA	SPNCRNA.1159	NA	NA	NA	NA	NA	1.25808	4.22927	147.454	4.22854e-10	1.99516e-08
576	SPNCRNA.1660	RefSeq	gene	NA	NA	GeneID:14217455	Gene	NA	misc_RNA	SPNCRNA.1660	NA	NA	NA	NA	NA	1.25707	2.46489	45.0166	2.74119e-06	2.77432e-05
682	SPCC338.12	RefSeq	gene	NA	NA	GeneID:2539018	Gene	pbi2	protein_coding	SPCC338.12	NA	NA	NA	NA	NA	1.25518	6.41922	256.954	4.30364e-12	3.84459e-10
223	SPAC4H3.17	RefSeq	gene	NA	NA	GeneID:14217981	Gene	NA	protein_coding	SPAC4H3.17	TRUE	NA	NA	NA	NA	1.25377	2.71589	52.1605	1.02564e-06	1.26785e-05
700	SPNCRNA.1218	RefSeq	gene	NA	NA	GeneID:14217219	Gene	NA	misc_RNA	SPNCRNA.1218	NA	NA	NA	NA	NA	1.25223	2.68145	54.4852	7.61378e-07	1.00418e-05
557	SPBC16D10.08c	RefSeq	gene	NA	NA	GeneID:2540026	Gene	NA	protein_coding	SPBC16D10.08c	NA	NA	NA	NA	NA	1.25077	7.23076	353.727	2.83747e-13	4.13283e-11
669	SPCTRNAALA.12	RefSeq	gene	NA	NA	GeneID:3361065	Gene	NA	tRNA	SPCTRNAALA.12	NA	NA	NA	NA	NA	1.24274	-0.59117	8.16658	0.010465	0.0267718
101	SPNCRNA.758	RefSeq	gene	NA	NA	GeneID:14218148	Gene	NA	misc_RNA	SPNCRNA.758	NA	NA	NA	NA	NA	1.23999	0.412338	11.4915	0.00326781	0.0100987
591	SPNCRNA.1676	RefSeq	gene	NA	NA	GeneID:14217713	Gene	NA	misc_RNA	SPNCRNA.1676	NA	NA	NA	NA	NA	1.23848	2.29478	54.9978	7.13904e-07	9.5282e-06
672	SPNCRNA.485	RefSeq	gene	NA	NA	GeneID:9406997	Gene	NA	misc_RNA	SPNCRNA.485	NA	NA	NA	NA	NA	1.23211	1.32076	30.7399	2.91525e-05	0.000198498
351	SPNCRNA.1318	RefSeq	gene	NA	NA	GeneID:14217560	Gene	NA	misc_RNA	SPNCRNA.1318	NA	NA	NA	NA	NA	1.22843	3.47567	104.297	6.52934e-09	1.97057e-07
60	SPAC23G3.03	RefSeq	gene	NA	NA	GeneID:2541831	Gene	sib2	protein_coding	SPAC23G3.03	NA	NA	NA	NA	NA	1.22669	5.7507	400.374	9.77857e-14	1.72412e-11
529	SPBC30D10.14	RefSeq	gene	NA	NA	GeneID:2540359	Gene	NA	protein_coding	SPBC30D10.14	NA	NA	NA	NA	NA	1.2151	6.69353	289.86	1.5525e-12	1.65108e-10
15	SPAC1F8.04c	RefSeq	gene	NA	NA	GeneID:2541820	Gene	NA	protein_coding	SPAC1F8.04c	NA	NA	NA	NA	NA	1.2139	2.20626	38.362	7.63699e-06	6.42812e-05
44	SPNCRNA.658	RefSeq	gene	NA	NA	GeneID:14218220	Gene	NA	misc_RNA	SPNCRNA.658	NA	NA	NA	NA	NA	1.20951	3.25974	60.5721	3.64667e-07	5.56554e-06
419	SPNCRNA.1419	RefSeq	gene	NA	NA	GeneID:14217502	Gene	NA	misc_RNA	SPNCRNA.1419	NA	NA	NA	NA	NA	1.20781	3.89122	156.845	2.56661e-10	1.26443e-08
314	SPNCRNA.1071	RefSeq	gene	NA	NA	GeneID:14218212	Gene	NA	misc_RNA	SPNCRNA.1071	NA	NA	NA	NA	NA	1.20615	0.615017	20.6504	0.000251922	0.00116727
182	SPNCRNA.871	RefSeq	gene	NA	NA	GeneID:14218313	Gene	NA	misc_RNA	SPNCRNA.871	NA	NA	NA	NA	NA	1.20562	2.02437	43.6371	3.35799e-06	3.2563e-05
588	SPNCRNA.1672	RefSeq	gene	NA	NA	GeneID:14217672	Gene	NA	misc_RNA	SPNCRNA.1672	NA	NA	NA	NA	NA	1.20539	1.29321	24.6654	0.000100169	0.000546526
229	SPNCRNA.237	RefSeq	gene	NA	NA	GeneID:9407147	Gene	NA	misc_RNA	SPNCRNA.237	NA	NA	NA	NA	NA	1.20442	-0.507684	7.94195	0.0113938	0.0287636
190	SPAC688.03c	RefSeq	gene	NA	NA	GeneID:2543480	Gene	NA	protein_coding	SPAC688.03c	NA	NA	NA	NA	NA	1.20273	4.61321	146.588	4.43406e-10	2.04884e-08
346	SPBC359.06	RefSeq	gene	NA	NA	GeneID:2540926	Gene	mug14	protein_coding	SPBC359.06	NA	NA	NA	NA	NA	1.1932	3.6085	109.176	4.57948e-09	1.50404e-07
278	SPAC22F8.05	RefSeq	gene	NA	NA	GeneID:2541903	Gene	NA	protein_coding	SPAC22F8.05	NA	NA	NA	NA	NA	1.19135	5.47497	245.705	6.2738e-12	5.25431e-10
216	SPNCRNA.927	RefSeq	gene	NA	NA	GeneID:14217879	Gene	NA	misc_RNA	SPNCRNA.927	NA	NA	NA	NA	NA	1.19115	0.549948	10.8848	0.00417218	0.0123688
660	SPCPB16A4.07	RefSeq	gene	NA	NA	GeneID:14217369	Gene	NA	protein_coding	SPCPB16A4.07	NA	NA	NA	NA	NA	1.18313	4.82765	217.146	1.76528e-11	1.29971e-09
678	SPNCRNA.1186	RefSeq	gene	NA	NA	GeneID:14217273	Gene	NA	misc_RNA	SPNCRNA.1186	NA	NA	NA	NA	NA	1.17178	0.507953	11.6144	0.00313966	0.00978407
121	SPNCRNA.780	RefSeq	gene	NA	NA	GeneID:14218104	Gene	NA	misc_RNA	SPNCRNA.780	NA	NA	NA	NA	NA	1.17081	3.69255	72.554	1.00065e-07	1.88856e-06
556	SPNCRNA.425	RefSeq	gene	NA	NA	GeneID:9407136	Gene	NA	misc_RNA	SPNCRNA.425	NA	NA	NA	NA	NA	1.17043	-0.219905	8.84087	0.00815077	0.0216364
122	SPNCRNA.781	RefSeq	gene	NA	NA	GeneID:14218105	Gene	NA	misc_RNA	SPNCRNA.781	NA	NA	NA	NA	NA	1.16796	4.05384	135.072	8.54746e-10	3.60176e-08
54	SPNCRNA.681	RefSeq	gene	NA	NA	GeneID:14217977	Gene	NA	misc_RNA	SPNCRNA.681	NA	NA	NA	NA	NA	1.16648	-0.407452	9.04928	0.00755656	0.0203411
675	SPNCRNA.1180	RefSeq	gene	NA	NA	GeneID:14217373	Gene	NA	misc_RNA	SPNCRNA.1180	NA	NA	NA	NA	NA	1.16456	2.16593	50.5991	1.26003e-06	1.49156e-05
432	SPBC32H8.15	RefSeq	gene	NA	NA	GeneID:14217748	Gene	NA	protein_coding	SPBC32H8.15	TRUE	NA	NA	NA	NA	1.16241	-0.47118	6.81582	0.0177072	0.0417153
194	SPAC3G9.11c	RefSeq	gene	NA	NA	GeneID:2543400	Gene	NA	protein_coding	SPAC3G9.11c	NA	NA	NA	NA	NA	1.16212	2.585	54.0685	8.02567e-07	1.05229e-05
738	SPNCRNA.1273	RefSeq	gene	NA	NA	GeneID:14217284	Gene	NA	misc_RNA	SPNCRNA.1273	NA	NA	NA	NA	NA	1.16195	3.21133	63.402	2.64097e-07	4.22273e-06
291	SPAC1250.02	RefSeq	gene	NA	NA	GeneID:2543012	Gene	mug95	protein_coding	SPAC1250.02	NA	NA	NA	NA	NA	1.16057	1.46217	25.4076	8.53274e-05	0.000477206
563	SPNCRNA.1646	RefSeq	gene	NA	NA	GeneID:14217758	Gene	NA	misc_RNA	SPNCRNA.1646	NA	NA	NA	NA	NA	1.15593	1.9051	23.3782	0.000135088	0.000697834
385	SPNCRNA.1366	RefSeq	gene	NA	NA	GeneID:14217639	Gene	NA	misc_RNA	SPNCRNA.1366	NA	NA	NA	NA	NA	1.15464	3.38159	78.7049	5.50373e-08	1.13462e-06
368	SPBC1271.08c	RefSeq	gene	NA	NA	GeneID:2539866	Gene	NA	protein_coding	SPBC1271.08c	NA	NA	NA	NA	NA	1.15451	4.96669	67.7356	2.0119e-06	2.14988e-05
167	SPACUNK4.19	RefSeq	gene	NA	NA	GeneID:2542261	Gene	mug153	protein_coding	SPACUNK4.19	NA	NA	NA	NA	NA	1.15184	0.791057	16.2138	0.000793043	0.00305016
596	SPBC16A3.02c	RefSeq	gene	NA	NA	GeneID:2540039	Gene	NA	protein_coding	SPBC16A3.02c	NA	NA	NA	NA	NA	1.1515	7.87573	286.263	1.72606e-12	1.80697e-10
636	SPCC594.03	RefSeq	gene	NA	NA	GeneID:2538819	Gene	NA	protein_coding	SPCC594.03	TRUE	NA	NA	NA	NA	1.15142	3.77009	63.1527	3.32883e-07	5.13898e-06
13	SPNCRNA.604	RefSeq	gene	NA	NA	GeneID:14218351	Gene	NA	misc_RNA	SPNCRNA.604	NA	NA	NA	NA	NA	1.14257	3.83144	69.1294	1.42136e-07	2.50608e-06
52	SPAC22G7.11c	RefSeq	gene	NA	NA	GeneID:2541751	Gene	NA	protein_coding	SPAC22G7.11c	NA	NA	NA	NA	NA	1.14208	3.30706	75.3883	7.55955e-08	1.50294e-06
83	SPNCRNA.735	RefSeq	gene	NA	NA	GeneID:14218177	Gene	NA	misc_RNA	SPNCRNA.735	NA	NA	NA	NA	NA	1.13963	3.07872	87.6131	2.47114e-08	5.95562e-07
722	SPNCRNA.1249	RefSeq	gene	NA	NA	GeneID:14217281	Gene	NA	misc_RNA	SPNCRNA.1249	NA	NA	NA	NA	NA	1.13667	-0.0184851	9.63141	0.00613909	0.0171311
132	SPNCRNA.801	RefSeq	gene	NA	NA	GeneID:14218200	Gene	NA	misc_RNA	SPNCRNA.801	NA	NA	NA	NA	NA	1.13607	3.02692	60.1256	3.84129e-07	5.83597e-06
249	SPNCRNA.978	RefSeq	gene	NA	NA	GeneID:14217942	Gene	NA	misc_RNA	SPNCRNA.978	NA	NA	NA	NA	NA	1.13573	2.57133	56.4321	5.97664e-07	8.27345e-06
627	SPCC1235.14	RefSeq	gene	NA	NA	GeneID:2539240	Gene	ght5	protein_coding	SPCC1235.14	NA	NA	NA	NA	NA	1.13552	8.32803	108.041	1.33411e-07	2.39639e-06
25	SPNCRNA.613	RefSeq	gene	NA	NA	GeneID:14217987	Gene	NA	misc_RNA	SPNCRNA.613	NA	NA	NA	NA	NA	1.13012	3.29872	96.933	1.14683e-08	3.16506e-07
649	SPCC18B5.01c	RefSeq	gene	NA	NA	GeneID:2539195	Gene	bfr1	protein_coding	SPCC18B5.01c	NA	NA	SPCPJ732.04c	NA	NA	1.12216	8.6618	205.874	2.75052e-11	1.91963e-09
742	SPCC1840.12	RefSeq	gene	NA	NA	GeneID:2538969	Gene	NA	protein_coding	SPCC1840.12	TRUE	NA	NA	NA	NA	1.12006	3.1658	58.8383	4.47009e-07	6.70014e-06
578	SPNCRNA.1661	RefSeq	gene	NA	NA	GeneID:14217675	Gene	NA	misc_RNA	SPNCRNA.1661	NA	NA	NA	NA	NA	1.1157	2.25951	53.6543	8.45976e-07	1.09422e-05
371	SPNCRNA.1348	RefSeq	gene	NA	NA	GeneID:14217564	Gene	NA	misc_RNA	SPNCRNA.1348	NA	NA	NA	NA	NA	1.1122	1.44288	25.0175	9.27979e-05	0.000511725
448	SPBC3H7.08c	RefSeq	gene	NA	NA	GeneID:2541007	Gene	NA	protein_coding	SPBC3H7.08c	NA	NA	NA	NA	NA	1.10822	3.3362	87.3911	2.51881e-08	6.04875e-07
498	SPNCRNA.1535	RefSeq	gene	NA	NA	GeneID:14217737	Gene	NA	misc_RNA	SPNCRNA.1535	NA	NA	NA	NA	NA	1.10549	1.20609	26.7549	6.4237e-05	0.000377534
386	SPBC1685.12c	RefSeq	gene	NA	NA	GeneID:2540091	Gene	NA	protein_coding	SPBC1685.12c	NA	NA	NA	NA	NA	1.10145	4.28234	118.422	2.42457e-09	8.73367e-08
538	SPNCRNA.417	RefSeq	gene	NA	NA	GeneID:9407068	Gene	NA	misc_RNA	SPNCRNA.417	NA	NA	NA	NA	NA	1.10078	0.772995	19.3493	0.000347249	0.00153569
210	SPNCRNA.920	RefSeq	gene	NA	NA	GeneID:14218126	Gene	NA	misc_RNA	SPNCRNA.920	NA	NA	NA	NA	NA	1.0991	4.62697	96.7526	1.17464e-08	3.20619e-07
172	SPAC513.07	RefSeq	gene	NA	NA	GeneID:2543471	Gene	NA	protein_coding	SPAC513.07	NA	NA	NA	NA	NA	1.09909	6.90303	383.226	1.42576e-13	2.22154e-11
455	SPNCRNA.1479	RefSeq	gene	NA	NA	GeneID:14217584	Gene	NA	misc_RNA	SPNCRNA.1479	NA	NA	NA	NA	NA	1.09875	1.60023	26.4734	6.81117e-05	0.000393404
440	SPNCRNA.1453	RefSeq	gene	NA	NA	GeneID:14217581	Gene	NA	misc_RNA	SPNCRNA.1453	NA	NA	NA	NA	NA	1.0949	3.34718	58.5025	4.65242e-07	6.91158e-06
65	SPNCRNA.697	RefSeq	gene	NA	NA	GeneID:14217882	Gene	NA	misc_RNA	SPNCRNA.697	NA	NA	NA	NA	NA	1.09385	2.61081	37.9225	8.20712e-06	6.83077e-05
589	SPNCRNA.1673	RefSeq	gene	NA	NA	GeneID:14217603	Gene	NA	misc_RNA	SPNCRNA.1673	NA	NA	NA	NA	NA	1.08973	5.04832	131.479	1.05971e-09	4.27716e-08
685	SPNCRNA.1190	RefSeq	gene	NA	NA	GeneID:14217298	Gene	NA	misc_RNA	SPNCRNA.1190	NA	NA	NA	NA	NA	1.08611	3.836	99.9373	9.07461e-09	2.62068e-07
401	SPBC36.13	RefSeq	gene	NA	NA	GeneID:14217571	Gene	NA	protein_coding	SPBC36.13	NA	NA	NA	NA	NA	1.08606	0.603598	13.4001	0.00179167	0.00606273
493	SPNCRNA.1529	RefSeq	gene	NA	NA	GeneID:14217753	Gene	NA	misc_RNA	SPNCRNA.1529	NA	NA	NA	NA	NA	1.08505	3.58683	65.672	2.05536e-07	3.39511e-06
22	SPAC11D3.13	RefSeq	gene	NA	NA	GeneID:2542927	Gene	NA	protein_coding	SPAC11D3.13	NA	NA	NA	NA	NA	1.07313	7.26365	334.436	4.58714e-13	5.91035e-11
350	SPNCRNA.1317	RefSeq	gene	NA	NA	GeneID:14217428	Gene	NA	misc_RNA	SPNCRNA.1317	NA	NA	NA	NA	NA	1.07211	2.0482	42.1901	4.17581e-06	3.90208e-05
17	SPAC1F8.06	RefSeq	gene	NA	NA	GeneID:2541854	Gene	fta5	protein_coding	SPAC1F8.06	NA	NA	sma5	NA	NA	1.07019	5.09049	166.173	1.60436e-10	8.95767e-09
82	SPATRNAPRO.02	RefSeq	gene	NA	NA	GeneID:14218195	Gene	NA	tRNA	SPATRNAPRO.02	NA	NA	NA	NA	NA	1.06249	0.350004	10.9507	0.00390616	0.011715
128	SPNCRNA.794	RefSeq	gene	NA	NA	GeneID:14218270	Gene	NA	misc_RNA	SPNCRNA.794	NA	NA	NA	NA	NA	1.06084	3.18961	53.618	8.49896e-07	1.09717e-05
587	SPBC1861.01c	RefSeq	gene	NA	NA	GeneID:2539620	Gene	cnp3	protein_coding	SPBC1861.01c	NA	NA	SPBC56F2.13	NA	NA	1.05753	7.9328	163.492	5.38108e-10	2.40355e-08
173	SPAC2E1P3.01	RefSeq	gene	NA	NA	GeneID:2541784	Gene	NA	protein_coding	SPAC2E1P3.01	NA	NA	NA	NA	NA	1.05722	5.83975	256.985	4.29937e-12	3.84459e-10
100	SPNCRNA.757	RefSeq	gene	NA	NA	GeneID:14218227	Gene	NA	misc_RNA	SPNCRNA.757	NA	NA	NA	NA	NA	1.05582	1.74666	18.8242	0.00039663	0.00170566
688	SPCC622.05	RefSeq	gene	NA	NA	GeneID:2539528	Gene	NA	protein_coding	SPCC622.05	NA	NA	NA	NA	NA	1.0529	3.27454	66.1089	1.9601e-07	3.2914e-06
449	SPNCRNA.1470	RefSeq	gene	NA	NA	GeneID:14217500	Gene	NA	misc_RNA	SPNCRNA.1470	NA	NA	NA	NA	NA	1.05095	0.652167	9.5547	0.00630756	0.017521
545	SPBC17D1.17	RefSeq	gene	NA	NA	GeneID:14217413	Gene	tam11	protein_coding	SPBC17D1.17	TRUE	NA	SPNGAF32	NA	NA	1.0496	7.74234	235.933	8.82089e-12	6.87209e-10
299	SPAC26F1.07	RefSeq	gene	NA	NA	GeneID:2542088	Gene	NA	protein_coding	SPAC26F1.07	NA	NA	NA	NA	NA	1.04753	9.39426	159.955	2.18843e-10	1.11927e-08
634	SPNCRNA.1131	RefSeq	gene	NA	NA	GeneID:14217349	Gene	NA	misc_RNA	SPNCRNA.1131	NA	NA	NA	NA	NA	1.04259	-0.0659324	6.70242	0.0185377	0.0433418
362	SPNCRNA.1336	RefSeq	gene	NA	NA	GeneID:14217439	Gene	NA	misc_RNA	SPNCRNA.1336	NA	NA	NA	NA	NA	1.04233	4.45465	107.387	5.20729e-09	1.6535e-07
561	SPNCRNA.1637	RefSeq	gene	NA	NA	GeneID:14217480	Gene	NA	misc_RNA	SPNCRNA.1637	NA	NA	NA	NA	NA	1.04101	2.04373	37.3529	9.01771e-06	7.38615e-05
736	SPCC830.07c	RefSeq	gene	NA	NA	GeneID:2539002	Gene	psi1	protein_coding	SPCC830.07c	NA	NA	psi	NA	NA	1.0351	8.05483	279.543	2.11126e-12	2.14324e-10
10	SPAC1F8.01	RefSeq	gene	NA	NA	GeneID:2541758	Gene	ght3	protein_coding	SPAC1F8.01	NA	NA	NA	NA	NA	1.03369	3.38932	61.8857	3.13489e-07	4.85075e-06
684	SPCC338.06c	RefSeq	gene	NA	NA	GeneID:2538739	Gene	NA	protein_coding	SPCC338.06c	NA	NA	NA	NA	NA	1.03329	6.82281	294.686	1.34932e-12	1.45813e-10
264	SPNCRNA.997	RefSeq	gene	NA	NA	GeneID:14217991	Gene	NA	misc_RNA	SPNCRNA.997	NA	NA	NA	NA	NA	1.03229	0.871426	15.0521	0.00109999	0.00402287
85	SPAC57A10.06	RefSeq	gene	NA	NA	GeneID:2542149	Gene	mug15	protein_coding	SPAC57A10.06	TRUE	NA	NA	NA	NA	1.029	1.26119	17.0189	0.000636652	0.00254661
200	SPAC8E11.08c	RefSeq	gene	NA	NA	GeneID:5802913	Gene	NA	protein_coding	SPAC8E11.08c	TRUE	NA	NA	NA	NA	1.02894	3.23935	63.0697	2.74131e-07	4.35231e-06
654	SPCC1020.03	RefSeq	gene	NA	NA	GeneID:2539150	Gene	NA	protein_coding	SPCC1020.03	NA	NA	NA	NA	NA	1.02887	4.80827	126.942	1.40086e-09	5.3941e-08
388	SPBC354.12	RefSeq	gene	NA	NA	GeneID:2540975	Gene	gpd3	protein_coding	SPBC354.12	NA	NA	NA	NA	NA	1.02452	9.58779	54.9522	3.75406e-06	3.57662e-05
206	SPAC328.03	RefSeq	gene	NA	NA	GeneID:2542660	Gene	tps1	protein_coding	SPAC328.03	NA	NA	NA	NA	NA	1.02091	8.21666	276.835	2.29273e-12	2.25901e-10
120	SPNCRNA.779	RefSeq	gene	NA	NA	GeneID:14218103	Gene	NA	misc_RNA	SPNCRNA.779	NA	NA	NA	NA	NA	1.01508	4.67249	111.546	3.87386e-09	1.31751e-07
84	SPNCRNA.738	RefSeq	gene	NA	NA	GeneID:14218115	Gene	NA	misc_RNA	SPNCRNA.738	NA	NA	NA	NA	NA	1.00768	3.03444	57.5386	5.22331e-07	7.54227e-06
705	SPCC191.11	RefSeq	gene	NA	NA	GeneID:2539227	Gene	inv1	protein_coding	SPCC191.11	NA	NA	NA	NA	NA	1.00686	2.34907	40.3172	5.58207e-06	4.98001e-05
629	SPNCRNA.1120	RefSeq	gene	NA	NA	GeneID:14217333	Gene	NA	misc_RNA	SPNCRNA.1120	NA	NA	NA	NA	NA	1.00603	0.976224	12.8952	0.00209177	0.00694302
389	SPNCRNA.1373	RefSeq	gene	NA	NA	GeneID:14217525	Gene	NA	misc_RNA	SPNCRNA.1373	NA	NA	NA	NA	NA	0.99819	2.15278	34.563	1.45193e-05	0.000110923
358	SPBC660.07	RefSeq	gene	NA	NA	GeneID:2541115	Gene	ntp1	protein_coding	SPBC660.07	NA	NA	NA	NA	NA	0.995926	7.15874	233.238	9.71229e-12	7.47958e-10
668	SPNCRNA.1171	RefSeq	gene	NA	NA	GeneID:14217183	Gene	NA	misc_RNA	SPNCRNA.1171	NA	NA	NA	NA	NA	0.995882	0.967707	10.401	0.00474148	0.0138121
421	SPNCRNA.1420	RefSeq	gene	NA	NA	GeneID:14217518	Gene	NA	misc_RNA	SPNCRNA.1420	NA	NA	NA	NA	NA	0.990035	2.32652	34.2846	1.52477e-05	0.000115565
745	SPNCRNA.1283	RefSeq	gene	NA	NA	GeneID:14217338	Gene	NA	misc_RNA	SPNCRNA.1283	NA	NA	NA	NA	NA	0.985352	1.75775	20.1058	0.00028773	0.00130609
395	SPBC577.05c	RefSeq	gene	NA	NA	GeneID:2541083	Gene	rec27	protein_coding	SPBC577.05c	TRUE	NA	mug41	NA	NA	0.980749	1.19437	19.34	0.000348067	0.00153829
608	SPBPB2B2.06c	RefSeq	gene	NA	NA	GeneID:2541387	Gene	NA	protein_coding	SPBPB2B2.06c	NA	NA	NA	NA	NA	0.978518	2.02347	27.2321	5.82173e-05	0.000347698
93	SPAC23H4.05c	RefSeq	gene	NA	NA	GeneID:2541883	Gene	NA	protein_coding	SPAC23H4.05c	NA	NA	NA	NA	NA	0.977902	2.87719	43.417	3.47002e-06	3.34078e-05
178	SPNCRNA.866	RefSeq	gene	NA	NA	GeneID:14218145	Gene	NA	misc_RNA	SPNCRNA.866	NA	NA	NA	NA	NA	0.976404	3.03376	36.0446	1.12388e-05	8.9007e-05
749	SPNCRNA.1289	RefSeq	gene	NA	NA	GeneID:14217398	Gene	NA	misc_RNA	SPNCRNA.1289	NA	NA	NA	NA	NA	0.975587	2.1046	29.4321	3.74922e-05	0.000242278
309	SPNCRNA.1063	RefSeq	gene	NA	NA	GeneID:14218144	Gene	NA	misc_RNA	SPNCRNA.1063	NA	NA	NA	NA	NA	0.97306	4.1795	94.4905	1.39364e-08	3.67615e-07
16	SPNCRNA.607	RefSeq	gene	NA	NA	GeneID:14218218	Gene	NA	misc_RNA	SPNCRNA.607	NA	NA	NA	NA	NA	0.971552	3.91579	78.7185	5.4967e-08	1.13462e-06
569	SPNCRNA.1651	RefSeq	gene	NA	NA	GeneID:14217634	Gene	NA	misc_RNA	SPNCRNA.1651	NA	NA	NA	NA	NA	0.964957	3.00007	34.6225	1.43687e-05	0.000109898
201	SPAC8E11.03c	RefSeq	gene	NA	NA	GeneID:2542106	Gene	dmc1	protein_coding	SPAC8E11.03c	TRUE	NA	dmp1	NA	NA	0.96482	0.135949	8.30712	0.00992735	0.0256412
670	SPNCRNA.1172	RefSeq	gene	NA	NA	GeneID:14217259	Gene	NA	misc_RNA	SPNCRNA.1172	NA	NA	NA	NA	NA	0.964117	1.2501	14.0688	0.00146565	0.00510581
713	SPCC285.07c	RefSeq	gene	NA	NA	GeneID:2539091	Gene	wtf18	protein_coding	SPCC285.07c	NA	NA	NA	NA	NA	0.963304	3.85881	43.6084	5.65872e-06	5.0283e-05
47	SPNCRNA.155	RefSeq	gene	NA	NA	GeneID:9406975	Gene	NA	misc_RNA	SPNCRNA.155	NA	NA	NA	NA	NA	0.962979	0.541056	14.7615	0.00119616	0.00430583
430	SPNCRNA.348	RefSeq	gene	NA	NA	GeneID:9407175	Gene	NA	misc_RNA	SPNCRNA.348	NA	NA	NA	NA	NA	0.95993	0.319056	9.23365	0.00707131	0.0192358
37	SPAC13C5.04	RefSeq	gene	NA	NA	GeneID:2542450	Gene	NA	protein_coding	SPAC13C5.04	NA	NA	NA	NA	NA	0.959478	5.5612	128.73	1.25367e-09	4.92974e-08
283	SPAC4F10.20	RefSeq	gene	NA	NA	GeneID:2543556	Gene	grx1	protein_coding	SPAC4F10.20	NA	NA	NA	NA	NA	0.957993	8.76309	145.747	4.6444e-10	2.13133e-08
374	SPNCRNA.1350	RefSeq	gene	NA	NA	GeneID:14217814	Gene	NA	misc_RNA	SPNCRNA.1350	NA	NA	NA	NA	NA	0.957887	3.33122	57.5653	5.20646e-07	7.53419e-06
287	SPAPB8E5.10	RefSeq	gene	NA	NA	GeneID:2543224	Gene	NA	protein_coding	SPAPB8E5.10	NA	NA	NA	NA	NA	0.956993	1.9741	18.7888	0.000400231	0.00171894
39	SPNCRNA.650	RefSeq	gene	NA	NA	GeneID:14218350	Gene	NA	misc_RNA	SPNCRNA.650	NA	NA	NA	NA	NA	0.955671	1.76123	21.08	0.000227166	0.00106883
70	SPNCRNA.707	RefSeq	gene	NA	NA	GeneID:14218208	Gene	NA	misc_RNA	SPNCRNA.707	NA	NA	NA	NA	NA	0.951886	1.84226	28.4385	4.56119e-05	0.000284809
441	SPNCRNA.1454	RefSeq	gene	NA	NA	GeneID:14217449	Gene	NA	misc_RNA	SPNCRNA.1454	NA	NA	NA	NA	NA	0.950582	2.9873	49.8968	1.38443e-06	1.61316e-05
711	SPCC1442.16c	RefSeq	gene	NA	NA	GeneID:2538826	Gene	zta1	protein_coding	SPCC1442.16c	NA	NA	SPCC285.01c	NA	NA	0.950506	7.68598	178.047	9.12176e-11	5.45677e-09
357	SPNCRNA.1327	RefSeq	gene	NA	NA	GeneID:14217513	Gene	NA	misc_RNA	SPNCRNA.1327	NA	NA	NA	NA	NA	0.950125	3.46459	78.7654	5.47254e-08	1.13462e-06
119	SPNCRNA.778	RefSeq	gene	NA	NA	GeneID:14218102	Gene	NA	misc_RNA	SPNCRNA.778	NA	NA	NA	NA	NA	0.948787	3.19235	56.8721	5.66352e-07	7.97429e-06
507	SPBC32F12.17	RefSeq	gene	NA	NA	GeneID:14217771	Gene	NA	protein_coding	SPBC32F12.17	NA	NA	NA	NA	NA	0.946694	4.0241	98.6967	9.9883e-09	2.84773e-07
506	SPBC32F12.03c	RefSeq	gene	NA	NA	GeneID:2540222	Gene	gpx1	protein_coding	SPBC32F12.03c	NA	NA	NA	NA	NA	0.944534	8.12818	252.578	4.97403e-12	4.27256e-10
126	SPNCRNA.793	RefSeq	gene	NA	NA	GeneID:14218110	Gene	NA	misc_RNA	SPNCRNA.793	NA	NA	NA	NA	NA	0.940814	4.47264	87.7635	2.43939e-08	5.92171e-07
754	SPCC70.09c	RefSeq	gene	NA	NA	GeneID:2539342	Gene	mug9	protein_coding	SPCC70.09c	TRUE	NA	NA	NA	NA	0.938359	2.39107	22.4322	0.000165313	0.000824105
743	SPNCRNA.1280	RefSeq	gene	NA	NA	GeneID:14217254	Gene	NA	misc_RNA	SPNCRNA.1280	NA	NA	NA	NA	NA	0.936848	2.56479	42.067	4.25505e-06	3.95956e-05
521	SPBC2A9.14	RefSeq	gene	NA	NA	GeneID:14217669	Gene	NA	protein_coding	SPBC2A9.14	NA	NA	NA	NA	NA	0.936658	4.04509	89.7592	2.05854e-08	5.10823e-07
203	SPAC3A11.10c	RefSeq	gene	NA	NA	GeneID:2543080	Gene	NA	protein_coding	SPAC3A11.10c	NA	NA	NA	NA	NA	0.935996	7.01817	221.232	1.51099e-11	1.13749e-09
94	SPNCRNA.750	RefSeq	gene	NA	NA	GeneID:14218027	Gene	NA	misc_RNA	SPNCRNA.750	NA	NA	NA	NA	NA	0.935685	1.07795	16.9166	0.000654464	0.00259939
508	SPBC19C7.04c	RefSeq	gene	NA	NA	GeneID:2540581	Gene	NA	protein_coding	SPBC19C7.04c	NA	NA	NA	NA	NA	0.935456	2.68356	36.1363	1.10647e-05	8.80445e-05
641	SPCC4G3.03	RefSeq	gene	NA	NA	GeneID:2539458	Gene	NA	protein_coding	SPCC4G3.03	NA	NA	NA	NA	NA	0.934843	2.36978	39.2735	6.58975e-06	5.7414e-05
644	SPNCRNA.1141	RefSeq	gene	NA	NA	GeneID:14217256	Gene	NA	misc_RNA	SPNCRNA.1141	NA	NA	NA	NA	NA	0.931017	1.42293	16.0963	0.00081926	0.00313576
310	SPNCRNA.1064	RefSeq	gene	NA	NA	GeneID:14218048	Gene	NA	misc_RNA	SPNCRNA.1064	NA	NA	NA	NA	NA	0.930876	2.21845	20.6323	0.000253027	0.00117111
559	SPNCRNA.1627	RefSeq	gene	NA	NA	GeneID:14217540	Gene	NA	misc_RNA	SPNCRNA.1627	NA	NA	NA	NA	NA	0.929644	2.05526	25.7479	7.93541e-05	0.000448718
415	SPNCRNA.1409	RefSeq	gene	NA	NA	GeneID:14217633	Gene	NA	misc_RNA	SPNCRNA.1409	NA	NA	NA	NA	NA	0.928632	4.36079	36.9885	3.12952e-05	0.000210943
519	SPNCRNA.1565	RefSeq	gene	NA	NA	GeneID:14217841	Gene	NA	misc_RNA	SPNCRNA.1565	NA	NA	NA	NA	NA	0.925811	3.63776	72.9313	9.635e-08	1.83393e-06
307	SPAC14C4.03	RefSeq	gene	NA	NA	GeneID:2541604	Gene	mek1	protein_coding	SPAC14C4.03	TRUE	NA	NA	NA	NA	0.919424	1.90727	22.8246	0.000151068	0.000766206
465	SPNCRNA.1485	RefSeq	gene	NA	NA	GeneID:14217445	Gene	NA	misc_RNA	SPNCRNA.1485	NA	NA	NA	NA	NA	0.917886	-0.155708	7.05059	0.0161182	0.0385192
470	SPBC1711.14	RefSeq	gene	NA	NA	GeneID:2539720	Gene	rec15	protein_coding	SPBC1711.14	TRUE	NA	NA	NA	NA	0.916944	0.134818	9.37198	0.00673018	0.0184728
594	SPNCRNA.1682	RefSeq	gene	NA	NA	GeneID:14217831	Gene	NA	misc_RNA	SPNCRNA.1682	NA	NA	NA	NA	NA	0.916266	2.83036	48.8823	1.58892e-06	1.7862e-05
422	SPBC725.03	RefSeq	gene	NA	NA	GeneID:2541074	Gene	NA	protein_coding	SPBC725.03	NA	NA	NA	NA	NA	0.915331	4.26471	73.3665	9.22525e-08	1.78124e-06
211	SPAC17G6.13	RefSeq	gene	NA	NA	GeneID:2542443	Gene	slt1	protein_coding	SPAC17G6.13	NA	NA	NA	NA	NA	0.914333	6.90818	188.892	5.60821e-11	3.64806e-09
322	SPNCRNA.1093	RefSeq	gene	NA	NA	GeneID:14218009	Gene	NA	misc_RNA	SPNCRNA.1093	NA	NA	NA	NA	NA	0.908548	0.442169	7.87434	0.0116914	0.029426
406	SPBP35G2.16c	RefSeq	gene	NA	NA	GeneID:9407128	Gene	ecl2	protein_coding	SPBP35G2.16c	NA	NA	NA	NA	NA	0.905112	5.83312	110.054	4.81173e-09	1.54993e-07
153	SPNCRNA.825	RefSeq	gene	NA	NA	GeneID:14218065	Gene	NA	misc_RNA	SPNCRNA.825	NA	NA	NA	NA	NA	0.904047	3.40037	58.6687	4.56116e-07	6.80619e-06
656	SPNCRNA.1160	RefSeq	gene	NA	NA	GeneID:14217188	Gene	NA	misc_RNA	SPNCRNA.1160	NA	NA	NA	NA	NA	0.90007	0.924015	9.35862	0.0067623	0.0185382
425	SPNCRNA.1424	RefSeq	gene	NA	NA	GeneID:14217576	Gene	NA	misc_RNA	SPNCRNA.1424	NA	NA	NA	NA	NA	0.896066	3.32531	58.3046	4.76368e-07	7.0612e-06
202	SPNCRNA.561	RefSeq	gene	NA	NA	GeneID:9407010	Gene	NA	misc_RNA	SPNCRNA.561	NA	NA	NA	NA	NA	0.892494	3.15479	48.2333	1.73728e-06	1.91759e-05
574	SPBC215.05	RefSeq	gene	NA	NA	GeneID:2540455	Gene	gpd1	protein_coding	SPBC215.05	NA	NA	NA	NA	NA	0.891444	10.5435	73.3348	9.25442e-08	1.78174e-06
602	SPNCRNA.1691	RefSeq	gene	NA	NA	GeneID:14217606	Gene	NA	misc_RNA	SPNCRNA.1691	NA	NA	NA	NA	NA	0.890364	1.53769	13.5724	0.00170052	0.00580708
344	SPBC359.05	RefSeq	gene	NA	NA	GeneID:2540937	Gene	abc3	protein_coding	SPBC359.05	NA	NA	NA	NA	NA	0.88898	7.28925	260.986	3.77407e-12	3.46387e-10
112	SPNCRNA.765	RefSeq	gene	NA	NA	GeneID:14218178	Gene	NA	misc_RNA	SPNCRNA.765	NA	NA	NA	NA	NA	0.887768	3.7483	48.8104	1.60464e-06	1.80085e-05
621	SPCC330.06c	RefSeq	gene	NA	NA	GeneID:2538981	Gene	NA	protein_coding	SPCC330.06c	NA	NA	NA	NA	NA	0.887445	10.0178	97.818	1.06972e-08	3.02366e-07
171	SPAC513.02	RefSeq	gene	NA	NA	GeneID:2543364	Gene	NA	protein_coding	SPAC513.02	NA	NA	NA	NA	NA	0.887426	3.43741	44.7572	2.84683e-06	2.8559e-05
99	SPNCRNA.755	RefSeq	gene	NA	NA	GeneID:14218008	Gene	NA	misc_RNA	SPNCRNA.755	NA	NA	NA	NA	NA	0.885072	2.91247	39.5257	6.3289e-06	5.54296e-05
630	SPCC794.03	RefSeq	gene	NA	NA	GeneID:2539472	Gene	NA	protein_coding	SPCC794.03	NA	NA	NA	NA	NA	0.884708	3.04821	52.2549	1.0131e-06	1.257e-05
451	SPBC3H7.02	RefSeq	gene	NA	NA	GeneID:2540681	Gene	NA	protein_coding	SPBC3H7.02	NA	NA	NA	NA	NA	0.875346	6.48245	211.57	2.19233e-11	1.56262e-09
18	SPAC1F8.08	RefSeq	gene	NA	NA	GeneID:2541747	Gene	NA	protein_coding	SPAC1F8.08	TRUE	NA	NA	NA	NA	0.874995	5.60524	163.04	1.87349e-10	1.00419e-08
187	SPNCRNA.877	RefSeq	gene	NA	NA	GeneID:14218120	Gene	NA	misc_RNA	SPNCRNA.877	NA	NA	NA	NA	NA	0.870977	2.9265	42.9859	3.70164e-06	3.5329e-05
331	SPAC750.01	RefSeq	gene	NA	NA	GeneID:3361570	Gene	NA	protein_coding	SPAC750.01	TRUE	NA	NA	NA	NA	0.870921	7.96031	196.76	4.00331e-11	2.65566e-09
435	SPNCRNA.1438	RefSeq	gene	NA	NA	GeneID:14217412	Gene	NA	misc_RNA	SPNCRNA.1438	NA	NA	NA	NA	NA	0.870666	1.3311	19.2613	0.000355025	0.00156223
252	SPNCRNA.983	RefSeq	gene	NA	NA	GeneID:14218372	Gene	NA	misc_RNA	SPNCRNA.983	NA	NA	NA	NA	NA	0.866833	1.6442	21.4491	0.000208047	0.000993524
558	SPBP8B7.32	RefSeq	gene	NA	NA	GeneID:14217600	Gene	NA	protein_coding	SPBP8B7.32	NA	NA	NA	NA	NA	0.865108	6.15306	186.236	6.30252e-11	4.02161e-09
412	SPBC337.08c	RefSeq	gene	NA	NA	GeneID:2541030	Gene	ubi4	protein_coding	SPBC337.08c	NA	NA	NA	NA	NA	0.863944	11.7803	58.0211	4.92831e-07	7.25707e-06
696	SPCC663.17	RefSeq	gene	NA	NA	GeneID:3361117	Gene	wtf15	protein_coding	SPCC663.17	NA	NA	NA	NA	NA	0.858777	4.89123	94.2148	1.42503e-08	3.74419e-07
370	SPNCRNA.1346	RefSeq	gene	NA	NA	GeneID:14217563	Gene	NA	misc_RNA	SPNCRNA.1346	NA	NA	NA	NA	NA	0.858366	1.38573	12.2694	0.00254463	0.00821639
152	SPNCRNA.824	RefSeq	gene	NA	NA	GeneID:14218203	Gene	NA	misc_RNA	SPNCRNA.824	NA	NA	NA	NA	NA	0.858203	1.36005	10.7614	0.00416161	0.012343
270	SPNCRNA.1005	RefSeq	gene	NA	NA	GeneID:14217853	Gene	NA	misc_RNA	SPNCRNA.1005	NA	NA	NA	NA	NA	0.856498	2.31724	25.409	8.5301e-05	0.000477206
582	SPNCRNA.1667	RefSeq	gene	NA	NA	GeneID:14217509	Gene	NA	misc_RNA	SPNCRNA.1667	NA	NA	NA	NA	NA	0.855289	2.82991	30.5188	3.0404e-05	0.000205592
19	SPAC11D3.19	RefSeq	gene	NA	NA	GeneID:14217906	Gene	NA	protein_coding	SPAC11D3.19	NA	NA	NA	NA	NA	0.854666	2.95467	41.2519	4.82362e-06	4.40904e-05
599	SPNCRNA.441	RefSeq	gene	NA	NA	GeneID:9407243	Gene	NA	misc_RNA	SPNCRNA.441	NA	NA	NA	NA	NA	0.850173	0.379318	7.55732	0.0132085	0.0325715
224	SPNCRNA.938	RefSeq	gene	NA	NA	GeneID:14218354	Gene	NA	misc_RNA	SPNCRNA.938	NA	NA	NA	NA	NA	0.850129	0.363078	8.97587	0.00776012	0.0207556
135	SPNCRNA.803	RefSeq	gene	NA	NA	GeneID:14218211	Gene	NA	misc_RNA	SPNCRNA.803	NA	NA	NA	NA	NA	0.849816	2.15629	18.8309	0.000395952	0.00170384
601	SPBC1289.16c	RefSeq	gene	NA	NA	GeneID:2539624	Gene	cao2	protein_coding	SPBC1289.16c	NA	NA	SPBC8E4.06	NA	NA	0.84851	3.02547	50.8429	1.21981e-06	1.45163e-05
746	SPNCRNA.121	RefSeq	gene	NA	NA	GeneID:3361151	Gene	NA	misc_RNA	SPNCRNA.121	NA	NA	NA	NA	NA	0.847436	2.68585	22.1239	0.00017756	0.000872181
129	SPNCRNA.795	RefSeq	gene	NA	NA	GeneID:14218379	Gene	NA	misc_RNA	SPNCRNA.795	NA	NA	NA	NA	NA	0.847071	2.92196	41.7765	4.44866e-06	4.10551e-05
35	SPNCRNA.635	RefSeq	gene	NA	NA	GeneID:14218291	Gene	NA	misc_RNA	SPNCRNA.635	NA	NA	NA	NA	NA	0.847033	2.04837	26.5409	6.71603e-05	0.000388664
235	SPNCRNA.955	RefSeq	gene	NA	NA	GeneID:14217940	Gene	NA	misc_RNA	SPNCRNA.955	NA	NA	NA	NA	NA	0.846605	1.74296	17.9373	0.000498832	0.00206843
168	SPACUNK4.16c	RefSeq	gene	NA	NA	GeneID:2542498	Gene	NA	protein_coding	SPACUNK4.16c	NA	NA	NA	NA	NA	0.844389	7.42874	207.723	2.55365e-11	1.801e-09
356	SPBC660.06	RefSeq	gene	NA	NA	GeneID:2541137	Gene	NA	protein_coding	SPBC660.06	NA	NA	NA	NA	NA	0.843893	7.0321	39.4847	0.000140879	0.000722734
191	SPNCRNA.888	RefSeq	gene	NA	NA	GeneID:14218189	Gene	NA	misc_RNA	SPNCRNA.888	NA	NA	NA	NA	NA	0.842447	2.1249	23.6751	0.00012465	0.000652974
523	SPBC2D10.06	RefSeq	gene	NA	NA	GeneID:2540433	Gene	rep1	protein_coding	SPBC2D10.06	NA	NA	rec16	NA	NA	0.839561	3.11502	23.4555	0.000164242	0.00082121
730	SPCC1739.15	RefSeq	gene	NA	NA	GeneID:2538972	Gene	wtf21	protein_coding	SPCC1739.15	NA	NA	NA	NA	NA	0.839356	4.80064	95.0506	1.33222e-08	3.54202e-07
694	SPNCRNA.1211	RefSeq	gene	NA	NA	GeneID:14217252	Gene	NA	misc_RNA	SPNCRNA.1211	NA	NA	NA	NA	NA	0.83697	2.21142	22.7985	0.000151971	0.000769037
91	SPNCRNA.745	RefSeq	gene	NA	NA	GeneID:14218111	Gene	NA	misc_RNA	SPNCRNA.745	NA	NA	NA	NA	NA	0.83629	2.32083	17.2381	0.000600264	0.00242129
353	SPNCRNA.100	RefSeq	gene	NA	NA	GeneID:5802736	Gene	NA	misc_RNA	SPNCRNA.100	NA	NA	NA	NA	NA	0.836271	1.22385	7.40843	0.0145237	0.0353208
131	SPAC23C11.06c	RefSeq	gene	NA	NA	GeneID:2542051	Gene	NA	protein_coding	SPAC23C11.06c	NA	NA	NA	NA	NA	0.836087	5.13136	102.111	7.68932e-09	2.28971e-07
739	SPNCRNA.1276	RefSeq	gene	NA	NA	GeneID:14217317	Gene	NA	misc_RNA	SPNCRNA.1276	NA	NA	NA	NA	NA	0.835112	3.89423	58.1642	4.84447e-07	7.16512e-06
80	SPAC10F6.15	RefSeq	gene	NA	NA	GeneID:2543053	Gene	NA	protein_coding	SPAC10F6.15	NA	NA	NA	NA	NA	0.834399	0.949689	10.4901	0.00456116	0.013339
5	SPAC977.14c	RefSeq	gene	NA	NA	GeneID:2543325	Gene	NA	protein_coding	SPAC977.14c	NA	NA	NA	NA	NA	0.833931	10.8146	79.7594	4.98694e-08	1.04089e-06
364	SPBP26C9.02c	RefSeq	gene	NA	NA	GeneID:2541313	Gene	car1	protein_coding	SPBP26C9.02c	NA	NA	NA	NA	NA	0.832331	5.75497	147.605	4.19387e-10	1.99283e-08
515	SPBP4H10.10	RefSeq	gene	NA	NA	GeneID:2541325	Gene	NA	protein_coding	SPBP4H10.10	TRUE	NA	NA	NA	NA	0.826828	2.51744	30.1671	3.25204e-05	0.000217234
267	SPNCRNA.1001	RefSeq	gene	NA	NA	GeneID:14218160	Gene	NA	misc_RNA	SPNCRNA.1001	NA	NA	NA	NA	NA	0.824861	3.27655	27.4605	5.60581e-05	0.000337534
431	SPBC32H8.02c	RefSeq	gene	NA	NA	GeneID:2540263	Gene	nep2	protein_coding	SPBC32H8.02c	NA	NA	mug120	NA	NA	0.823998	3.64026	23.092	0.00025908	0.00119302
392	SPBC947.05c	RefSeq	gene	NA	NA	GeneID:2541227	Gene	frp2	protein_coding	SPBC947.05c	TRUE	NA	NA	NA	NA	0.820938	2.29899	22.636	0.000157738	0.00079462
24	SPAC5H10.02c	RefSeq	gene	NA	NA	GeneID:2541799	Gene	NA	protein_coding	SPAC5H10.02c	NA	NA	NA	NA	NA	0.818341	2.28037	27.3701	5.65948e-05	0.000339467
123	SPNCRNA.782	RefSeq	gene	NA	NA	GeneID:14218106	Gene	NA	misc_RNA	SPNCRNA.782	NA	NA	NA	NA	NA	0.815392	4.01893	43.6364	3.35836e-06	3.2563e-05
414	SPNCRNA.498	RefSeq	gene	NA	NA	GeneID:14217438	Gene	NA	misc_RNA	SPNCRNA.498	NA	NA	NA	NA	NA	0.813622	0.968852	8.34038	0.00980468	0.0253439
230	SPNCRNA.944	RefSeq	gene	NA	NA	GeneID:14218127	Gene	NA	misc_RNA	SPNCRNA.944	NA	NA	NA	NA	NA	0.81279	2.8237	10.8678	0.00587004	0.0165041
585	SPNCRNA.1669	RefSeq	gene	NA	NA	GeneID:14217740	Gene	NA	misc_RNA	SPNCRNA.1669	NA	NA	NA	NA	NA	0.810852	2.53347	28.2411	4.7448e-05	0.0002949
2	SPAC977.18	RefSeq	gene	NA	NA	GeneID:14218019	Gene	NA	protein_coding	SPAC977.18	NA	NA	NA	NA	NA	0.810326	1.0937	12.436	0.00241419	0.00785198
532	SPBC4C3.08	RefSeq	gene	NA	NA	GeneID:2541006	Gene	mug136	protein_coding	SPBC4C3.08	NA	NA	NA	NA	NA	0.809954	2.74055	37.8944	8.2452e-06	6.84546e-05
753	SPCC70.04c	RefSeq	gene	NA	NA	GeneID:2539057	Gene	NA	protein_coding	SPCC70.04c	NA	NA	NA	NA	NA	0.80759	3.13416	32.9364	1.94026e-05	0.000141764
489	SPBC29A10.08	RefSeq	gene	NA	NA	GeneID:2540287	Gene	gas2	protein_coding	SPBC29A10.08	NA	NA	NA	NA	NA	0.806289	9.50986	103.028	7.17677e-09	2.14662e-07
365	SPNCRNA.1339	RefSeq	gene	NA	NA	GeneID:14217691	Gene	NA	misc_RNA	SPNCRNA.1339	NA	NA	NA	NA	NA	0.806248	1.29241	9.5225	0.00637982	0.0176924
757	SPCC569.05c	RefSeq	gene	NA	NA	GeneID:2539551	Gene	NA	protein_coding	SPCC569.05c	NA	NA	NA	NA	NA	0.803519	7.40769	170.395	1.30717e-10	7.481e-09
382	SPNCRNA.1358	RefSeq	gene	NA	NA	GeneID:14217684	Gene	NA	misc_RNA	SPNCRNA.1358	NA	NA	NA	NA	NA	0.803127	4.84974	90.9223	1.86735e-08	4.72122e-07
360	SPBC800.14c	RefSeq	gene	NA	NA	GeneID:2540696	Gene	NA	protein_coding	SPBC800.14c	NA	NA	NA	NA	NA	0.801696	5.28691	96.9012	1.1497e-08	3.16506e-07
458	SPNCRNA.1482	RefSeq	gene	NA	NA	GeneID:14217536	Gene	NA	misc_RNA	SPNCRNA.1482	NA	NA	NA	NA	NA	0.800142	3.48132	46.8986	2.09328e-06	2.21595e-05
284	SPNCRNA.1033	RefSeq	gene	NA	NA	GeneID:14217896	Gene	NA	misc_RNA	SPNCRNA.1033	NA	NA	NA	NA	NA	0.799724	1.88025	18.6724	0.000412329	0.00176187
8	SPAPJ695.02	RefSeq	gene	NA	NA	GeneID:14218113	Gene	NA	protein_coding	SPAPJ695.02	NA	NA	NA	NA	NA	0.799532	1.54367	9.61729	0.00616971	0.0171842
64	SPAC1687.16c	RefSeq	gene	NA	NA	GeneID:2542109	Gene	erg31	protein_coding	SPAC1687.16c	NA	NA	erg3	NA	NA	0.797878	7.60087	105.218	1.15265e-08	3.16506e-07
139	SPAC13D6.01	RefSeq	gene	NA	NA	GeneID:2542815	Gene	pof14	protein_coding	SPAC13D6.01	NA	NA	NA	NA	NA	0.795248	4.30805	84.4389	3.26049e-08	7.58518e-07
253	SPAC29E6.05c	RefSeq	gene	NA	NA	GeneID:2542181	Gene	NA	protein_coding	SPAC29E6.05c	NA	NA	NA	NA	NA	0.789929	5.6582	130.075	1.15424e-09	4.60323e-08
367	SPNCRNA.103	RefSeq	gene	NA	NA	GeneID:5802740	Gene	sme2	misc_RNA	SPNCRNA.103	NA	NA	SPNCRNA.1341	NA	NA	0.789476	3.92144	45.3429	2.61444e-06	2.66617e-05
232	SPAC2F3.08	RefSeq	gene	NA	NA	GeneID:2541964	Gene	sut1	protein_coding	SPAC2F3.08	NA	NA	NA	NA	NA	0.788634	5.54425	109.606	4.44167e-09	1.47323e-07
217	SPAC15E1.02c	RefSeq	gene	NA	NA	GeneID:2542758	Gene	NA	protein_coding	SPAC15E1.02c	NA	NA	NA	NA	NA	0.78651	2.87254	27.3521	5.68042e-05	0.000340419
454	SPNCRNA.1478	RefSeq	gene	NA	NA	GeneID:14217754	Gene	NA	misc_RNA	SPNCRNA.1478	NA	NA	NA	NA	NA	0.786234	1.83674	15.4966	0.000969123	0.00360529
434	SPBC32H8.11	RefSeq	gene	NA	NA	GeneID:2540241	Gene	mei4	protein_coding	SPBC32H8.11	NA	NA	dot4	NA	NA	0.785067	3.36044	26.9591	6.29831e-05	0.000371467
710	SPCC1442.07c	RefSeq	gene	NA	NA	GeneID:2538751	Gene	NA	protein_coding	SPCC1442.07c	NA	NA	NA	NA	NA	0.784952	5.95144	123.69	1.72035e-09	6.41019e-08
439	SPBC19C2.06c	RefSeq	gene	NA	NA	GeneID:2540789	Gene	mug124	protein_coding	SPBC19C2.06c	NA	NA	NA	NA	NA	0.783773	5.00639	83.7644	3.46218e-08	7.83669e-07
394	SPBC119.03	RefSeq	gene	NA	NA	GeneID:2540074	Gene	NA	protein_coding	SPBC119.03	NA	NA	NA	NA	NA	0.783229	6.98825	160.325	2.14772e-10	1.11527e-08
239	SPAC26H5.09c	RefSeq	gene	NA	NA	GeneID:2542698	Gene	NA	protein_coding	SPAC26H5.09c	NA	NA	NA	NA	NA	0.781472	7.69528	165.56	1.65342e-10	9.08027e-09
140	SPAC4G9.05	RefSeq	gene	NA	NA	GeneID:2543134	Gene	mpf1	protein_coding	SPAC4G9.05	NA	NA	NA	NA	NA	0.778963	2.02825	21.2217	0.000219601	0.00104054
384	SPNCRNA.1363	RefSeq	gene	NA	NA	GeneID:14217733	Gene	NA	misc_RNA	SPNCRNA.1363	NA	NA	NA	NA	NA	0.775397	2.13006	15.2258	0.00104663	0.00384664
686	SPCC1281.04	RefSeq	gene	NA	NA	GeneID:2539165	Gene	NA	protein_coding	SPCC1281.04	NA	NA	NA	NA	NA	0.77383	0.781449	8.90973	0.00794882	0.0212095
89	SPAC57A7.15c	RefSeq	gene	NA	NA	GeneID:9406917	Gene	NA	protein_coding	SPAC57A7.15c	NA	NA	NA	NA	NA	0.770844	5.26433	86.8691	2.635e-08	6.28273e-07
21	SPAC11D3.09	RefSeq	gene	NA	NA	GeneID:2541568	Gene	NA	protein_coding	SPAC11D3.09	NA	NA	NA	NA	NA	0.769604	2.50421	22.9414	0.000147097	0.00074776
166	SPAC8F11.05c	RefSeq	gene	NA	NA	GeneID:2543594	Gene	mug130	protein_coding	SPAC8F11.05c	NA	NA	NA	NA	NA	0.7678	1.81353	16.4777	0.000737487	0.00287611
580	SPNCRNA.105	RefSeq	gene	NA	NA	GeneID:5802829	Gene	NA	misc_RNA	SPNCRNA.105	NA	NA	NA	NA	NA	0.767616	0.617775	10.0417	0.00531954	0.0152246
646	SPCC1183.12	RefSeq	gene	NA	NA	GeneID:9407039	Gene	spo13	protein_coding	SPCC1183.12	NA	NA	SPNGAF60	NA	NA	0.766704	1.90687	14.1753	0.00142012	0.00496489
631	SPCC553.10	RefSeq	gene	NA	NA	GeneID:2539384	Gene	NA	protein_coding	SPCC553.10	NA	NA	NA	NA	NA	0.765912	10.5877	65.8728	2.01096e-07	3.36836e-06
154	SPAC19A8.16	RefSeq	gene	NA	NA	GeneID:14218377	Gene	prl65	protein_coding	SPAC19A8.16	NA	NA	NA	NA	NA	0.765648	3.43661	35.2351	1.2915e-05	0.000100035
20	SPAC11D3.03c	RefSeq	gene	NA	NA	GeneID:2542947	Gene	NA	protein_coding	SPAC11D3.03c	NA	NA	NA	NA	NA	0.763654	3.25224	32.0145	2.29659e-05	0.000161828
285	SPAC4F10.22	RefSeq	gene	NA	NA	GeneID:14218044	Gene	cmc4	protein_coding	SPAC4F10.22	TRUE	NA	tam2	NA	NA	0.762229	3.57617	51.7076	1.08821e-06	1.3329e-05
707	SPCC1450.08c	RefSeq	gene	NA	NA	GeneID:2539156	Gene	wtf16	protein_coding	SPCC1450.08c	TRUE	NA	NA	NA	NA	0.760273	2.26316	21.0302	0.000229891	0.00107937
505	SPBC4F6.17c	RefSeq	gene	NA	NA	GeneID:2540898	Gene	NA	protein_coding	SPBC4F6.17c	NA	NA	NA	NA	NA	0.759797	7.74333	158.477	2.35992e-10	1.18883e-08
613	SPBPB2B2.18	RefSeq	gene	NA	NA	GeneID:2541404	Gene	NA	protein_coding	SPBPB2B2.18	TRUE	NA	NA	NA	NA	0.758766	0.992989	8.53761	0.00911155	0.023856
61	SPAC22H12.01c	RefSeq	gene	NA	NA	GeneID:2541723	Gene	mug35	protein_coding	SPAC22H12.01c	NA	NA	SPAC23G3.13c	NA	NA	0.757769	6.27126	163.116	1.86645e-10	1.00419e-08
403	SPNCRNA.1392	RefSeq	gene	NA	NA	GeneID:14217835	Gene	NA	misc_RNA	SPNCRNA.1392	NA	NA	NA	NA	NA	0.755996	1.72002	11.7673	0.00298795	0.0093943
610	SPBPB2B2.10c	RefSeq	gene	NA	NA	GeneID:2541407	Gene	gal7	protein_coding	SPBPB2B2.10c	NA	NA	NA	NA	NA	0.755555	4.65881	51.1932	1.16446e-06	1.40574e-05
347	SPBC1683.01	RefSeq	gene	NA	NA	GeneID:2540085	Gene	NA	protein_coding	SPBC1683.01	NA	NA	NA	NA	NA	0.753745	7.36064	106.061	5.89803e-09	1.82948e-07
469	SPNCRNA.389	RefSeq	gene	NA	NA	GeneID:9407171	Gene	NA	misc_RNA	SPNCRNA.389	NA	NA	NA	NA	NA	0.753496	2.30584	24.1282	0.000112709	0.000599389
472	SPNCRNA.1495	RefSeq	gene	NA	NA	GeneID:14217663	Gene	NA	misc_RNA	SPNCRNA.1495	NA	NA	NA	NA	NA	0.751692	3.10722	29.1771	3.94108e-05	0.00025244
433	SPNCRNA.1435	RefSeq	gene	NA	NA	GeneID:14217482	Gene	NA	misc_RNA	SPNCRNA.1435	NA	NA	NA	NA	NA	0.751198	2.90995	36.4234	1.05388e-05	8.41595e-05
677	SPNCRNA.1185	RefSeq	gene	NA	NA	GeneID:14217187	Gene	NA	misc_RNA	SPNCRNA.1185	NA	NA	NA	NA	NA	0.75071	3.21236	40.4737	5.44639e-06	4.87193e-05
522	SPBC2D10.05	RefSeq	gene	NA	NA	GeneID:2540296	Gene	exg3	protein_coding	SPBC2D10.05	NA	NA	NA	NA	NA	0.74777	5.94996	98.9893	9.76397e-09	2.79567e-07
238	SPAC26H5.08c	RefSeq	gene	NA	NA	GeneID:2542700	Gene	bgl2	protein_coding	SPAC26H5.08c	NA	NA	NA	NA	NA	0.747529	6.31027	103.754	6.79818e-09	2.0425e-07
540	SPBC17D11.03c	RefSeq	gene	NA	NA	GeneID:2539635	Gene	NA	protein_coding	SPBC17D11.03c	NA	NA	NA	NA	NA	0.746333	5.87645	110.961	4.03623e-09	1.36579e-07
603	SPBP4G3.03	RefSeq	gene	NA	NA	GeneID:2541335	Gene	NA	protein_coding	SPBP4G3.03	NA	NA	NA	NA	NA	0.745834	0.771523	7.5362	0.0133172	0.0327913
195	SPAC6G10.03c	RefSeq	gene	NA	NA	GeneID:2542281	Gene	NA	protein_coding	SPAC6G10.03c	NA	NA	NA	NA	NA	0.741883	6.3637	131.48	1.05968e-09	4.27716e-08
689	SPCC622.11	RefSeq	gene	NA	NA	GeneID:2538812	Gene	NA	protein_coding	SPCC622.11	TRUE	NA	NA	NA	NA	0.741636	5.14641	60.1288	3.83987e-07	5.83597e-06
381	SPBC106.17c	RefSeq	gene	NA	NA	GeneID:2539905	Gene	cys2	protein_coding	SPBC106.17c	NA	NA	NA	NA	NA	0.740693	7.0215	101.686	8.35166e-09	2.46503e-07
443	SPNCRNA.1455	RefSeq	gene	NA	NA	GeneID:14217710	Gene	NA	misc_RNA	SPNCRNA.1455	NA	NA	NA	NA	NA	0.738744	2.07625	15.3751	0.00100309	0.00371308
541	SPNCRNA.1591	RefSeq	gene	NA	NA	GeneID:14217442	Gene	NA	misc_RNA	SPNCRNA.1591	NA	NA	NA	NA	NA	0.734599	4.24537	42.479	3.99629e-06	3.77647e-05
391	SPNCRNA.1378	RefSeq	gene	NA	NA	GeneID:14217533	Gene	NA	misc_RNA	SPNCRNA.1378	NA	NA	NA	NA	NA	0.734299	1.66848	18.0416	0.000485401	0.00202881
504	SPBC4F6.16c	RefSeq	gene	NA	NA	GeneID:2540901	Gene	ero11	protein_coding	SPBC4F6.16c	NA	NA	NA	NA	NA	0.733299	8.10176	123.386	1.75418e-09	6.46793e-08
734	SPCC576.04	RefSeq	gene	NA	NA	GeneID:2539556	Gene	bxi1	protein_coding	SPCC576.04	NA	NA	NA	NA	NA	0.731927	5.50039	113.215	3.44962e-09	1.18525e-07
679	SPCC132.04c	RefSeq	gene	NA	NA	GeneID:2539148	Gene	gdh2	protein_coding	SPCC132.04c	NA	NA	NA	NA	NA	0.731323	5.35526	93.4545	1.51573e-08	3.93619e-07
477	SPNCRNA.1501	RefSeq	gene	NA	NA	GeneID:14217760	Gene	NA	misc_RNA	SPNCRNA.1501	NA	NA	NA	NA	NA	0.728737	3.57083	48.2741	1.7275e-06	1.90994e-05
292	SPAC29A4.17c	RefSeq	gene	NA	NA	GeneID:2541621	Gene	NA	protein_coding	SPAC29A4.17c	NA	NA	NA	NA	NA	0.728236	3.31419	41.1604	4.89261e-06	4.45993e-05
537	SPNCRNA.1589	RefSeq	gene	NA	NA	GeneID:14217451	Gene	NA	misc_RNA	SPNCRNA.1589	NA	NA	NA	NA	NA	0.726145	2.94895	20.8079	0.000242513	0.0011315
342	SPBC359.02	RefSeq	gene	NA	NA	GeneID:2540953	Gene	alr2	protein_coding	SPBC359.02	NA	NA	NA	NA	NA	0.725194	3.89942	37.3397	9.03752e-06	7.39334e-05
583	SPBC56F2.15	RefSeq	gene	NA	NA	GeneID:14217508	Gene	tam13	protein_coding	SPBC56F2.15	TRUE	NA	NA	NA	NA	0.72366	6.89329	59.9221	1.95527e-06	2.10278e-05
411	SPNCRNA.1405	RefSeq	gene	NA	NA	GeneID:14217772	Gene	NA	misc_RNA	SPNCRNA.1405	NA	NA	NA	NA	NA	0.722698	1.9099	16.4408	0.000744991	0.002902
456	SPBC16E9.16c	RefSeq	gene	NA	NA	GeneID:3361210	Gene	lsd90	protein_coding	SPBC16E9.16c	TRUE	NA	NA	NA	NA	0.721809	4.01475	41.008	5.00986e-06	4.54825e-05
645	SPCP31B10.06	RefSeq	gene	NA	NA	GeneID:2539477	Gene	mug190	protein_coding	SPCP31B10.06	NA	NA	NA	NA	NA	0.721505	5.76728	92.644	1.61954e-08	4.14158e-07
185	SPNCRNA.875	RefSeq	gene	NA	NA	GeneID:14218199	Gene	NA	misc_RNA	SPNCRNA.875	NA	NA	NA	NA	NA	0.719954	3.08266	32.7111	2.02129e-05	0.000145933
590	SPNCRNA.1674	RefSeq	gene	NA	NA	GeneID:14217604	Gene	NA	misc_RNA	SPNCRNA.1674	NA	NA	NA	NA	NA	0.718322	2.44324	18.6647	0.000413135	0.00176306
36	SPNCRNA.644	RefSeq	gene	NA	NA	GeneID:14218360	Gene	NA	misc_RNA	SPNCRNA.644	NA	NA	NA	NA	NA	0.718231	2.81702	33.6741	1.6992e-05	0.000127203
277	SPAC1782.12c	RefSeq	gene	NA	NA	GeneID:2542361	Gene	NA	protein_coding	SPAC1782.12c	NA	NA	NA	NA	NA	0.717951	5.28173	70.0897	1.28635e-07	2.32306e-06
643	SPCC970.11c	RefSeq	gene	NA	NA	GeneID:2539347	Gene	wtf9	protein_coding	SPCC970.11c	NA	NA	NA	NA	NA	0.717905	4.634	35.7464	1.75054e-05	0.000130173
622	SPCC320.03	RefSeq	gene	NA	NA	GeneID:2538949	Gene	NA	protein_coding	SPCC320.03	NA	NA	NA	NA	NA	0.717406	6.64747	160.177	2.16396e-10	1.11527e-08
620	SPNCRNA.1109	RefSeq	gene	NA	NA	GeneID:14217351	Gene	NA	misc_RNA	SPNCRNA.1109	NA	NA	NA	NA	NA	0.715723	3.2212	35.1674	1.30673e-05	0.000101098
212	SPNCRNA.923	RefSeq	gene	NA	NA	GeneID:14218139	Gene	NA	misc_RNA	SPNCRNA.923	NA	NA	NA	NA	NA	0.71508	2.21217	14.9845	0.00112156	0.00408396
288	SPAC1B3.20	RefSeq	gene	NA	NA	GeneID:2542570	Gene	NA	protein_coding	SPAC1B3.20	NA	NA	NA	NA	NA	0.712239	5.65051	44.8776	7.4635e-06	6.3218e-05
526	SPNCRNA.1572	RefSeq	gene	NA	NA	GeneID:14217595	Gene	NA	misc_RNA	SPNCRNA.1572	NA	NA	NA	NA	NA	0.712204	4.25788	44.1113	3.13006e-06	3.09313e-05
692	SPNCRNA.1206	RefSeq	gene	NA	NA	GeneID:14217358	Gene	NA	misc_RNA	SPNCRNA.1206	NA	NA	NA	NA	NA	0.709204	2.83802	20.6543	0.00025168	0.00116696
300	SPNCRNA.1056	RefSeq	gene	NA	NA	GeneID:14218255	Gene	NA	misc_RNA	SPNCRNA.1056	NA	NA	NA	NA	NA	0.705017	4.02448	44.7456	2.85164e-06	2.8559e-05
450	SPNCRNA.1471	RefSeq	gene	NA	NA	GeneID:14217808	Gene	NA	misc_RNA	SPNCRNA.1471	NA	NA	NA	NA	NA	0.704767	4.59886	33.1438	2.70543e-05	0.000186485
106	SPAC1002.07c	RefSeq	gene	NA	NA	GeneID:2543272	Gene	ats1	protein_coding	SPAC1002.07c	NA	NA	NA	NA	NA	0.703425	7.89771	97.6504	1.08387e-08	3.03847e-07
280	SPNCRNA.54	RefSeq	gene	NA	NA	GeneID:5802966	Gene	prl54	misc_RNA	SPNCRNA.54	NA	NA	NA	NA	NA	0.702224	2.22172	11.782	0.00297376	0.00937167
366	SPNCRNA.1340	RefSeq	gene	NA	NA	GeneID:14217562	Gene	NA	misc_RNA	SPNCRNA.1340	NA	NA	NA	NA	NA	0.700365	3.45877	33.0662	1.89522e-05	0.00013908
165	SPNCRNA.855	RefSeq	gene	NA	NA	GeneID:14218190	Gene	NA	misc_RNA	SPNCRNA.855	NA	NA	NA	NA	NA	0.70005	2.27267	16.3556	0.000762644	0.00295018
632	SPNCRNA.1126	RefSeq	gene	NA	NA	GeneID:14217226	Gene	NA	misc_RNA	SPNCRNA.1126	NA	NA	NA	NA	NA	0.699085	2.95365	20.7263	0.000247337	0.00115001
268	SPNCRNA.1004	RefSeq	gene	NA	NA	GeneID:14218259	Gene	NA	misc_RNA	SPNCRNA.1004	NA	NA	NA	NA	NA	0.698766	3.88819	22.9048	0.000190722	0.000925298
673	SPCC4B3.10c	RefSeq	gene	NA	NA	GeneID:2538790	Gene	ipk1	protein_coding	SPCC4B3.10c	TRUE	NA	NA	NA	NA	0.698529	6.05642	97.1222	1.12983e-08	3.14103e-07
509	SPNCRNA.1553	RefSeq	gene	NA	NA	GeneID:14217450	Gene	NA	misc_RNA	SPNCRNA.1553	NA	NA	NA	NA	NA	0.698308	3.33516	27.5531	5.45215e-05	0.000331182
615	SPNCRNA.449	RefSeq	gene	NA	NA	GeneID:9406990	Gene	NA	misc_RNA	SPNCRNA.449	NA	NA	NA	NA	NA	0.696219	1.39978	7.47794	0.0136223	0.0333954
756	SPNCRNA.1294	RefSeq	gene	NA	NA	GeneID:14217201	Gene	NA	misc_RNA	SPNCRNA.1294	NA	NA	NA	NA	NA	0.694668	2.20216	12.5184	0.00235244	0.00768471
717	SPCC1223.13	RefSeq	gene	NA	NA	GeneID:2539119	Gene	cbf12	protein_coding	SPCC1223.13	NA	NA	NA	NA	NA	0.694653	4.21856	57.4756	5.26321e-07	7.56324e-06
378	SPNCRNA.1352	RefSeq	gene	NA	NA	GeneID:14217565	Gene	NA	misc_RNA	SPNCRNA.1352	NA	NA	NA	NA	NA	0.693686	4.07919	53.0186	9.17763e-07	1.16679e-05
595	SPNCRNA.1686	RefSeq	gene	NA	NA	GeneID:14217836	Gene	NA	misc_RNA	SPNCRNA.1686	NA	NA	NA	NA	NA	0.689143	2.1725	15.775	0.000896052	0.00337847
687	SPNCRNA.1193	RefSeq	gene	NA	NA	GeneID:14217239	Gene	NA	misc_RNA	SPNCRNA.1193	NA	NA	NA	NA	NA	0.688017	1.89155	14.3149	0.00136284	0.00480075
635	SPNCRNA.1133	RefSeq	gene	NA	NA	GeneID:14217245	Gene	NA	misc_RNA	SPNCRNA.1133	NA	NA	NA	NA	NA	0.687525	3.73753	33.6968	1.69233e-05	0.000126972
130	SPAC20H4.11c	RefSeq	gene	NA	NA	GeneID:2542013	Gene	rho5	protein_coding	SPAC20H4.11c	NA	NA	NA	NA	NA	0.687471	3.54319	36.7653	9.94832e-06	7.99206e-05
398	SPNCRNA.328	RefSeq	gene	NA	NA	GeneID:9407137	Gene	NA	misc_RNA	SPNCRNA.328	NA	NA	NA	NA	NA	0.685545	2.88388	26.9616	6.15487e-05	0.000363969
572	SPNCRNA.1654	RefSeq	gene	NA	NA	GeneID:14217495	Gene	NA	misc_RNA	SPNCRNA.1654	NA	NA	NA	NA	NA	0.684799	1.53263	11.0013	0.00384083	0.0115449
245	SPNCRNA.970	RefSeq	gene	NA	NA	GeneID:14217994	Gene	NA	misc_RNA	SPNCRNA.970	NA	NA	NA	NA	NA	0.684089	4.61049	66.4958	1.87984e-07	3.17252e-06
14	SPNCRNA.605	RefSeq	gene	NA	NA	GeneID:14218056	Gene	NA	misc_RNA	SPNCRNA.605	NA	NA	NA	NA	NA	0.683253	5.60435	65.6632	2.05733e-07	3.39511e-06
219	SPAC15E1.10	RefSeq	gene	NA	NA	GeneID:2542764	Gene	NA	protein_coding	SPAC15E1.10	NA	NA	NA	NA	NA	0.681053	4.45493	64.0563	2.45509e-07	3.98284e-06
79	SPAC10F6.06	RefSeq	gene	NA	NA	GeneID:2543009	Gene	vip1	protein_coding	SPAC10F6.06	NA	NA	NA	NA	NA	0.680067	8.81764	95.8281	1.25189e-08	3.36853e-07
88	SPAC57A7.09	RefSeq	gene	NA	NA	GeneID:2542187	Gene	NA	protein_coding	SPAC57A7.09	NA	NA	NA	NA	NA	0.679833	5.14428	77.0685	6.42773e-08	1.29716e-06
525	SPNCRNA.1571	RefSeq	gene	NA	NA	GeneID:14217711	Gene	NA	misc_RNA	SPNCRNA.1571	NA	NA	NA	NA	NA	0.679272	3.42546	31.4749	2.53864e-05	0.000176441
548	SPNCRNA.1601	RefSeq	gene	NA	NA	GeneID:14217475	Gene	NA	misc_RNA	SPNCRNA.1601	NA	NA	NA	NA	NA	0.67776	3.43387	33.3416	1.80346e-05	0.000133368
712	SPNCRNA.1230	RefSeq	gene	NA	NA	GeneID:14217407	Gene	NA	misc_RNA	SPNCRNA.1230	NA	NA	NA	NA	NA	0.677672	4.30362	45.9863	2.38317e-06	2.47171e-05
733	SPCC576.03c	RefSeq	gene	NA	NA	GeneID:2539572	Gene	tpx1	protein_coding	SPCC576.03c	NA	NA	NA	NA	NA	0.676445	9.945	52.9275	9.28587e-07	1.17387e-05
567	SPNCRNA.1650	RefSeq	gene	NA	NA	GeneID:14217807	Gene	NA	misc_RNA	SPNCRNA.1650	NA	NA	NA	NA	NA	0.675868	2.98189	9.78109	0.00759731	0.0204426
75	SPNCRNA.716	RefSeq	gene	NA	NA	GeneID:14218342	Gene	NA	misc_RNA	SPNCRNA.716	NA	NA	NA	NA	NA	0.675828	5.61324	106.893	5.39674e-09	1.69757e-07
721	SPNCRNA.1243	RefSeq	gene	NA	NA	GeneID:14217295	Gene	NA	misc_RNA	SPNCRNA.1243	NA	NA	NA	NA	NA	0.674298	4.13256	44.5111	2.95123e-06	2.94683e-05
628	SPCC548.03c	RefSeq	gene	NA	NA	GeneID:2539558	Gene	wtf4	protein_coding	SPCC548.03c	TRUE	NA	SPCC548.03	NA	NA	0.673159	4.95041	45.1311	2.69596e-06	2.74096e-05
234	SPAPB15E9.02c	RefSeq	gene	NA	NA	GeneID:3361426	Gene	NA	protein_coding	SPAPB15E9.02c	NA	NA	NA	NA	NA	0.671924	2.20337	11.6861	0.00306748	0.0095814
23	SPNCRNA.609	RefSeq	gene	NA	NA	GeneID:14217858	Gene	NA	misc_RNA	SPNCRNA.609	NA	NA	NA	NA	NA	0.671471	4.91082	73.2266	9.35479e-08	1.79077e-06
693	SPCC162.04c	RefSeq	gene	NA	NA	GeneID:2538692	Gene	wtf13	protein_coding	SPCC162.04c	NA	NA	NA	NA	NA	0.670772	4.99736	52.8559	9.37197e-07	1.18253e-05
273	SPNCRNA.1020	RefSeq	gene	NA	NA	GeneID:14218282	Gene	NA	misc_RNA	SPNCRNA.1020	NA	NA	NA	NA	NA	0.670485	2.18946	15.9965	0.000842301	0.00320831
666	SPNCRNA.1169	RefSeq	gene	NA	NA	GeneID:14217182	Gene	NA	misc_RNA	SPNCRNA.1169	NA	NA	NA	NA	NA	0.667136	3.07098	19.9919	0.000295916	0.00133872
633	SPCC553.05c	RefSeq	gene	NA	NA	GeneID:2539259	Gene	NA	protein_coding	SPCC553.05c	NA	NA	NA	NA	NA	0.667092	4.66635	51.2105	1.1618e-06	1.40507e-05
405	SPNCRNA.1394	RefSeq	gene	NA	NA	GeneID:14217729	Gene	NA	misc_RNA	SPNCRNA.1394	NA	NA	NA	NA	NA	0.6666	5.02298	10.5204	0.0115482	0.0291315
318	SPAC29B12.14c	RefSeq	gene	NA	NA	GeneID:2541559	Gene	NA	protein_coding	SPAC29B12.14c	NA	NA	NA	NA	NA	0.665737	5.9084	74.9244	7.90987e-08	1.55871e-06
193	SPNCRNA.890	RefSeq	gene	NA	NA	GeneID:14218326	Gene	NA	misc_RNA	SPNCRNA.890	NA	NA	NA	NA	NA	0.665259	3.72449	25.8905	7.69909e-05	0.000437894
499	SPNCRNA.403	RefSeq	gene	NA	NA	GeneID:9407271	Gene	NA	misc_RNA	SPNCRNA.403	NA	NA	NA	NA	NA	0.663598	0.541604	6.40606	0.0209246	0.0477991
676	SPNCRNA.1182	RefSeq	gene	NA	NA	GeneID:14217387	Gene	NA	misc_RNA	SPNCRNA.1182	NA	NA	NA	NA	NA	0.662462	3.76031	24.6092	0.000101407	0.000551931
481	SPNCRNA.1511	RefSeq	gene	NA	NA	GeneID:14217647	Gene	NA	misc_RNA	SPNCRNA.1511	NA	NA	NA	NA	NA	0.661453	5.80879	15.3859	0.00401289	0.0119814
400	SPBC36.02c	RefSeq	gene	NA	NA	GeneID:2540286	Gene	NA	protein_coding	SPBC36.02c	NA	NA	NA	NA	NA	0.659651	5.40789	99.1861	9.61623e-09	2.76518e-07
244	SPAC25B8.18	RefSeq	gene	NA	NA	GeneID:2542735	Gene	NA	protein_coding	SPAC25B8.18	NA	NA	NA	NA	NA	0.658961	4.17438	48.6353	1.64365e-06	1.83541e-05
619	SPCC330.04c	RefSeq	gene	NA	NA	GeneID:2538967	Gene	mug135	protein_coding	SPCC330.04c	NA	NA	NA	NA	NA	0.657972	5.096	53.6562	8.45761e-07	1.09422e-05
174	SPAPB24D3.04c	RefSeq	gene	NA	NA	GeneID:2543565	Gene	mag1	protein_coding	SPAPB24D3.04c	NA	NA	NA	NA	NA	0.656778	4.84983	48.5388	1.66561e-06	1.85375e-05
490	SPBC29A10.12	RefSeq	gene	NA	NA	GeneID:2540542	Gene	NA	protein_coding	SPBC29A10.12	NA	NA	NA	NA	NA	0.656147	7.47323	34.6298	9.656e-05	0.00052942
72	SPAC1A6.06c	RefSeq	gene	NA	NA	GeneID:2542280	Gene	meu31	protein_coding	SPAC1A6.06c	NA	NA	NA	NA	NA	0.655997	2.90615	28.7088	4.32246e-05	0.00027193
32	SPNCRNA.622	RefSeq	gene	NA	NA	GeneID:14218352	Gene	NA	misc_RNA	SPNCRNA.622	NA	NA	NA	NA	NA	0.655732	4.91487	74.6672	8.11185e-08	1.59382e-06
49	SPNCRNA.663	RefSeq	gene	NA	NA	GeneID:14218216	Gene	NA	misc_RNA	SPNCRNA.663	NA	NA	NA	NA	NA	0.651778	3.72059	39.8149	6.04391e-06	5.32118e-05
547	SPBC2G2.09c	RefSeq	gene	NA	NA	GeneID:2540450	Gene	crs1	protein_coding	SPBC2G2.09c	TRUE	NA	mug17	NA	NA	0.651521	2.82675	24.2285	0.00011024	0.000588999
716	SPCC1223.10c	RefSeq	gene	NA	NA	GeneID:2539104	Gene	eaf1	protein_coding	SPCC1223.10c	NA	NA	NA	NA	NA	0.651025	5.83791	112.135	3.71802e-09	1.27096e-07
616	SPNCRNA.451	RefSeq	gene	NA	NA	GeneID:9407296	Gene	NA	misc_RNA	SPNCRNA.451	NA	NA	NA	NA	NA	0.650872	0.832554	6.31731	0.0217058	0.0493314
257	SPNCRNA.989	RefSeq	gene	NA	NA	GeneID:14218021	Gene	NA	misc_RNA	SPNCRNA.989	NA	NA	NA	NA	NA	0.648758	3.36013	28.1315	4.8503e-05	0.000300065
442	SPBC2F12.15c	RefSeq	gene	NA	NA	GeneID:2540463	Gene	pfa3	protein_coding	SPBC2F12.15c	NA	NA	NA	NA	NA	0.647028	5.45949	90.3031	1.96654e-08	4.91636e-07
189	SPNCRNA.560	RefSeq	gene	NA	NA	GeneID:9407302	Gene	NA	misc_RNA	SPNCRNA.560	NA	NA	NA	NA	NA	0.644253	2.83936	22.2017	0.000174378	0.000860966
114	SPNCRNA.771	RefSeq	gene	NA	NA	GeneID:14218197	Gene	NA	misc_RNA	SPNCRNA.771	NA	NA	NA	NA	NA	0.643371	4.63196	44.8171	2.82202e-06	2.84302e-05
372	SPBC1271.05c	RefSeq	gene	NA	NA	GeneID:2539988	Gene	NA	protein_coding	SPBC1271.05c	NA	NA	NA	NA	NA	0.642504	5.24654	61.2979	3.35329e-07	5.16484e-06
124	SPAC9G1.14	RefSeq	gene	NA	NA	GeneID:14217965	Gene	NA	protein_coding	SPAC9G1.14	NA	NA	NA	NA	NA	0.639706	1.02039	6.74208	0.0182423	0.0428104
145	SPNCRNA.813	RefSeq	gene	NA	NA	GeneID:14217998	Gene	NA	misc_RNA	SPNCRNA.813	NA	NA	NA	NA	NA	0.632951	4.21607	43.7949	3.28019e-06	3.20839e-05
568	SPNCRNA.431	RefSeq	gene	NA	NA	GeneID:9406993	Gene	NA	misc_RNA	SPNCRNA.431	NA	NA	NA	NA	NA	0.631944	2.8478	18.4262	0.000439282	0.0018616
600	SPBC1289.14	RefSeq	gene	NA	NA	GeneID:2539990	Gene	NA	protein_coding	SPBC1289.14	NA	NA	NA	NA	NA	0.631632	1.66715	10.1427	0.00513718	0.0147468
158	SPNCRNA.840	RefSeq	gene	NA	NA	GeneID:14218361	Gene	NA	misc_RNA	SPNCRNA.840	NA	NA	NA	NA	NA	0.631486	4.18191	39.1601	6.7109e-06	5.83178e-05
486	SPNCRNA.399	RefSeq	gene	NA	NA	GeneID:9407276	Gene	NA	misc_RNA	SPNCRNA.399	NA	NA	NA	NA	NA	0.629739	1.86995	8.48737	0.00928272	0.0242378
740	SPNCRNA.1277	RefSeq	gene	NA	NA	GeneID:14217363	Gene	NA	misc_RNA	SPNCRNA.1277	NA	NA	NA	NA	NA	0.629241	4.1998	45.0242	2.73817e-06	2.77432e-05
748	SPCC965.14c	RefSeq	gene	NA	NA	GeneID:2539595	Gene	NA	protein_coding	SPCC965.14c	NA	NA	NA	NA	NA	0.628452	6.20006	94.9614	1.3418e-08	3.55339e-07
113	SPNCRNA.768	RefSeq	gene	NA	NA	GeneID:14218101	Gene	NA	misc_RNA	SPNCRNA.768	NA	NA	NA	NA	NA	0.628369	4.14579	26.9794	6.13234e-05	0.000362957
305	SPNCRNA.1058	RefSeq	gene	NA	NA	GeneID:14218358	Gene	NA	misc_RNA	SPNCRNA.1058	NA	NA	NA	NA	NA	0.628105	1.88463	9.65153	0.00609574	0.0170314
272	SPAC458.04c	RefSeq	gene	NA	NA	GeneID:2543586	Gene	dil1	protein_coding	SPAC458.04c	NA	NA	NA	NA	NA	0.628097	3.19417	23.1398	0.000140613	0.000722474
55	SPNCRNA.684	RefSeq	gene	NA	NA	GeneID:14218294	Gene	NA	misc_RNA	SPNCRNA.684	NA	NA	NA	NA	NA	0.627646	2.01939	9.54567	0.00632772	0.0175697
111	SPAC1399.01c	RefSeq	gene	NA	NA	GeneID:2542454	Gene	NA	protein_coding	SPAC1399.01c	NA	NA	NA	NA	NA	0.627553	4.53247	45.4871	2.56051e-06	2.6312e-05
517	SPNCRNA.1564	RefSeq	gene	NA	NA	GeneID:14217435	Gene	NA	misc_RNA	SPNCRNA.1564	NA	NA	NA	NA	NA	0.626647	2.94578	26.574	6.6698e-05	0.000387577
474	SPNCRNA.1500	RefSeq	gene	NA	NA	GeneID:14217586	Gene	NA	misc_RNA	SPNCRNA.1500	NA	NA	NA	NA	NA	0.626113	2.47161	20.168	0.000283364	0.00128802
226	SPAC4H3.04c	RefSeq	gene	NA	NA	GeneID:2543654	Gene	NA	protein_coding	SPAC4H3.04c	NA	NA	NA	NA	NA	0.62591	3.61495	36.6972	1.00629e-05	8.06479e-05
516	SPBP4H10.12	RefSeq	gene	NA	NA	GeneID:2541366	Gene	NA	protein_coding	SPBP4H10.12	TRUE	NA	NA	NA	NA	0.624941	6.02628	83.5388	3.53273e-08	7.96945e-07
325	SPAC869.05c	RefSeq	gene	NA	NA	GeneID:2543130	Gene	NA	protein_coding	SPAC869.05c	NA	NA	NA	NA	NA	0.624666	5.59577	72.9737	9.59422e-08	1.83137e-06
662	SPNCRNA.1162	RefSeq	gene	NA	NA	GeneID:14217258	Gene	NA	misc_RNA	SPNCRNA.1162	NA	NA	NA	NA	NA	0.624495	1.71309	8.30837	0.00992269	0.025639
186	SPAC31G5.18c	RefSeq	gene	NA	NA	GeneID:2542222	Gene	sde2	protein_coding	SPAC31G5.18c	NA	NA	NA	NA	NA	0.624436	5.14711	56.397	6.00241e-07	8.29199e-06
383	SPNCRNA.1362	RefSeq	gene	NA	NA	GeneID:14217567	Gene	NA	misc_RNA	SPNCRNA.1362	NA	NA	NA	NA	NA	0.623565	1.48898	7.9573	0.0113275	0.0286069
138	SPNCRNA.806	RefSeq	gene	NA	NA	GeneID:14217895	Gene	NA	misc_RNA	SPNCRNA.806	NA	NA	NA	NA	NA	0.623249	1.90502	11.2887	0.0034924	0.0106456
137	SPNCRNA.188	RefSeq	gene	NA	NA	GeneID:9407145	Gene	NA	misc_RNA	SPNCRNA.188	NA	NA	NA	NA	NA	0.623041	1.67307	7.60224	0.0129806	0.0321159
658	SPCC16A11.15c	RefSeq	gene	NA	NA	GeneID:2538968	Gene	NA	protein_coding	SPCC16A11.15c	NA	NA	NA	NA	NA	0.621959	4.69517	56.8069	5.70873e-07	8.01856e-06
214	SPAC15A10.05c	RefSeq	gene	NA	NA	GeneID:2542742	Gene	mug182	protein_coding	SPAC15A10.05c	NA	NA	NA	NA	NA	0.620784	3.74027	26.7648	6.41054e-05	0.000377091
63	SPAC1687.14c	RefSeq	gene	NA	NA	GeneID:2542111	Gene	NA	protein_coding	SPAC1687.14c	NA	NA	NA	NA	NA	0.620535	4.51772	42.265	4.1284e-06	3.87398e-05
286	SPAC19B12.08	RefSeq	gene	NA	NA	GeneID:2542182	Gene	atg4	protein_coding	SPAC19B12.08	NA	NA	NA	NA	NA	0.62007	4.03611	31.7739	2.40121e-05	0.00016811
363	SPNCRNA.1337	RefSeq	gene	NA	NA	GeneID:14217801	Gene	NA	misc_RNA	SPNCRNA.1337	NA	NA	NA	NA	NA	0.61968	3.76586	34.235	1.53817e-05	0.000116449
40	SPNCRNA.653	RefSeq	gene	NA	NA	GeneID:14218214	Gene	NA	misc_RNA	SPNCRNA.653	NA	NA	NA	NA	NA	0.618129	1.03645	7.25503	0.014865	0.035994
184	SPAC31G5.21	RefSeq	gene	NA	NA	GeneID:2543102	Gene	NA	protein_coding	SPAC31G5.21	NA	NA	NA	NA	NA	0.615994	5.79395	53.1623	9.0096e-07	1.15419e-05
492	SPBC29A10.14	RefSeq	gene	NA	NA	GeneID:2540458	Gene	rec8	protein_coding	SPBC29A10.14	NA	NA	NA	NA	NA	0.614489	2.51086	12.1657	0.00262978	0.00844657
67	SPAC222.15	RefSeq	gene	NA	NA	GeneID:3361533	Gene	meu13	protein_coding	SPAC222.15	TRUE	NA	SPAC821.01	NA	NA	0.613266	1.82038	10.6281	0.00435281	0.0128193
262	SPAC27D7.13c	RefSeq	gene	NA	NA	GeneID:2542069	Gene	ssm4	protein_coding	SPAC27D7.13c	TRUE	NA	SPAC637.01c	NA	NA	0.612636	3.62104	28.7163	4.31608e-05	0.000271783
192	SPNCRNA.889	RefSeq	gene	NA	NA	GeneID:14218122	Gene	NA	misc_RNA	SPNCRNA.889	NA	NA	NA	NA	NA	0.612443	3.72659	19.1776	0.000369292	0.00160875
354	SPNCRNA.1321	RefSeq	gene	NA	NA	GeneID:14217846	Gene	NA	misc_RNA	SPNCRNA.1321	NA	NA	NA	NA	NA	0.611831	4.08013	38.163	7.88956e-06	6.60751e-05
199	SPNCRNA.901	RefSeq	gene	NA	NA	GeneID:14218272	Gene	NA	misc_RNA	SPNCRNA.901	NA	NA	NA	NA	NA	0.611755	4.31716	26.9401	6.18219e-05	0.000365262
81	SPAC6F12.03c	RefSeq	gene	NA	NA	GeneID:2542946	Gene	fsv1	protein_coding	SPAC6F12.03c	NA	NA	NA	NA	NA	0.611732	5.53748	67.8587	1.62485e-07	2.80943e-06
480	SPNCRNA.1506	RefSeq	gene	NA	NA	GeneID:14217464	Gene	NA	misc_RNA	SPNCRNA.1506	NA	NA	NA	NA	NA	0.611372	1.96376	12.6806	0.00223607	0.00734756
183	SPNCRNA.71	RefSeq	gene	NA	NA	GeneID:5802901	Gene	NA	misc_RNA	SPNCRNA.71	NA	NA	NA	NA	NA	0.611327	2.11733	9.32094	0.00685383	0.0187508
242	SPNCRNA.242	RefSeq	gene	NA	NA	GeneID:9407334	Gene	NA	misc_RNA	SPNCRNA.242	NA	NA	NA	NA	NA	0.610798	5.25449	29.6131	6.63876e-05	0.000386109
752	SPNCRNA.1290	RefSeq	gene	NA	NA	GeneID:14217243	Gene	NA	misc_RNA	SPNCRNA.1290	NA	NA	NA	NA	NA	0.608873	4.5764	35.4839	1.23719e-05	9.63854e-05
57	SPNCRNA.686	RefSeq	gene	NA	NA	GeneID:14218091	Gene	NA	misc_RNA	SPNCRNA.686	NA	NA	NA	NA	NA	0.608449	1.5316	8.12506	0.01063	0.0271216
530	SPRRNA.54	RefSeq	gene	NA	NA	GeneID:14217848	Gene	NA	rRNA	SPRRNA.54	NA	NA	NA	NA	NA	0.607588	2.37035	14.4492	0.00131011	0.00464923
133	SPNCRNA.802	RefSeq	gene	NA	NA	GeneID:14218328	Gene	NA	misc_RNA	SPNCRNA.802	NA	NA	NA	NA	NA	0.607172	2.62484	20.87	0.000238907	0.00111701
56	SPNCRNA.685	RefSeq	gene	NA	NA	GeneID:14217883	Gene	NA	misc_RNA	SPNCRNA.685	NA	NA	NA	NA	NA	0.606833	2.26508	8.42149	0.009559	0.0248527
295	SPNCRNA.1050	RefSeq	gene	NA	NA	GeneID:14217943	Gene	NA	misc_RNA	SPNCRNA.1050	NA	NA	NA	NA	NA	0.604902	1.43556	7.00638	0.0164047	0.0390589
274	SPAC458.06	RefSeq	gene	NA	NA	GeneID:2543338	Gene	NA	protein_coding	SPAC458.06	NA	NA	NA	NA	NA	0.604078	4.62509	57.6157	5.17484e-07	7.50464e-06
269	SPAC1093.07	RefSeq	gene	NA	NA	GeneID:14218039	Gene	NA	protein_coding	SPAC1093.07	NA	NA	NA	NA	NA	0.603871	4.20243	26.6033	6.62928e-05	0.000385892
248	SPAC27F1.05c	RefSeq	gene	NA	NA	GeneID:2541971	Gene	NA	protein_coding	SPAC27F1.05c	NA	NA	NA	NA	NA	0.603247	3.97744	28.5133	4.49368e-05	0.000281643
460	SPBP23A10.12	RefSeq	gene	NA	NA	GeneID:2541328	Gene	frg1	protein_coding	SPBP23A10.12	NA	NA	NA	NA	NA	0.599033	6.59748	93.0387	1.56803e-08	4.05629e-07
543	SPNCRNA.1593	RefSeq	gene	NA	NA	GeneID:14217441	Gene	NA	misc_RNA	SPNCRNA.1593	NA	NA	NA	NA	NA	0.598733	1.70218	10.5717	0.00443668	0.0130433
103	SPAC17A5.18c	RefSeq	gene	NA	NA	GeneID:2542389	Gene	rec25	protein_coding	SPAC17A5.18c	NA	NA	mug19	NA	NA	0.597778	2.90331	15.9192	0.000860645	0.00326889
169	SPNCRNA.56	RefSeq	gene	NA	NA	GeneID:5802898	Gene	prl56	misc_RNA	SPNCRNA.56	NA	NA	NA	NA	NA	0.597073	2.01136	11.4066	0.00335981	0.010326
136	SPAC18G6.01c	RefSeq	gene	NA	NA	GeneID:2542185	Gene	NA	protein_coding	SPAC18G6.01c	NA	NA	NA	NA	NA	0.597009	5.85413	80.8693	4.50054e-08	9.60307e-07
377	SPNCRNA.1351	RefSeq	gene	NA	NA	GeneID:14217745	Gene	NA	misc_RNA	SPNCRNA.1351	NA	NA	NA	NA	NA	0.59692	5.78076	71.2536	1.14146e-07	2.10104e-06
77	SPNCRNA.718	RefSeq	gene	NA	NA	GeneID:14218324	Gene	NA	misc_RNA	SPNCRNA.718	NA	NA	NA	NA	NA	0.59574	3.33302	21.1266	0.000224644	0.00105994
254	SPAC9E9.02	RefSeq	gene	NA	NA	GeneID:5802957	Gene	NA	protein_coding	SPAC9E9.02	NA	NA	NA	NA	NA	0.595597	3.85772	38.2189	7.81758e-06	6.55542e-05
349	SPBC1683.06c	RefSeq	gene	NA	NA	GeneID:2540168	Gene	NA	protein_coding	SPBC1683.06c	NA	NA	NA	NA	NA	0.595036	4.66499	54.6171	7.48842e-07	9.89594e-06
549	SPNCRNA.1605	RefSeq	gene	NA	NA	GeneID:14217597	Gene	NA	misc_RNA	SPNCRNA.1605	NA	NA	NA	NA	NA	0.594823	2.72657	20.3835	0.000268809	0.00122853
271	SPNCRNA.1014	RefSeq	gene	NA	NA	GeneID:14218041	Gene	NA	misc_RNA	SPNCRNA.1014	NA	NA	NA	NA	NA	0.593676	4.93142	47.0034	2.0626e-06	2.19356e-05
407	SPNCRNA.1400	RefSeq	gene	NA	NA	GeneID:14217685	Gene	NA	misc_RNA	SPNCRNA.1400	NA	NA	NA	NA	NA	0.590081	1.45382	6.42603	0.0207533	0.0475212
697	SPCC663.03	RefSeq	gene	NA	NA	GeneID:2538709	Gene	pmd1	protein_coding	SPCC663.03	NA	NA	NA	NA	NA	0.589835	7.50366	69.223	1.40753e-07	2.48825e-06
320	SPNCRNA.1088	RefSeq	gene	NA	NA	GeneID:14218015	Gene	NA	misc_RNA	SPNCRNA.1088	NA	NA	NA	NA	NA	0.589613	3.19863	23.4864	0.000130035	0.000676424
213	SPNCRNA.926	RefSeq	gene	NA	NA	GeneID:14218389	Gene	NA	misc_RNA	SPNCRNA.926	NA	NA	NA	NA	NA	0.588884	3.23656	17.1561	0.000613586	0.00246317
542	SPNCRNA.36	RefSeq	gene	NA	NA	GeneID:5802818	Gene	prl36	misc_RNA	SPNCRNA.36	NA	NA	NA	NA	NA	0.588192	1.36457	6.87729	0.0172747	0.0408833
755	SPNCRNA.1293	RefSeq	gene	NA	NA	GeneID:14217200	Gene	NA	misc_RNA	SPNCRNA.1293	NA	NA	NA	NA	NA	0.58752	2.44031	14.9717	0.0011257	0.00409457
207	SPAC16E8.05c	RefSeq	gene	NA	NA	GeneID:2542324	Gene	mde1	protein_coding	SPAC16E8.05c	NA	NA	NA	NA	NA	0.587453	1.76131	8.61565	0.00885269	0.02326
437	SPBC21B10.15	RefSeq	gene	NA	NA	GeneID:14217750	Gene	NA	protein_coding	SPBC21B10.15	NA	NA	NA	NA	NA	0.58699	4.99915	30.3658	3.98041e-05	0.00025423
43	SPNCRNA.657	RefSeq	gene	NA	NA	GeneID:14218275	Gene	NA	misc_RNA	SPNCRNA.657	NA	NA	NA	NA	NA	0.585681	3.70459	28.1481	4.83418e-05	0.000299344

## Sheet: Down in cup1tt
	gene_id	source	type	score	phase	db_xref	gbkey	gene	gene_biotype	locus_tag	partial	pseudo	gene_synonym	old_locus_tag	note	logFC	logCPM	F	PValue	FDR
204	SPAC3A11.07	RefSeq	gene	NA	NA	GeneID:2543119	Gene	NA	protein_coding	SPAC3A11.07	NA	NA	NA	NA	NA	-1.96745	7.70929	566.084	3.25468e-14	6.60798e-12
330	SPAC186.06	RefSeq	gene	NA	NA	GeneID:2542595	Gene	NA	protein_coding	SPAC186.06	NA	NA	NA	NA	NA	-1.93408	-1.4561	11.8155	0.00294182	0.00927538
476	SPBC16H5.06	RefSeq	gene	NA	NA	GeneID:2540075	Gene	rip1	protein_coding	SPBC16H5.06	NA	NA	NA	NA	NA	-1.83395	6.91007	710.919	6.59109e-16	2.76002e-13
518	SPBC1703.13c	RefSeq	gene	NA	NA	GeneID:2539652	Gene	NA	protein_coding	SPBC1703.13c	NA	NA	NA	NA	NA	-1.75713	7.35206	430.757	5.03785e-13	6.3686e-11
719	SPCC737.02c	RefSeq	gene	NA	NA	GeneID:2539439	Gene	qcr7	protein_coding	SPCC737.02c	NA	NA	NA	NA	NA	-1.60548	7.00765	843.25	1.46854e-16	7.56861e-14
345	SPNCRNA.1312	RefSeq	gene	NA	NA	GeneID:14217641	Gene	NA	misc_RNA	SPNCRNA.1312	NA	NA	NA	NA	NA	-1.52587	2.17712	78.387	5.67102e-08	1.15939e-06
750	SPCC70.02c	RefSeq	gene	NA	NA	GeneID:2539524	Gene	NA	protein_coding	SPCC70.02c	NA	NA	NA	NA	NA	-1.49514	5.24237	463.472	2.75852e-14	5.77566e-12
461	SPBP23A10.15c	RefSeq	gene	NA	NA	GeneID:2541300	Gene	qcr1	protein_coding	SPBP23A10.15c	NA	NA	mas1	NA	NA	-1.47113	8.10808	519.31	1.0268e-14	2.54799e-12
464	SPBC29A3.18	RefSeq	gene	NA	NA	GeneID:2540456	Gene	cyt1	protein_coding	SPBC29A3.18	NA	NA	NA	NA	NA	-1.3747	7.43155	491.686	1.65166e-14	3.68872e-12
566	SPBC1604.07	RefSeq	gene	NA	NA	GeneID:2539732	Gene	atp4	protein_coding	SPBC1604.07	NA	NA	NA	NA	NA	-1.30413	7.10491	351.58	2.98954e-13	4.26168e-11
709	SPCC1442.05c	RefSeq	gene	NA	NA	GeneID:2538857	Gene	NA	protein_coding	SPCC1442.05c	NA	NA	NA	NA	NA	-1.27041	5.25684	152.284	1.0562e-09	4.27716e-08
683	SPCC338.10c	RefSeq	gene	NA	NA	GeneID:2538862	Gene	cox5	protein_coding	SPCC338.10c	NA	NA	NA	NA	NA	-1.26432	7.06961	388.727	1.26114e-13	2.06088e-11
66	SPAC222.12c	RefSeq	gene	NA	NA	GeneID:2541927	Gene	atp2	protein_coding	SPAC222.12c	NA	NA	NA	NA	NA	-1.25043	9.57568	202.664	3.13372e-11	2.14244e-09
420	SPBC1306.01c	RefSeq	gene	NA	NA	GeneID:2539776	Gene	NA	protein_coding	SPBC1306.01c	NA	NA	NA	NA	NA	-1.24667	6.42471	306.378	9.69082e-13	1.08214e-10
141	SPAC4G9.20c	RefSeq	gene	NA	NA	GeneID:2543680	Gene	NA	protein_coding	SPAC4G9.20c	NA	NA	NA	NA	NA	-1.24578	5.77209	192.821	1.23481e-10	7.19413e-09
53	SPNCRNA.679	RefSeq	gene	NA	NA	GeneID:14217976	Gene	NA	misc_RNA	SPNCRNA.679	NA	NA	NA	NA	NA	-1.23335	2.73315	62.9128	2.79017e-07	4.40899e-06
7	SPAC977.17	RefSeq	gene	NA	NA	GeneID:2543301	Gene	NA	protein_coding	SPAC977.17	NA	NA	NA	NA	NA	-1.22554	4.60006	104.876	1.59868e-08	4.11968e-07
259	SPAC27D7.03c	RefSeq	gene	NA	NA	GeneID:2542080	Gene	mei2	protein_coding	SPAC27D7.03c	NA	NA	NA	NA	NA	-1.22117	3.05339	84.1086	3.35757e-08	7.67773e-07
108	SPAC1002.17c	RefSeq	gene	NA	NA	GeneID:2543260	Gene	urg2	protein_coding	SPAC1002.17c	NA	NA	NA	NA	NA	-1.19957	6.19906	50.3759	0.000108	0.000578419
1	SPAC212.11	RefSeq	gene	NA	NA	GeneID:2541932	Gene	tlh1	protein_coding	SPAC212.11	TRUE	NA	NA	NA	NA	-1.17622	2.5456	31.3675	3.92942e-05	0.000252175
334	SPBC1348.08c	RefSeq	gene	NA	NA	GeneID:2541886	Gene	NA	protein_coding	SPBC1348.08c	TRUE	NA	NA	NA	NA	-1.17368	1.27542	27.0097	6.09406e-05	0.00036197
618	SPCC613.10	RefSeq	gene	NA	NA	GeneID:2538983	Gene	qcr2	protein_coding	SPCC613.10	NA	NA	NA	NA	NA	-1.14348	6.91296	376.749	1.65098e-13	2.51398e-11
215	SPAC15A10.17	RefSeq	gene	NA	NA	GeneID:14218261	Gene	coa2	protein_coding	SPAC15A10.17	TRUE	NA	new5	NA	NA	-1.12704	4.53074	140.72	6.158e-10	2.67913e-08
3	SPAC977.07c	RefSeq	gene	NA	NA	GeneID:2543047	Gene	NA	protein_coding	SPAC977.07c	TRUE	NA	NA	NA	NA	-1.11253	1.27103	23.1217	0.00014119	0.000723774
332	SPAC750.08c	RefSeq	gene	NA	NA	GeneID:2542710	Gene	NA	protein_coding	SPAC750.08c	TRUE	NA	NA	NA	NA	-1.10812	0.429016	12.9117	0.0020811	0.00691293
614	SPBCPT2R1.08c	RefSeq	gene	NA	NA	GeneID:5802845	Gene	tlh2	protein_coding	SPBCPT2R1.08c	TRUE	NA	NA	NA	NA	-1.10554	2.69975	32.8733	2.72585e-05	0.0001877
729	SPCC1739.09c	RefSeq	gene	NA	NA	GeneID:2538807	Gene	cox13	protein_coding	SPCC1739.09c	NA	NA	NA	NA	NA	-1.09835	7.79116	263.168	3.51788e-12	3.27359e-10
536	SPBC776.15c	RefSeq	gene	NA	NA	GeneID:2541170	Gene	kgd2	protein_coding	SPBC776.15c	NA	NA	NA	NA	NA	-1.08748	6.86226	263.544	3.47574e-12	3.27359e-10
491	SPBC29A10.13	RefSeq	gene	NA	NA	GeneID:2540446	Gene	atp7	protein_coding	SPBC29A10.13	NA	NA	NA	NA	NA	-1.07528	6.90221	314.181	7.82126e-13	8.99023e-11
652	SPCC1020.09	RefSeq	gene	NA	NA	GeneID:2539303	Gene	gnr1	protein_coding	SPCC1020.09	NA	NA	NA	NA	NA	-1.06583	3.71111	97.7662	1.07408e-08	3.02366e-07
27	SPAC5H10.07	RefSeq	gene	NA	NA	GeneID:2542699	Gene	NA	protein_coding	SPAC5H10.07	TRUE	NA	NA	NA	NA	-1.06364	1.585	27.0505	6.04303e-05	0.000359257
110	SPAC1002.19	RefSeq	gene	NA	NA	GeneID:2543259	Gene	urg1	protein_coding	SPAC1002.19	NA	NA	NA	NA	NA	-1.05558	5.71691	22.2572	0.00213833	0.00706798
704	SPCC191.07	RefSeq	gene	NA	NA	GeneID:2539146	Gene	cyc1	protein_coding	SPCC191.07	NA	NA	NA	NA	NA	-1.03872	8.75842	213.65	2.02086e-11	1.45589e-09
390	SPBC947.15c	RefSeq	gene	NA	NA	GeneID:2540211	Gene	NA	protein_coding	SPBC947.15c	NA	NA	NA	NA	NA	-1.02429	6.51075	238.448	8.07009e-12	6.36113e-10
625	SPCC1235.17	RefSeq	gene	NA	NA	GeneID:14217332	Gene	NA	protein_coding	SPCC1235.17	NA	NA	NA	NA	NA	-1.01437	3.29671	90.6371	1.91232e-08	4.81676e-07
539	SPBC25H2.09	RefSeq	gene	NA	NA	GeneID:2540563	Gene	NA	protein_coding	SPBC25H2.09	NA	NA	NA	NA	NA	-1.00647	4.62858	123.674	1.72214e-09	6.41019e-08
236	SPAC19G12.05	RefSeq	gene	NA	NA	GeneID:2542456	Gene	NA	protein_coding	SPAC19G12.05	NA	NA	NA	NA	NA	-0.999374	6.54757	283.919	1.85075e-12	1.90769e-10
609	SPBPB2B2.07c	RefSeq	gene	NA	NA	GeneID:2541406	Gene	NA	protein_coding	SPBPB2B2.07c	TRUE	NA	NA	NA	NA	-0.995234	-0.379867	7.36391	0.0142427	0.0346877
463	SPBC29A3.11c	RefSeq	gene	NA	NA	GeneID:2540397	Gene	NA	protein_coding	SPBC29A3.11c	NA	NA	NA	NA	NA	-0.99133	5.15735	137.536	7.39715e-10	3.13676e-08
335	SPBC1348.14c	RefSeq	gene	NA	NA	GeneID:2541736	Gene	ght7	protein_coding	SPBC1348.14c	NA	NA	SPBPB8B6.01c	NA	NA	-0.982741	0.0421324	10.0284	0.00534412	0.0152819
617	SPCC757.09c	RefSeq	gene	NA	NA	GeneID:2539434	Gene	rnc1	protein_coding	SPCC757.09c	TRUE	NA	NA	NA	NA	-0.979313	6.73224	182.85	7.33029e-11	4.50577e-09
731	SPCPB1C11.01	RefSeq	gene	NA	NA	GeneID:2539332	Gene	amt1	protein_coding	SPCPB1C11.01	NA	NA	NA	NA	NA	-0.976441	5.11792	63.9014	1.6144e-06	1.80878e-05
758	SPNCRNA.1299	RefSeq	gene	NA	NA	GeneID:14217305	Gene	NA	misc_RNA	SPNCRNA.1299	NA	NA	NA	NA	NA	-0.973228	4.35753	26.597	0.000383453	0.00165965
308	SPAC14C4.14	RefSeq	gene	NA	NA	GeneID:2541526	Gene	atp1	protein_coding	SPAC14C4.14	NA	NA	NA	NA	NA	-0.968638	8.46903	184.519	6.80202e-11	4.29939e-09
116	SPAC110.01	RefSeq	gene	NA	NA	GeneID:2541715	Gene	ppk1	protein_coding	SPAC110.01	NA	NA	SPAC140.05	NA	NA	-0.968131	5.06255	123.698	1.71953e-09	6.41019e-08
276	SPAC1782.07	RefSeq	gene	NA	NA	GeneID:2542357	Gene	qcr8	protein_coding	SPAC1782.07	NA	NA	NA	NA	NA	-0.964865	8.04281	218.642	1.667e-11	1.24099e-09
528	SPBC13E7.04	RefSeq	gene	NA	NA	GeneID:2540185	Gene	atp16	protein_coding	SPBC13E7.04	NA	NA	NA	NA	NA	-0.958959	7.44632	314.56	7.74135e-13	8.99023e-11
444	SPBC2F12.17	RefSeq	gene	NA	NA	GeneID:14217582	Gene	cox7	protein_coding	SPBC2F12.17	TRUE	NA	NA	NA	NA	-0.955176	5.90588	103.922	2.02806e-08	5.05129e-07
531	SPBC1778.04	RefSeq	gene	NA	NA	GeneID:2540044	Gene	spo6	protein_coding	SPBC1778.04	NA	NA	NA	NA	NA	-0.936473	1.96921	25.6313	8.13452e-05	0.000458379
336	SPBPB8B6.02c	RefSeq	gene	NA	NA	GeneID:3361185	Gene	NA	protein_coding	SPBPB8B6.02c	NA	NA	NA	NA	NA	-0.932037	1.11029	20.2249	0.000279437	0.00127276
397	SPBC530.10c	RefSeq	gene	NA	NA	GeneID:2540900	Gene	anc1	protein_coding	SPBC530.10c	NA	NA	NA	NA	NA	-0.914962	9.06607	107.24	5.26284e-09	1.66326e-07
708	SPCC1442.03	RefSeq	gene	NA	NA	GeneID:2538899	Gene	NA	protein_coding	SPCC1442.03	NA	NA	NA	NA	NA	-0.91034	5.43808	87.7652	5.6091e-08	1.15279e-06
723	SPCC18.18c	RefSeq	gene	NA	NA	GeneID:2539345	Gene	fum1	protein_coding	SPCC18.18c	NA	NA	SPCC290.01c	NA	NA	-0.899375	7.06745	160.363	2.1436e-10	1.11527e-08
695	SPCC777.09c	RefSeq	gene	NA	NA	GeneID:2538726	Gene	arg1	protein_coding	SPCC777.09c	NA	NA	NA	NA	NA	-0.898859	8.50463	170.989	1.27054e-10	7.33848e-09
418	SPBC409.08	RefSeq	gene	NA	NA	GeneID:2541015	Gene	NA	protein_coding	SPBC409.08	NA	NA	NA	NA	NA	-0.896364	7.03738	130.993	2.81938e-09	9.88996e-08
95	SPAC343.10	RefSeq	gene	NA	NA	GeneID:2543105	Gene	met11	protein_coding	SPAC343.10	NA	NA	mthfr2	NA	NA	-0.884524	6.12371	142.539	5.55496e-10	2.44857e-08
115	SPAC110.05	RefSeq	gene	NA	NA	GeneID:14218061	Gene	NA	protein_coding	SPAC110.05	NA	NA	NA	NA	NA	-0.880853	2.93741	44.213	3.08349e-06	3.05161e-05
597	SPBC16C6.08c	RefSeq	gene	NA	NA	GeneID:2540140	Gene	qcr6	protein_coding	SPBC16C6.08c	NA	NA	NA	NA	NA	-0.880173	7.56084	32.4938	0.000469313	0.00197388
741	SPCC1840.06	RefSeq	gene	NA	NA	GeneID:2539241	Gene	atp5	protein_coding	SPCC1840.06	NA	NA	NA	NA	NA	-0.876602	7.01369	254.222	4.70948e-12	4.15178e-10
251	SPAC23D3.12	RefSeq	gene	NA	NA	GeneID:2541484	Gene	NA	protein_coding	SPAC23D3.12	NA	NA	NA	NA	NA	-0.873394	7.17126	49.7257	3.94603e-05	0.000252516
581	SPBC1347.11	RefSeq	gene	NA	NA	GeneID:2540136	Gene	sro1	protein_coding	SPBC1347.11	NA	NA	NA	NA	NA	-0.872391	6.32024	183.969	6.97131e-11	4.3248e-09
416	SPBC1734.13	RefSeq	gene	NA	NA	GeneID:2539839	Gene	atp3	protein_coding	SPBC1734.13	NA	NA	NA	NA	NA	-0.872138	7.61764	242.218	7.07428e-12	5.76337e-10
87	SPAC9.10	RefSeq	gene	NA	NA	GeneID:2543578	Gene	thi9	protein_coding	SPAC9.10	NA	NA	NA	NA	NA	-0.868516	5.72047	159.12	2.28348e-10	1.15904e-08
51	SPAC1296.02	RefSeq	gene	NA	NA	GeneID:2543025	Gene	cox4	protein_coding	SPAC1296.02	NA	NA	NA	NA	NA	-0.865462	6.80639	187.354	5.99926e-11	3.86491e-09
570	SPNCRNA.111	RefSeq	gene	NA	NA	GeneID:5802827	Gene	NA	misc_RNA	SPNCRNA.111	NA	NA	NA	NA	NA	-0.863998	5.7161	180.04	8.32515e-11	5.07077e-09
575	SPBC215.08c	RefSeq	gene	NA	NA	GeneID:2540729	Gene	arg4	protein_coding	SPBC215.08c	NA	NA	NA	NA	NA	-0.861231	7.97665	132.827	9.77009e-10	4.04072e-08
497	SPNCRNA.1534	RefSeq	gene	NA	NA	GeneID:14217635	Gene	NA	misc_RNA	SPNCRNA.1534	NA	NA	NA	NA	NA	-0.858597	1.18422	15.0811	0.00109085	0.00399164
571	SPBC32C12.02	RefSeq	gene	NA	NA	GeneID:2540258	Gene	ste11	protein_coding	SPBC32C12.02	NA	NA	stex	NA	NA	-0.853722	3.51139	32.1723	3.0586e-05	0.000206579
637	SPCC594.05c	RefSeq	gene	NA	NA	GeneID:2539023	Gene	spf1	protein_coding	SPCC594.05c	NA	NA	spp1	NA	NA	-0.830557	3.46034	16.5572	0.0015691	0.00542186
327	SPAC186.01	RefSeq	gene	NA	NA	GeneID:2542453	Gene	NA	protein_coding	SPAC186.01	NA	NA	NA	NA	NA	-0.828651	2.82267	28.6047	4.41272e-05	0.000277087
735	SPCC1620.08	RefSeq	gene	NA	NA	GeneID:2539168	Gene	NA	protein_coding	SPCC1620.08	NA	NA	NA	NA	NA	-0.82266	6.26435	126.116	1.47517e-09	5.64779e-08
86	SPAC9.09	RefSeq	gene	NA	NA	GeneID:2543585	Gene	met26	protein_coding	SPAC9.09	NA	NA	NA	NA	NA	-0.816844	11.115	53.1458	9.02871e-07	1.15443e-05
426	SPBC3D6.03c	RefSeq	gene	NA	NA	GeneID:2540985	Gene	trz2	protein_coding	SPBC3D6.03c	NA	NA	sptrz2	NA	NA	-0.814035	4.92171	109.501	4.47495e-09	1.47695e-07
648	SPCC16C4.02c	RefSeq	gene	NA	NA	GeneID:2538903	Gene	NA	protein_coding	SPCC16C4.02c	NA	NA	NA	NA	NA	-0.812185	5.47354	89.5779	2.09025e-08	5.14878e-07
164	SPAC1B2.04	RefSeq	gene	NA	NA	GeneID:2542493	Gene	cox6	protein_coding	SPAC1B2.04	NA	NA	NA	NA	NA	-0.805291	7.02467	195.586	4.20654e-11	2.76312e-09
42	SPAC227.03c	RefSeq	gene	NA	NA	GeneID:2541928	Gene	NA	protein_coding	SPAC227.03c	NA	NA	NA	NA	NA	-0.802631	4.47482	97.5125	1.09567e-08	3.05875e-07
702	SPCC191.03c	RefSeq	gene	NA	NA	GeneID:2539193	Gene	NA	protein_coding	SPCC191.03c	TRUE	NA	NA	NA	NA	-0.795969	4.34535	40.2531	8.80139e-06	7.22663e-05
399	SPBC36.01c	RefSeq	gene	NA	NA	GeneID:2540934	Gene	NA	protein_coding	SPBC36.01c	NA	NA	NA	NA	NA	-0.795683	5.32984	98.3154	1.02893e-08	2.92112e-07
478	SPBC12D12.05c	RefSeq	gene	NA	NA	GeneID:2539713	Gene	NA	protein_coding	SPBC12D12.05c	NA	NA	NA	NA	NA	-0.793478	5.88537	127.589	1.34544e-09	5.21067e-08
546	SPBC2G2.08	RefSeq	gene	NA	NA	GeneID:2540300	Gene	ade9	protein_coding	SPBC2G2.08	NA	NA	NA	NA	NA	-0.787237	7.47362	157.541	2.47608e-10	1.23804e-08
564	SPBC1604.11	RefSeq	gene	NA	NA	GeneID:2539609	Gene	atp17	protein_coding	SPBC1604.11	NA	NA	NA	NA	NA	-0.769775	6.81925	145.252	4.77333e-10	2.1609e-08
76	SPAC22A12.06c	RefSeq	gene	NA	NA	GeneID:2541420	Gene	NA	protein_coding	SPAC22A12.06c	NA	NA	NA	NA	NA	-0.765316	5.94268	170.23	1.31755e-10	7.481e-09
90	SPRRNA.53	RefSeq	gene	NA	NA	GeneID:14218082	Gene	NA	rRNA	SPRRNA.53	NA	NA	NA	NA	NA	-0.762649	2.00576	10.195	0.00551168	0.0156745
462	SPBC29A3.10c	RefSeq	gene	NA	NA	GeneID:2540599	Gene	atp14	protein_coding	SPBC29A3.10c	NA	NA	NA	NA	NA	-0.762523	6.99615	138.72	6.90687e-10	2.94752e-08
496	SPBC2G5.06c	RefSeq	gene	NA	NA	GeneID:2540326	Gene	hmt2	protein_coding	SPBC2G5.06c	NA	NA	cad1	NA	NA	-0.751592	7.80178	94.6804	1.92944e-08	4.84167e-07
655	SPCC1393.08	RefSeq	gene	NA	NA	GeneID:2538884	Gene	NA	protein_coding	SPCC1393.08	NA	NA	NA	NA	NA	-0.748636	7.11621	17.7073	0.00370616	0.0111903
333	SPBC1348.05	RefSeq	gene	NA	NA	GeneID:2542935	Gene	NA	protein_coding	SPBC1348.05	TRUE	NA	NA	NA	NA	-0.74838	1.72948	10.9273	0.00393679	0.011791
640	SPCC4G3.16	RefSeq	gene	NA	NA	GeneID:2539515	Gene	NA	protein_coding	SPCC4G3.16	NA	NA	NA	NA	NA	-0.741104	2.74149	15.073	0.00127555	0.00454342
6	SPAC977.16c	RefSeq	gene	NA	NA	GeneID:2541810	Gene	dak2	protein_coding	SPAC977.16c	TRUE	NA	NA	NA	NA	-0.739642	4.00187	37.6397	8.59897e-06	7.10396e-05
551	SPBC1105.03c	RefSeq	gene	NA	NA	GeneID:2539752	Gene	mrpl16	protein_coding	SPBC1105.03c	NA	NA	NA	NA	NA	-0.723374	5.69393	131.57	1.05392e-09	4.27716e-08
109	SPAC1002.18	RefSeq	gene	NA	NA	GeneID:2543261	Gene	urg3	protein_coding	SPAC1002.18	NA	NA	NA	NA	NA	-0.723314	6.81284	84.7116	5.67583e-08	1.15939e-06
266	SPNCRNA.1000	RefSeq	gene	NA	NA	GeneID:14218254	Gene	NA	misc_RNA	SPNCRNA.1000	NA	NA	NA	NA	NA	-0.717608	0.489549	6.36656	0.0212683	0.0484852
304	SPAPJ691.03	RefSeq	gene	NA	NA	GeneID:2543313	Gene	NA	protein_coding	SPAPJ691.03	NA	NA	NA	NA	NA	-0.716796	6.1586	145.293	4.76265e-10	2.1609e-08
592	SPBC14F5.05c	RefSeq	gene	NA	NA	GeneID:2539943	Gene	sam1	protein_coding	SPBC14F5.05c	NA	NA	NA	NA	NA	-0.715222	10.3179	33.5626	1.80876e-05	0.000133613
598	SPBC16C6.12c	RefSeq	gene	NA	NA	GeneID:2540034	Gene	NA	protein_coding	SPBC16C6.12c	NA	NA	NA	NA	NA	-0.712307	6.04721	74.468	9.0075e-08	1.74423e-06
222	SPNCRNA.234	RefSeq	gene	NA	NA	GeneID:9407190	Gene	NA	misc_RNA	SPNCRNA.234	NA	NA	NA	NA	NA	-0.710676	0.46755	6.47221	0.020363	0.0467874
26	SPAC5H10.06c	RefSeq	gene	NA	NA	GeneID:2542714	Gene	adh4	protein_coding	SPAC5H10.06c	NA	NA	NA	NA	NA	-0.709486	6.00138	113.239	3.44391e-09	1.18525e-07
376	SPBC106.08c	RefSeq	gene	NA	NA	GeneID:2540107	Gene	mug2	protein_coding	SPBC106.08c	NA	NA	NA	NA	NA	-0.708297	3.16267	39.0938	6.78281e-06	5.8812e-05
446	SPBC9B6.04c	RefSeq	gene	NA	NA	GeneID:2540210	Gene	tuf1	protein_coding	SPBC9B6.04c	NA	NA	NA	NA	NA	-0.708238	7.57235	30.0123	0.000345103	0.00152935
402	SPBC36.10	RefSeq	gene	NA	NA	GeneID:2540922	Gene	NA	protein_coding	SPBC36.10	NA	NA	NA	NA	NA	-0.70471	5.89573	100.868	8.44986e-09	2.48307e-07
555	SPNCRNA.1618	RefSeq	gene	NA	NA	GeneID:14217785	Gene	NA	misc_RNA	SPNCRNA.1618	NA	NA	NA	NA	NA	-0.704507	3.16815	24.8149	9.69627e-05	0.000531194
188	SPAC24C9.12c	RefSeq	gene	NA	NA	GeneID:2542651	Gene	NA	protein_coding	SPAC24C9.12c	NA	NA	NA	NA	NA	-0.703035	9.91259	41.9411	4.33773e-06	4.02301e-05
579	SPBC1347.02	RefSeq	gene	NA	NA	GeneID:2539812	Gene	fkbp39	protein_coding	SPBC1347.02	NA	NA	NA	NA	NA	-0.701076	9.263	56.6994	5.7842e-07	8.09063e-06
198	SPAPB1E7.07	RefSeq	gene	NA	NA	GeneID:2543509	Gene	glt1	protein_coding	SPAPB1E7.07	NA	NA	NA	NA	NA	-0.698273	8.0462	25.4122	0.000680756	0.00269089
68	SPAC821.09	RefSeq	gene	NA	NA	GeneID:2543379	Gene	eng1	protein_coding	SPAC821.09	NA	NA	NA	NA	NA	-0.696291	8.32839	106.789	5.43791e-09	1.70252e-07
427	SPBC27B12.03c	RefSeq	gene	NA	NA	GeneID:3361266	Gene	erg32	protein_coding	SPBC27B12.03c	NA	NA	NA	NA	NA	-0.693367	6.08475	105.458	5.99312e-09	1.85041e-07
544	SPBC17D1.06	RefSeq	gene	NA	NA	GeneID:2540213	Gene	dbp3	protein_coding	SPBC17D1.06	TRUE	NA	NA	NA	NA	-0.692716	8.20668	132.933	9.70846e-10	4.04017e-08
256	SPAC9E9.03	RefSeq	gene	NA	NA	GeneID:2543296	Gene	leu2	protein_coding	SPAC9E9.03	NA	NA	NA	NA	NA	-0.692217	8.87635	77.3363	6.26539e-08	1.26822e-06
31	SPAC13G6.06c	RefSeq	gene	NA	NA	GeneID:2542828	Gene	gcv2	protein_coding	SPAC13G6.06c	NA	NA	NA	NA	NA	-0.687092	6.989	82.7537	5.35019e-08	1.11324e-06
638	SPCC1682.01	RefSeq	gene	NA	NA	GeneID:2539153	Gene	qcr9	protein_coding	SPCC1682.01	NA	NA	NA	NA	NA	-0.682135	7.06685	128.748	1.25226e-09	4.92974e-08
445	SPBC2F12.10	RefSeq	gene	NA	NA	GeneID:2540365	Gene	NA	protein_coding	SPBC2F12.10	NA	NA	NA	NA	NA	-0.677914	5.72146	100.532	8.67013e-09	2.52321e-07
62	SPRRNA.12	RefSeq	gene	NA	NA	GeneID:5802863	Gene	NA	rRNA	SPRRNA.12	NA	NA	NA	NA	NA	-0.676201	2.17528	11.157	0.00364739	0.0110327
533	SPBC4C3.05c	RefSeq	gene	NA	NA	GeneID:2540873	Gene	nuc1	protein_coding	SPBC4C3.05c	NA	NA	rpa1	NA	NA	-0.674748	8.34181	118.635	2.39066e-09	8.65808e-08
196	SPAC6G10.08	RefSeq	gene	NA	NA	GeneID:2542598	Gene	idp1	protein_coding	SPAC6G10.08	NA	NA	NA	NA	NA	-0.674626	7.7901	88.4338	2.30337e-08	5.61186e-07
243	SPAC25B8.13c	RefSeq	gene	NA	NA	GeneID:2542728	Gene	isp7	protein_coding	SPAC25B8.13c	NA	NA	NA	NA	NA	-0.674139	5.66937	49.432	2.78222e-06	2.80736e-05
647	SPCC1183.07	RefSeq	gene	NA	NA	GeneID:2538897	Gene	NA	protein_coding	SPCC1183.07	NA	NA	NA	NA	NA	-0.670231	8.17774	107.558	5.14338e-09	1.64098e-07
98	SPAC343.16	RefSeq	gene	NA	NA	GeneID:2542867	Gene	lys2	protein_coding	SPAC343.16	TRUE	NA	NA	NA	NA	-0.66856	8.25426	87.0846	2.58632e-08	6.1887e-07
751	SPCC70.03c	RefSeq	gene	NA	NA	GeneID:2539452	Gene	NA	protein_coding	SPCC70.03c	NA	NA	NA	NA	NA	-0.667643	7.26243	105.818	5.83676e-09	1.8189e-07
659	SPCPB16A4.03c	RefSeq	gene	NA	NA	GeneID:2539569	Gene	ade10	protein_coding	SPCPB16A4.03c	NA	NA	NA	NA	NA	-0.667472	8.44328	74.3713	8.35137e-08	1.63132e-06
667	SPCC1259.05c	RefSeq	gene	NA	NA	GeneID:2539086	Gene	cox9	protein_coding	SPCC1259.05c	NA	NA	NA	NA	NA	-0.652258	6.51737	87.6649	2.46015e-08	5.95055e-07
275	SPAPYUG7.06	RefSeq	gene	NA	NA	GeneID:2542933	Gene	mug67	protein_coding	SPAPYUG7.06	NA	NA	NA	NA	NA	-0.650196	1.60153	9.09767	0.00742569	0.0200452
482	SPRRNA.40	RefSeq	gene	NA	NA	GeneID:9407146	Gene	NA	rRNA	SPRRNA.40	NA	NA	NA	NA	NA	-0.649549	3.25854	10.0978	0.00732849	0.0198067
241	SPAC26H5.11	RefSeq	gene	NA	NA	GeneID:2542692	Gene	mug56	protein_coding	SPAC26H5.11	NA	NA	NA	NA	NA	-0.649313	6.20499	117.437	2.5891e-09	9.22712e-08
514	SPBP4H10.08	RefSeq	gene	NA	NA	GeneID:2541331	Gene	qcr10	protein_coding	SPBP4H10.08	NA	NA	NA	NA	NA	-0.648153	6.47865	110.694	4.11262e-09	1.38465e-07
146	SPAC17G8.06c	RefSeq	gene	NA	NA	GeneID:2542155	Gene	NA	protein_coding	SPAC17G8.06c	NA	NA	NA	NA	NA	-0.643014	9.3119	49.742	1.41364e-06	1.633e-05
503	SPBC4F6.13c	RefSeq	gene	NA	NA	GeneID:2540888	Gene	NA	protein_coding	SPBC4F6.13c	NA	NA	NA	NA	NA	-0.642974	7.61643	117.883	2.51315e-09	9.00433e-08
447	SPBC3H7.14	RefSeq	gene	NA	NA	GeneID:2540942	Gene	mug176	protein_coding	SPBC3H7.14	NA	NA	NA	NA	NA	-0.642937	5.19796	57.0048	5.57266e-07	7.87696e-06
107	SPNCRNA.763	RefSeq	gene	NA	NA	GeneID:14218185	Gene	NA	misc_RNA	SPNCRNA.763	NA	NA	NA	NA	NA	-0.642922	2.77184	16.2199	0.000791704	0.00304676
289	SPAC1B3.16c	RefSeq	gene	NA	NA	GeneID:2542518	Gene	vht1	protein_coding	SPAC1B3.16c	NA	NA	NA	NA	NA	-0.641927	8.01584	127.741	1.33282e-09	5.19181e-08
438	SPBC19C2.05	RefSeq	gene	NA	NA	GeneID:2540580	Gene	ran1	protein_coding	SPBC19C2.05	NA	NA	pat1	NA	NA	-0.640943	3.90461	28.9659	4.10821e-05	0.000260654
396	SPNCRNA.1384	RefSeq	gene	NA	NA	GeneID:14217656	Gene	NA	misc_RNA	SPNCRNA.1384	NA	NA	NA	NA	NA	-0.640617	1.24083	8.62042	0.00883712	0.0232282
642	SPCC364.07	RefSeq	gene	NA	NA	GeneID:2539490	Gene	NA	protein_coding	SPCC364.07	NA	NA	NA	NA	NA	-0.639642	7.81314	62.8949	4.95868e-07	7.28578e-06
329	SPAC186.05c	RefSeq	gene	NA	NA	GeneID:2542574	Gene	NA	protein_coding	SPAC186.05c	NA	NA	NA	NA	NA	-0.638326	2.97245	26.9856	6.12446e-05	0.000362811
125	SPAC3C7.08c	RefSeq	gene	NA	NA	GeneID:2543082	Gene	elf1	protein_coding	SPAC3C7.08c	NA	NA	NA	NA	NA	-0.637975	8.24262	116.497	2.75784e-09	9.77646e-08
473	SPRRNA.34	RefSeq	gene	NA	NA	GeneID:9406965	Gene	NA	rRNA	SPRRNA.34	NA	NA	NA	NA	NA	-0.636955	1.63305	9.86509	0.00565621	0.0160104
359	SPBC660.14	RefSeq	gene	NA	NA	GeneID:2540885	Gene	mik1	protein_coding	SPBC660.14	NA	NA	NA	NA	NA	-0.633216	5.22779	55.2592	6.90974e-07	9.27701e-06
720	SPCC737.08	RefSeq	gene	NA	NA	GeneID:2539491	Gene	NA	protein_coding	SPCC737.08	NA	NA	NA	NA	NA	-0.632867	7.14984	138.931	6.82299e-10	2.93039e-08
428	SPBC8D2.06	RefSeq	gene	NA	NA	GeneID:2541245	Gene	irs1	protein_coding	SPBC8D2.06	NA	NA	NA	NA	NA	-0.631877	8.53817	89.648	2.07791e-08	5.13727e-07
725	SPCC290.04	RefSeq	gene	NA	NA	GeneID:2539242	Gene	ams2	protein_coding	SPCC290.04	NA	NA	SPCC4F11.01	NA	NA	-0.629945	5.89663	57.5179	5.46176e-07	7.75292e-06
715	SPCC1223.08c	RefSeq	gene	NA	NA	GeneID:2539048	Gene	dfr1	protein_coding	SPCC1223.08c	NA	NA	NA	NA	NA	-0.627749	8.16197	83.9005	3.42041e-08	7.76839e-07
50	SPAC22F3.07c	RefSeq	gene	NA	NA	GeneID:2541878	Gene	atp20	protein_coding	SPAC22F3.07c	NA	NA	NA	NA	NA	-0.626818	6.97142	104.367	6.49541e-09	1.97057e-07
429	SPBC8D2.18c	RefSeq	gene	NA	NA	GeneID:2541218	Gene	NA	protein_coding	SPBC8D2.18c	NA	NA	NA	NA	NA	-0.626752	10.0099	35.3873	1.25797e-05	9.76642e-05
657	SPCC1393.10	RefSeq	gene	NA	NA	GeneID:2538731	Gene	ctr4	protein_coding	SPCC1393.10	NA	NA	NA	NA	NA	-0.625422	8.31822	91.851	1.72882e-08	4.40422e-07
706	SPCC1450.07c	RefSeq	gene	NA	NA	GeneID:2539033	Gene	NA	protein_coding	SPCC1450.07c	NA	NA	NA	NA	NA	-0.623356	4.59615	56.109	6.21885e-07	8.48601e-06
417	SPBC1709.02c	RefSeq	gene	NA	NA	GeneID:2540197	Gene	vrs1	protein_coding	SPBC1709.02c	NA	NA	vas1	NA	NA	-0.62208	8.9495	70.3656	1.25024e-07	2.27008e-06
170	SPACUNK4.10	RefSeq	gene	NA	NA	GeneID:2542594	Gene	NA	protein_coding	SPACUNK4.10	NA	NA	NA	NA	NA	-0.616404	7.36653	108.83	4.69427e-09	1.52678e-07
102	SPAC664.15	RefSeq	gene	NA	NA	GeneID:3361526	Gene	caf4	protein_coding	SPAC664.15	NA	NA	NA	NA	NA	-0.616347	4.92101	61.0041	3.46876e-07	5.33044e-06
319	SPAC1039.01	RefSeq	gene	NA	NA	GeneID:2542956	Gene	NA	protein_coding	SPAC1039.01	NA	NA	NA	NA	NA	-0.615468	5.27515	55.2436	6.92314e-07	9.27701e-06
409	SPBP35G2.07	RefSeq	gene	NA	NA	GeneID:2541345	Gene	ilv1	protein_coding	SPBP35G2.07	NA	NA	NA	NA	NA	-0.614989	8.30997	80.3182	4.73514e-08	9.98694e-07
424	SPBC651.01c	RefSeq	gene	NA	NA	GeneID:2541126	Gene	nog1	protein_coding	SPBC651.01c	NA	NA	SPBC725.18c	NA	NA	-0.613026	8.35301	95.5152	1.28355e-08	3.4262e-07
74	SPAC56F8.10	RefSeq	gene	NA	NA	GeneID:2542993	Gene	met9	protein_coding	SPAC56F8.10	NA	NA	met5	NA	NA	-0.611726	7.04509	84.56	3.22569e-08	7.53036e-07
728	SPCC1739.02c	RefSeq	gene	NA	NA	GeneID:2538941	Gene	mrpl22	protein_coding	SPCC1739.02c	NA	NA	NA	NA	NA	-0.611508	5.87298	69.5539	1.35983e-07	2.42956e-06
550	SPBC1105.01	RefSeq	gene	NA	NA	GeneID:3361337	Gene	rrp12	protein_coding	SPBC1105.01	NA	NA	SPBPB7E8.03	NA	NA	-0.608009	6.35225	81.0485	4.42707e-08	9.50684e-07
71	SPAC23C4.06c	RefSeq	gene	NA	NA	GeneID:2541945	Gene	NA	protein_coding	SPAC23C4.06c	NA	NA	NA	NA	NA	-0.607834	6.42586	115.011	3.04982e-09	1.06426e-07
29	SPAC5H10.12c	RefSeq	gene	NA	NA	GeneID:2541724	Gene	NA	protein_coding	SPAC5H10.12c	NA	NA	NA	NA	NA	-0.606697	6.19347	45.5164	4.60545e-06	4.24354e-05
612	SPNCRNA.1697	RefSeq	gene	NA	NA	GeneID:14217694	Gene	NA	misc_RNA	SPNCRNA.1697	NA	NA	NA	NA	NA	-0.605962	1.59928	7.79921	0.0120323	0.0301061
466	SPBC23G7.08c	RefSeq	gene	NA	NA	GeneID:2540635	Gene	rga7	protein_coding	SPBC23G7.08c	NA	NA	NA	NA	NA	-0.604904	5.44661	48.7163	1.62547e-06	1.81814e-05
560	SPBP8B7.20c	RefSeq	gene	NA	NA	GeneID:2541274	Gene	NA	protein_coding	SPBP8B7.20c	NA	NA	NA	NA	NA	-0.604398	8.2265	120.183	2.15864e-09	7.90322e-08
250	SPAC27F1.06c	RefSeq	gene	NA	NA	GeneID:2541479	Gene	NA	protein_coding	SPAC27F1.06c	NA	NA	NA	NA	NA	-0.602721	7.44646	37.3416	3.82742e-05	0.000246574
220	SPAP7G5.02c	RefSeq	gene	NA	NA	GeneID:2542573	Gene	gua2	protein_coding	SPAP7G5.02c	NA	NA	NA	NA	NA	-0.602368	8.89915	68.7851	1.47355e-07	2.58449e-06
512	SPBP4H10.05c	RefSeq	gene	NA	NA	GeneID:2541338	Gene	spe2	protein_coding	SPBP4H10.05c	NA	NA	NA	NA	NA	-0.601375	7.30725	130.213	1.14457e-09	4.59197e-08
475	SPBC16H5.08c	RefSeq	gene	NA	NA	GeneID:2540078	Gene	NA	protein_coding	SPBC16H5.08c	NA	NA	NA	NA	NA	-0.600958	9.18202	63.5166	2.60731e-07	4.18921e-06
296	SPAC26F1.13c	RefSeq	gene	NA	NA	GeneID:2542670	Gene	lrs1	protein_coding	SPAC26F1.13c	NA	NA	NA	NA	NA	-0.60058	8.66278	72.3251	1.02397e-07	1.92173e-06
665	SPCC895.03c	RefSeq	gene	NA	NA	GeneID:2539596	Gene	NA	protein_coding	SPCC895.03c	NA	NA	NA	NA	NA	-0.598228	5.67898	38.8039	1.18573e-05	9.33536e-05
718	SPCC1223.14	RefSeq	gene	NA	NA	GeneID:2538817	Gene	NA	protein_coding	SPCC1223.14	NA	NA	NA	NA	NA	-0.597057	8.63434	53.686	8.42558e-07	1.09422e-05
337	SPNCRNA.1301	RefSeq	gene	NA	NA	GeneID:14217697	Gene	NA	misc_RNA	SPNCRNA.1301	NA	NA	NA	NA	NA	-0.596998	2.83771	21.3909	0.00021094	0.00100518
714	SPCC1223.07c	RefSeq	gene	NA	NA	GeneID:2539278	Gene	drs1	protein_coding	SPCC1223.07c	NA	NA	NA	NA	NA	-0.596774	8.34805	93.5944	1.49857e-08	3.90677e-07
28	SPAC5H10.10	RefSeq	gene	NA	NA	GeneID:2541553	Gene	NA	protein_coding	SPAC5H10.10	NA	NA	NA	NA	NA	-0.596433	5.59482	82.5815	3.85029e-08	8.45801e-07
501	SPBC3E7.05c	RefSeq	gene	NA	NA	GeneID:2541035	Gene	NA	protein_coding	SPBC3E7.05c	NA	NA	NA	NA	NA	-0.596178	6.73352	109.95	4.33455e-09	1.44743e-07
157	SPAC4A8.11c	RefSeq	gene	NA	NA	GeneID:2543618	Gene	fas2	protein_coding	SPAC4A8.11c	NA	NA	lsd1	NA	NA	-0.595904	9.34319	57.3672	5.33276e-07	7.60202e-06
404	SPBC713.03	RefSeq	gene	NA	NA	GeneID:2541151	Gene	NA	protein_coding	SPBC713.03	NA	NA	NA	NA	NA	-0.595547	7.45126	108.543	4.79169e-09	1.54993e-07
732	SPCPB1C11.03	RefSeq	gene	NA	NA	GeneID:2539453	Gene	NA	protein_coding	SPCPB1C11.03	NA	NA	NA	NA	NA	-0.594869	5.5099	85.1712	3.05618e-08	7.1847e-07
380	SPBC106.14c	RefSeq	gene	NA	NA	GeneID:2539889	Gene	sda1	protein_coding	SPBC106.14c	NA	NA	NA	NA	NA	-0.593966	7.01969	93.7894	1.47502e-08	3.8604e-07
691	SPRRNA.04	RefSeq	gene	NA	NA	GeneID:3361103	Gene	NA	rRNA	SPRRNA.04	NA	NA	NA	NA	NA	-0.590055	2.38991	8.17943	0.0109074	0.0277195
281	SPAC4F10.09c	RefSeq	gene	NA	NA	GeneID:2543648	Gene	NA	protein_coding	SPAC4F10.09c	NA	NA	NA	NA	NA	-0.587602	7.29935	125.292	1.55386e-09	5.91524e-08
78	SPAC10F6.01c	RefSeq	gene	NA	NA	GeneID:2542920	Gene	sir1	protein_coding	SPAC10F6.01c	NA	NA	SPAC4C5.05c	NA	NA	-0.587286	9.51479	39.4801	6.37522e-06	5.57624e-05
413	SPBC1734.01c	RefSeq	gene	NA	NA	GeneID:2540076	Gene	esf1	protein_coding	SPBC1734.01c	NA	NA	SPBC337.17c	NA	NA	-0.587228	7.48031	124.684	1.61481e-09	6.11254e-08
534	SPBC405.01	RefSeq	gene	NA	NA	GeneID:2541034	Gene	ade1	protein_coding	SPBC405.01	NA	NA	SPBC4C3.02c	NA	NA	-0.58668	8.83456	52.931	9.28167e-07	1.17387e-05
46	SPAC2F7.11	RefSeq	gene	NA	NA	GeneID:2541755	Gene	nrd1	protein_coding	SPAC2F7.11	NA	NA	msa2	NA	NA	-0.586552	4.14507	23.133	0.000151521	0.000767341
105	SPAC1610.04	RefSeq	gene	NA	NA	GeneID:2542794	Gene	mug99	protein_coding	SPAC1610.04	NA	NA	NA	NA	NA	-0.586164	5.14845	62.05	3.07667e-07	4.78277e-06
