# Supplementary material for: Heterochromatin epimutations impose mitochondrial dysfunction to confer antifungal resistance
Source: EMBO J. 2025 Dec 1;45(2):417–48. doi: 10.1038/s44318-025-00649-0 (PMC12811382; doi:10.1038/s44318-025-00649-0)
Supplement: Supplementary file 8 — Source data Fig. 4 [file 44318_2025_649_MOESM8_ESM.zip]

Archive with 33 entries (29 files):
- 121174_Source_Data_Fig_4/
- 121174_Source_Data_Fig_4/Fig_4A/
- __MACOSX/121174_Source_Data_Fig_4/._Fig_4A
- 121174_Source_Data_Fig_4/.DS_Store
- __MACOSX/121174_Source_Data_Fig_4/._.DS_Store
- 121174_Source_Data_Fig_4/Fig_4C/
- __MACOSX/121174_Source_Data_Fig_4/._Fig_4C
- 121174_Source_Data_Fig_4/Fig_4B/
- __MACOSX/121174_Source_Data_Fig_4/._Fig_4B
- 121174_Source_Data_Fig_4/Fig_4A/Mitonuclear Retrograde Response.xlsx
- __MACOSX/121174_Source_Data_Fig_4/Fig_4A/._Mitonuclear Retrograde Response.xlsx
- 121174_Source_Data_Fig_4/Fig_4A/4A_readme.docx
- __MACOSX/121174_Source_Data_Fig_4/Fig_4A/._4A_readme.docx
- 121174_Source_Data_Fig_4/Fig_4C/4C_readme.docx
- __MACOSX/121174_Source_Data_Fig_4/Fig_4C/._4C_readme.docx
- 121174_Source_Data_Fig_4/Fig_4C/induced_CESR_COSG_genes.xlsx
- __MACOSX/121174_Source_Data_Fig_4/Fig_4C/._induced_CESR_COSG_genes.xlsx
- 121174_Source_Data_Fig_4/Fig_4B/Fellas_Fig_4B_16CAF_annotated.jpg
- __MACOSX/121174_Source_Data_Fig_4/Fig_4B/._Fellas_Fig_4B_16CAF_annotated.jpg
- 121174_Source_Data_Fig_4/Fig_4B/.DS_Store
- __MACOSX/121174_Source_Data_Fig_4/Fig_4B/._.DS_Store
- 121174_Source_Data_Fig_4/Fig_4B/Fellas_Fig_4B_GALglu_annotated.jpg
- __MACOSX/121174_Source_Data_Fig_4/Fig_4B/._Fellas_Fig_4B_GALglu_annotated.jpg
- 121174_Source_Data_Fig_4/Fig_4B/Fellas_Fig_4B_YES_annotated.jpg
- __MACOSX/121174_Source_Data_Fig_4/Fig_4B/._Fellas_Fig_4B_YES_annotated.jpg
- 121174_Source_Data_Fig_4/Fig_4B/Fellas_Fig_4B_FLC_annotated.jpg
- __MACOSX/121174_Source_Data_Fig_4/Fig_4B/._Fellas_Fig_4B_FLC_annotated.jpg
- 121174_Source_Data_Fig_4/Fig_4B/Fellas_Fig_4B_GLY_annotated.jpg
- __MACOSX/121174_Source_Data_Fig_4/Fig_4B/._Fellas_Fig_4B_GLY_annotated.jpg
- 121174_Source_Data_Fig_4/Fig_4B/Fellas_Fig_4B_GLYglu_annotated.jpg
- __MACOSX/121174_Source_Data_Fig_4/Fig_4B/._Fellas_Fig_4B_GLYglu_annotated.jpg
- 121174_Source_Data_Fig_4/Fig_4B/Fellas_Fig_4B_TTC_annotated.jpg
- __MACOSX/121174_Source_Data_Fig_4/Fig_4B/._Fellas_Fig_4B_TTC_annotated.jpg
