# Supplementary material for: Heterochromatin epimutations impose mitochondrial dysfunction to confer antifungal resistance
Source: EMBO J. 2025 Dec 1;45(2):417–48. doi: 10.1038/s44318-025-00649-0 (PMC12811382; doi:10.1038/s44318-025-00649-0)
Supplement: Supplementary file 8 — Source data Fig. 4 [file 44318_2025_649_MOESM8_ESM.zip › 121174_Source_Data_Fig_4/Fig_4A/Mitonuclear Retrograde Response.xlsx]

## Sheet: Genes repressed in MNR
Genes repressed in Mitonuclear Retrograde Response
Gene ID	locus tag
amt1	SPCPB1C11.01
anc1	SPBC530.10c
atp1	SPAC14C4.14
atp14	SPBC29A3.10c
atp16	SPBC13E7.04
atp17	SPBC1604.11
atp19	SPAC25H1.10c
atp2	SPAC222.12c
atp20	SPAC22F3.07c
atp3	SPBC1734.13
atp4	SPBC1604.07
atp5	SPCC1840.06
atp7	SPBC29A10.13
coa2	SPAC15A10.17
cox13	SPCC1739.09c
cox4	SPAC1296.02
cox5	SPCC338.10c
cox6	SPAC1B2.04
cox9	SPCC1259.05c
erg32	SPBC27B12.03c
fet4	SPBP26C9.03c
fum1	SPCC18.18c
kgd2	SPBC776.15c
mei2	SPAC27D7.03c
mrpl1601	SPBC1105.03c
mug99	SPAC1610.04
ort1	SPBC29A3.11c
qcr1	SPBP23A10.15c
qcr10	SPBP4H10.08
qcr2	SPCC613.10
qcr6	SPBC16C6.08c
qcr7	SPCC737.02c
qcr8	SPAC1782.07
qcr9	SPCC1682.01
rip1	SPBC16H5.06
SPAC1486.01	SPAC1486.01
nde2	SPAC3A11.07
SPAC4G9.20c	SPAC4G9.20c
SPAC977.17	SPAC977.17
SPAPJ691.03	SPAPJ691.03
SPBC11C11.06c	SPBC11C11.06c
SPBC1306.01c	SPBC1306.01c
SPBC1703.13c	SPBC1703.13c
SPBC1773.12	SPBC1773.12
SPBC25H2.09	SPBC25H2.09
cyt1	SPBC29A3.18
ste11	SPBC32C12.02
SPBC36.10	SPBC36.10
SPBC83.13	SPBC83.13
nde1	SPBC947.15c
mme1	SPCC1442.03
mic26	SPCC1442.05c
cyc1	SPCC191.07
SPCC70.02c	SPCC70.02c

## Sheet: Genes induced in MNR
Genes repressed in Mitonuclear Retrograde Response
Gene ID	locus tag
SPAC27D7.09c	SPAC27D7.09c
obr1	SPAC3C7.14c
bfr1	SPCC18B5.01c
gst2	SPCC965.07c
spbc23g7.10c	SPBC23G7.10c
SPCC663.08c	SPCC663.08c
ght5	SPCC1235.14
SPAPB24D3.08c	SPAPB24D3.08c
SPBC12C2.04	SPBC12C2.04
SPAC27D7.11c	SPAC27D7.11c
SPAC186.05c	SPAC186.05c
osr1	SPCC663.06c
spac4h3.03c	SPAC4H3.03c
hsp9	SPAP8A3.04c
ipk1	SPCC4B3.10c
gdh2	SPCC132.04c
pfl3	SPBC947.04
mug147	SPBC56F2.06
SPCC569.05c	SPCC569.05c
SPAPJ691.03	SPAPJ691.03
plr1	SPAC9E9.11
SPAC1039.02	SPAC1039.02
fbp1	SPBC1198.14c
srx1	SPBC106.02c
SPAC869.05c	SPAC869.05c
spac922.03	SPAC922.03
hsp16	SPBC3E7.02c
str3	SPAC1F8.03c
