# Supplementary material for: Heterochromatin epimutations impose mitochondrial dysfunction to confer antifungal resistance
Source: EMBO J. 2025 Dec 1;45(2):417–48. doi: 10.1038/s44318-025-00649-0 (PMC12811382; doi:10.1038/s44318-025-00649-0)
Supplement: Supplementary file 8 — Source data Fig. 4 [file 44318_2025_649_MOESM8_ESM.zip › 121174_Source_Data_Fig_4/Fig_4C/induced_CESR_COSG_genes.xlsx]

## Sheet: CESR
Induced CESR genes from Chen et al 2003
Gene ID	locus tag
SPBC660.07	SPBC660.07
SPACUNK4.16C	SPACUNK4.16C
SPAC328.03	SPAC328.03
SPAC22F8.05	SPAC22F8.05
SPAC4H3.03C	SPAC4H3.03C
SPAC3A12.18	SPAC3A12.18
SPAC3C7.13C	SPAC3C7.13C
SPBC24C6.09C	SPBC24C6.09C
SPACUNK4.17	SPACUNK4.17
SPBC12C2.04	SPBC12C2.04
SPAPB1A11.03	SPAPB1A11.03
SPBC2D10.05	SPBC2D10.05
SPBC1773.05c	SPBC1773.05c
SPBC215.05	SPBC215.05
SPCC1223.03c	SPCC1223.03c
SPBC1773.06C	SPBC1773.06C
SPBC1289.14	SPBC1289.14
SPAC513.02	SPAC513.02
SPBC20F10.10	SPBC20F10.10
SPCC306.08C	SPCC306.08C
SPAC26F1.07	SPAC26F1.07
SPBC215.11C	SPBC215.11C
SPAC19G12.09	SPAC19G12.09
SPAC2F3.05C	SPAC2F3.05C
SPAC22A12.17C	SPAC22A12.17C
SPAC139.05	SPAC139.05
SPAC4A8.03c	SPAC4A8.03c
SPAC19D5.01	SPAC19D5.01
SPCC4F11.02	SPCC4F11.02
SPCC1322.08	SPCC1322.08
SPAC1E11.03	SPAC1E11.03
SPCC1020.10	SPCC1020.10
SPAC8C9.03	SPAC8C9.03
SPBC106.10	SPBC106.10
SPAC21E11.03c	SPAC21E11.03c
SPBC725.02	SPBC725.02
SPBC29B5.01	SPBC29B5.01
SPBC1105.14	SPBC1105.14
SPAC1348.12	SPAC1348.12
SPCC320.03	SPCC320.03
SPAC57A10.09C	SPAC57A10.09C
SPBC32H8.07	SPBC32H8.07
SPCP31B10.06	SPCP31B10.06
SPAC4D7.02C	SPAC4D7.02C
SPAPB24D3.08C	SPAPB24D3.08C
SPAC4H3.08	SPAC4H3.08
SPAC521.03	SPAC521.03
SPAC26F1.04C	SPAC26F1.04C
SPAC23D3.11	SPAC23D3.11
trx2	SPBC12D12.07c
zym1	SPAC22H10.13
cta1	SPCC757.07c
gpx1	SPBC32F12.03c
grx1	SPAC4F10.20
SPCC576.03C	SPCC576.03C
SPAC688.04C	SPAC688.04C
pmp20	SPCC330.06c
SPBC23G7.11	SPBC23G7.11
cmb1	SPAC4G9.11c
SPBC3H7.02	SPBC3H7.02
SPCC965.06	SPCC965.06
hsp16	SPBC3E7.02c
hsp9	SPAP8A3.04c
Psi1	SPCC830.07c
SPAC2C4.15C	SPAC2C4.15C
SPCC4G3.03	SPCC4G3.03
SPCC338.12	SPCC338.12
isp6	SPAC4A8.04
SPAC513.07	SPAC513.07
plr1	SPAC9E9.11
rds1	SPAC343.12
SPBC2A9.02	SPBC2A9.02
mvp1	SPAC3A11.06
SPAC26F1.14C	SPAC26F1.14C
SPBC16A3.02C	SPBC16A3.02C
SPBC23G7.10C	SPBC23G7.10C
SPAC2E1P3.01	SPAC2E1P3.01
SPBC1773.17C	SPBC1773.17C
vip1	SPAC10F6.06
SPAC19B12.08	SPAC19B12.08
SPBC725.10	SPBC725.10
SPBC106.02C	SPBC106.02C
SPAC22E12.03C	SPAC22E12.03C
SPCC1183.11	SPCC1183.11
SPBC30D10.14	SPBC30D10.14
SPAC23D3.05C	SPAC23D3.05C
SPAC25H1.02	SPAC25H1.02
SPAC977.13C	SPAC977.13C
SPAC167.06C	SPAC167.06C
SPAC23H3.15C	SPAC23H3.15C
SPBC119.03	SPBC119.03
SPAC11D3.13	SPAC11D3.13
SPBC23G7.06C	SPBC23G7.06C
SPCC576.04	SPCC576.04
SPAC3C7.05C	SPAC3C7.05C
SPAC27D7.11C	SPAC27D7.11C
SPAC57A7.05	SPAC57A7.05
SPAC11E3.14	SPAC11E3.14
SPAC27D7.09C	SPAC27D7.09C
SPCC63.14	SPCC63.14
SPBC1539.04	SPBC1539.04
SPAC2C4.17C	SPAC2C4.17C
SPAC869.09	SPAC869.09
SPCC191.01	SPCC191.01
SPAC9E9.04	SPAC9E9.04
SPACUNK4.15	SPACUNK4.15
SPCC757.03C	SPCC757.03C
SPAC27D7.10C	SPAC27D7.10C
SPAC607.08C	SPAC607.08C
SPBC1105.13C	SPBC1105.13C
SPAC16A10.01	SPAC16A10.01
SPAC22H12.01C	SPAC22H12.01C
SPCC1393.12	SPCC1393.12
SPBC20F10.03	SPBC20F10.03
SPCC1235.01	SPCC1235.01
SPAC23C11.06C	SPAC23C11.06C
SPBC11C11.06C	SPBC11C11.06C
SPCC61.03	SPCC61.03
SPBC1271.08C	SPBC1271.08C
SPBC660.05	SPBC660.05
SPAC31A2.12	SPAC31A2.12
SPBC725.03	SPBC725.03
SPCC338.18	SPCC338.18
SPBC21C3.19	SPBC21C3.19
SPBC56F2.06	SPBC56F2.06
SPAC637.03	SPAC637.03
SPBC16E9.16C	SPBC16E9.16C
SPBP4H10.10	SPBP4H10.10
SPCC736.15	SPCC736.15
SPAC11D3.01C	SPAC11D3.01C
SPCC16A11.15C	SPCC16A11.15C
SPCC1494.03	SPCC1494.03
SPBC660.06	SPBC660.06
SPBC21H7.06C	SPBC21H7.06C
SPCC417.05C	SPCC417.05C
SPAC22G7.11C	SPAC22G7.11C
SPBC365.12C	SPBC365.12C
SPBC428.10	SPBC428.10
SPAC15E1.02C	SPAC15E1.02C
SPAC5H10.02C	SPAC5H10.02C

## Sheet: COSG
Induced COSG genes from Chen et al 2008
Gene ID	locus tag
bfr1	SPCC18B5.01c
caf5	SPBC609.04
ctt1	SPCC757.07c
gst1	SPCC191.09c
gst2	SPCC965.07c
meu8	SPCC550.10
mfs1	SPAC17C9.16c
obr1	SPAC3C7.14c
ppk8	SPAC22G7.08
SPAC11D3.05	SPAC11D3.05
SPAC2E1P3.01	SPAC2E1P3.01
SPAC869.02c	SPAC869.02c
SPBC409.13	SPBC409.13
SPAC11D3.13	SPAC11D3.13
SPAC513.06c	SPAC513.06c
SPAP27G11.09c	SPAP27G11.09c
SPCC18B5.02c	SPCC18B5.02c
SPAC1399.01c	SPAC1399.01c
SPAC513.07	SPAC513.07
SPAPB24D3.08c	SPAPB24D3.08c
SPCC24B10.20	SPCC24B10.20
SPAC1F8.04c	SPAC1F8.04c
SPAC5H10.05c	SPAC5H10.05c
SPBC1271.07c	SPBC1271.07c
SPCC4B3.06c	SPCC4B3.06c
SPAC23D3.05c	SPAC23D3.05c
SPAC6G10.03c	SPAC6G10.03c
SPBC1773.06c	SPBC1773.06c
SPCC576.02	SPCC576.02
SPBC17D11.03c	SPBC17D11.03c
SPCC663.06c	SPCC663.06c
SPBC215.10	SPBC215.10
SPCC663.07c	SPCC663.07c
SPBC215.11c	SPBC215.11c
SPCC663.08c	SPCC663.08c
SPBC23G7.10c	SPBC23G7.10c
srx1	SPBC106.02c
SPBC2A9.02	SPBC2A9.02
tpx1	SPCC576.03c
trr1	SPBC3F6.03
trx1	SPAC7D4.07c
