# Supplementary material for: Heterochromatin epimutations impose mitochondrial dysfunction to confer antifungal resistance
Source: EMBO J. 2025 Dec 1;45(2):417–48. doi: 10.1038/s44318-025-00649-0 (PMC12811382; doi:10.1038/s44318-025-00649-0)
Supplement: Supplementary file 9 — Source data Fig. 5 [file 44318_2025_649_MOESM9_ESM.zip]

Archive with 140 entries (129 files):
- 121174_Source_Data_Fig_5/
- 121174_Source_Data_Fig_5/.DS_Store
- __MACOSX/121174_Source_Data_Fig_5/._.DS_Store
- 121174_Source_Data_Fig_5/Fig_5B/
- __MACOSX/121174_Source_Data_Fig_5/._Fig_5B
- 121174_Source_Data_Fig_5/Fig_5E/
- 121174_Source_Data_Fig_5/Fig_5D/
- 121174_Source_Data_Fig_5/Fig_5C/
- 121174_Source_Data_Fig_5/Fig_5F/
- __MACOSX/121174_Source_Data_Fig_5/._Fig_5F
- 121174_Source_Data_Fig_5/Fig_5A/
- __MACOSX/121174_Source_Data_Fig_5/._Fig_5A
- 121174_Source_Data_Fig_5/Fig_5B/MAX_10_B5671_004_DimReshaped_composite.tif
- __MACOSX/121174_Source_Data_Fig_5/Fig_5B/._MAX_10_B5671_004_DimReshaped_composite.tif
- 121174_Source_Data_Fig_5/Fig_5B/MAX_10_B5676_004_DimReshaped_T1_C3_Z13_C1.tif
- __MACOSX/121174_Source_Data_Fig_5/Fig_5B/._MAX_10_B5676_004_DimReshaped_T1_C3_Z13_C1.tif
- 121174_Source_Data_Fig_5/Fig_5B/MAX_10_B5676_004_DimReshaped_T1_C3_Z13_C2.tif
- __MACOSX/121174_Source_Data_Fig_5/Fig_5B/._MAX_10_B5676_004_DimReshaped_T1_C3_Z13_C2.tif
- 121174_Source_Data_Fig_5/Fig_5B/MAX_10_B5676_004_DimReshaped_composite.tif
- __MACOSX/121174_Source_Data_Fig_5/Fig_5B/._MAX_10_B5676_004_DimReshaped_composite.tif
- 121174_Source_Data_Fig_5/Fig_5B/panels.ai
- __MACOSX/121174_Source_Data_Fig_5/Fig_5B/._panels.ai
- 121174_Source_Data_Fig_5/Fig_5B/MAX_10_B5671_004_DimReshaped_T1_C3_Z13_C2.tif
- __MACOSX/121174_Source_Data_Fig_5/Fig_5B/._MAX_10_B5671_004_DimReshaped_T1_C3_Z13_C2.tif
- 121174_Source_Data_Fig_5/Fig_5B/MAX_10_B5665_001_DimReshaped_T1_C3_Z13_C2.tif
- __MACOSX/121174_Source_Data_Fig_5/Fig_5B/._MAX_10_B5665_001_DimReshaped_T1_C3_Z13_C2.tif
- 121174_Source_Data_Fig_5/Fig_5B/B5676_004-1_brightfield.tif
- __MACOSX/121174_Source_Data_Fig_5/Fig_5B/._B5676_004-1_brightfield.tif
- 121174_Source_Data_Fig_5/Fig_5B/MAX_10_B5665_001_DimReshaped_T1_C3_Z13_C1.tif
- __MACOSX/121174_Source_Data_Fig_5/Fig_5B/._MAX_10_B5665_001_DimReshaped_T1_C3_Z13_C1.tif
- 121174_Source_Data_Fig_5/Fig_5B/MAX_10_B5671_004_DimReshaped_T1_C3_Z13_C1.tif
- __MACOSX/121174_Source_Data_Fig_5/Fig_5B/._MAX_10_B5671_004_DimReshaped_T1_C3_Z13_C1.tif
- 121174_Source_Data_Fig_5/Fig_5B/B5680_001-1_brightfield.tif
- __MACOSX/121174_Source_Data_Fig_5/Fig_5B/._B5680_001-1_brightfield.tif
- 121174_Source_Data_Fig_5/Fig_5B/121174_Source_Data_Fig5B_GFP-Pap1.prism
- __MACOSX/121174_Source_Data_Fig_5/Fig_5B/._121174_Source_Data_Fig5B_GFP-Pap1.prism
- 121174_Source_Data_Fig_5/Fig_5B/MAX_10_B5680_001_DimReshaped_T1_C3_Z13_C2.tif
- __MACOSX/121174_Source_Data_Fig_5/Fig_5B/._MAX_10_B5680_001_DimReshaped_T1_C3_Z13_C2.tif
- 121174_Source_Data_Fig_5/Fig_5B/B5665_001-1_brightfield.tif
- __MACOSX/121174_Source_Data_Fig_5/Fig_5B/._B5665_001-1_brightfield.tif
- 121174_Source_Data_Fig_5/Fig_5B/MAX_10_B5680_001_DimReshaped_T1_C3_Z13_C1.tif
- __MACOSX/121174_Source_Data_Fig_5/Fig_5B/._MAX_10_B5680_001_DimReshaped_T1_C3_Z13_C1.tif
- 121174_Source_Data_Fig_5/Fig_5B/RoiSet/
- __MACOSX/121174_Source_Data_Fig_5/Fig_5B/._RoiSet
- 121174_Source_Data_Fig_5/Fig_5B/B5671_004-1_brightfield.tif
- __MACOSX/121174_Source_Data_Fig_5/Fig_5B/._B5671_004-1_brightfield.tif
- 121174_Source_Data_Fig_5/Fig_5B/MAX_10_B5665_001_DimReshaped_composite.tif
- __MACOSX/121174_Source_Data_Fig_5/Fig_5B/._MAX_10_B5665_001_DimReshaped_composite.tif
- 121174_Source_Data_Fig_5/Fig_5B/MAX_10_B5680_001_DimReshaped_composite.tif
- __MACOSX/121174_Source_Data_Fig_5/Fig_5B/._MAX_10_B5680_001_DimReshaped_composite.tif
- 121174_Source_Data_Fig_5/Fig_5B/READme.docx
- __MACOSX/121174_Source_Data_Fig_5/Fig_5B/._READme.docx
- 121174_Source_Data_Fig_5/Fig_5E/121174_Source_Data_Fig5E_R6G_efflux.xlsx
- __MACOSX/121174_Source_Data_Fig_5/Fig_5E/._121174_Source_Data_Fig5E_R6G_efflux.xlsx
- 121174_Source_Data_Fig_5/Fig_5E/121174_Source_Data_Fig5E_R6G_efflux.prism
- __MACOSX/121174_Source_Data_Fig_5/Fig_5E/._121174_Source_Data_Fig5E_R6G_efflux.prism
- 121174_Source_Data_Fig_5/Fig_5D/121174_Source_Data_Fig5D_caf5_RTqpcr.prism
- __MACOSX/121174_Source_Data_Fig_5/Fig_5D/._121174_Source_Data_Fig5D_caf5_RTqpcr.prism
- 121174_Source_Data_Fig_5/Fig_5C/121174_Source_Data_Fig5C_EV5C_GFP_Pap1_ChIP.prism
- __MACOSX/121174_Source_Data_Fig_5/Fig_5C/._121174_Source_Data_Fig5C_EV5C_GFP_Pap1_ChIP.prism
- 121174_Source_Data_Fig_5/Fig_5F/Fellas_Fig_5F_16CAF_0_50_150_CHL.jpg
- __MACOSX/121174_Source_Data_Fig_5/Fig_5F/._Fellas_Fig_5F_16CAF_0_50_150_CHL.jpg
- 121174_Source_Data_Fig_5/Fig_5F/Fellas_Fig_5F_150CHL.jpg
- __MACOSX/121174_Source_Data_Fig_5/Fig_5F/._Fellas_Fig_5F_150CHL.jpg
- 121174_Source_Data_Fig_5/Fig_5F/.DS_Store
- __MACOSX/121174_Source_Data_Fig_5/Fig_5F/._.DS_Store
- 121174_Source_Data_Fig_5/Fig_5F/Fellas_Fig_5F_YES.jpg
- __MACOSX/121174_Source_Data_Fig_5/Fig_5F/._Fellas_Fig_5F_YES.jpg
- 121174_Source_Data_Fig_5/Fig_5F/Fellas_Fig_5F_50CHL.jpg
- __MACOSX/121174_Source_Data_Fig_5/Fig_5F/._Fellas_Fig_5F_50CHL.jpg
- 121174_Source_Data_Fig_5/Fig_5A/.DS_Store
- __MACOSX/121174_Source_Data_Fig_5/Fig_5A/._.DS_Store
- 121174_Source_Data_Fig_5/Fig_5A/Fig_5A_flow/
- __MACOSX/121174_Source_Data_Fig_5/Fig_5A/._Fig_5A_flow
- 121174_Source_Data_Fig_5/Fig_5A/Fig5A_annotated/
- 121174_Source_Data_Fig_5/Fig_5A/Fig5A_original_TIF_files/
- 121174_Source_Data_Fig_5/Fig_5B/RoiSet/B5671-004_hba1GFPpap1_10884-1222.roi
- __MACOSX/121174_Source_Data_Fig_5/Fig_5B/RoiSet/._B5671-004_hba1GFPpap1_10884-1222.roi
- 121174_Source_Data_Fig_5/Fig_5B/RoiSet/B5665-001_GFPpap1_D0884-0364.roi
- __MACOSX/121174_Source_Data_Fig_5/Fig_5B/RoiSet/._B5665-001_GFPpap1_D0884-0364.roi
- 121174_Source_Data_Fig_5/Fig_5B/RoiSet/B5680-001_ppr4DGFPpap1_0690-0331.roi
- __MACOSX/121174_Source_Data_Fig_5/Fig_5B/RoiSet/._B5680-001_ppr4DGFPpap1_0690-0331.roi
- 121174_Source_Data_Fig_5/Fig_5B/RoiSet/B5676-004_cup1ttGFPpap1_0001-1052-0860.roi
- __MACOSX/121174_Source_Data_Fig_5/Fig_5B/RoiSet/._B5676-004_cup1ttGFPpap1_0001-1052-0860.roi
- 121174_Source_Data_Fig_5/Fig_5B/RoiSet/0110-0110.roi
- __MACOSX/121174_Source_Data_Fig_5/Fig_5B/RoiSet/._0110-0110.roi
- 121174_Source_Data_Fig_5/Fig_5B/RoiSet/0110-0110-1.roi
- __MACOSX/121174_Source_Data_Fig_5/Fig_5B/RoiSet/._0110-0110-1.roi
- 121174_Source_Data_Fig_5/Fig_5A/Fig_5A_flow/231002_proGFP_Group_B6254.fcs
- __MACOSX/121174_Source_Data_Fig_5/Fig_5A/Fig_5A_flow/._231002_proGFP_Group_B6254.fcs
- 121174_Source_Data_Fig_5/Fig_5A/Fig_5A_flow/231002_proGFP_Group_B8250.fcs
- __MACOSX/121174_Source_Data_Fig_5/Fig_5A/Fig_5A_flow/._231002_proGFP_Group_B8250.fcs
- 121174_Source_Data_Fig_5/Fig_5A/Fig_5A_flow/231002_proGFP_Group_B6256.fcs
- __MACOSX/121174_Source_Data_Fig_5/Fig_5A/Fig_5A_flow/._231002_proGFP_Group_B6256.fcs
- 121174_Source_Data_Fig_5/Fig_5A/Fig_5A_flow/231002_proGFP_Group_B6088.fcs
- __MACOSX/121174_Source_Data_Fig_5/Fig_5A/Fig_5A_flow/._231002_proGFP_Group_B6088.fcs
- 121174_Source_Data_Fig_5/Fig_5A/Fig_5A_flow/231002_proGFP_Group_972.fcs
- __MACOSX/121174_Source_Data_Fig_5/Fig_5A/Fig_5A_flow/._231002_proGFP_Group_972.fcs
- 121174_Source_Data_Fig_5/Fig_5A/Fig5A_annotated/Fellas_Fig_5A_DIC_cup1_annotated.TIF
- __MACOSX/121174_Source_Data_Fig_5/Fig_5A/Fig5A_annotated/._Fellas_Fig_5A_DIC_cup1_annotated.TIF
- 121174_Source_Data_Fig_5/Fig_5A/Fig5A_annotated/Fellas_Fig_5A_DIC_wt_annotated.TIF
- __MACOSX/121174_Source_Data_Fig_5/Fig_5A/Fig5A_annotated/._Fellas_Fig_5A_DIC_wt_annotated.TIF
- 121174_Source_Data_Fig_5/Fig_5A/Fig5A_annotated/Fellas_Fig_5A_FITCGFP_wt_annotated.TIF
- __MACOSX/121174_Source_Data_Fig_5/Fig_5A/Fig5A_annotated/._Fellas_Fig_5A_FITCGFP_wt_annotated.TIF
- 121174_Source_Data_Fig_5/Fig_5A/Fig5A_annotated/Fellas_Fig_5A_FITCGFP_qcr7_annotated_bright.TIF
- __MACOSX/121174_Source_Data_Fig_5/Fig_5A/Fig5A_annotated/._Fellas_Fig_5A_FITCGFP_qcr7_annotated_bright.TIF
- 121174_Source_Data_Fig_5/Fig_5A/Fig5A_annotated/.DS_Store
- __MACOSX/121174_Source_Data_Fig_5/Fig_5A/Fig5A_annotated/._.DS_Store
- 121174_Source_Data_Fig_5/Fig_5A/Fig5A_annotated/Fellas_Fig_5A_FITCGFP_cup1_annotated_bright.TIF
- __MACOSX/121174_Source_Data_Fig_5/Fig_5A/Fig5A_annotated/._Fellas_Fig_5A_FITCGFP_cup1_annotated_bright.TIF
- 121174_Source_Data_Fig_5/Fig_5A/Fig5A_annotated/Fellas_Fig_5A_FITCGFP_ppr4_annotated.TIF
- __MACOSX/121174_Source_Data_Fig_5/Fig_5A/Fig5A_annotated/._Fellas_Fig_5A_FITCGFP_ppr4_annotated.TIF
- 121174_Source_Data_Fig_5/Fig_5A/Fig5A_annotated/Fellas_Fig_5A_FITCGFP_qcr7_annotated.TIF
- __MACOSX/121174_Source_Data_Fig_5/Fig_5A/Fig5A_annotated/._Fellas_Fig_5A_FITCGFP_qcr7_annotated.TIF
- 121174_Source_Data_Fig_5/Fig_5A/Fig5A_annotated/Fellas_Fig_5A_DIC_ppr4_annotated.TIF
- __MACOSX/121174_Source_Data_Fig_5/Fig_5A/Fig5A_annotated/._Fellas_Fig_5A_DIC_ppr4_annotated.TIF
- 121174_Source_Data_Fig_5/Fig_5A/Fig5A_annotated/Fellas_Fig_5A_DIC_qcr7_annotated.TIF
- __MACOSX/121174_Source_Data_Fig_5/Fig_5A/Fig5A_annotated/._Fellas_Fig_5A_DIC_qcr7_annotated.TIF
- 121174_Source_Data_Fig_5/Fig_5A/Fig5A_annotated/Fellas_Fig_5A_FITCGFP_wt_annotated_bright.TIF
- __MACOSX/121174_Source_Data_Fig_5/Fig_5A/Fig5A_annotated/._Fellas_Fig_5A_FITCGFP_wt_annotated_bright.TIF
- 121174_Source_Data_Fig_5/Fig_5A/Fig5A_annotated/Fellas_Fig_5A_FITCGFP_cup1_annotated.TIF
- __MACOSX/121174_Source_Data_Fig_5/Fig_5A/Fig5A_annotated/._Fellas_Fig_5A_FITCGFP_cup1_annotated.TIF
- 121174_Source_Data_Fig_5/Fig_5A/Fig5A_annotated/Fellas_Fig_5A_FITCGFP_ppr4_annotated_bright.TIF
- __MACOSX/121174_Source_Data_Fig_5/Fig_5A/Fig5A_annotated/._Fellas_Fig_5A_FITCGFP_ppr4_annotated_bright.TIF
- 121174_Source_Data_Fig_5/Fig_5A/Fig5A_original_TIF_files/obr1pro-GFP_B6088-wt_006_w2FITC copy.TIF
- __MACOSX/121174_Source_Data_Fig_5/Fig_5A/Fig5A_original_TIF_files/._obr1pro-GFP_B6088-wt_006_w2FITC copy.TIF
- 121174_Source_Data_Fig_5/Fig_5A/Fig5A_original_TIF_files/obr1pro-GFP_B8312-qcr7_001_w1DIC.TIF
- __MACOSX/121174_Source_Data_Fig_5/Fig_5A/Fig5A_original_TIF_files/._obr1pro-GFP_B8312-qcr7_001_w1DIC.TIF
- 121174_Source_Data_Fig_5/Fig_5A/Fig5A_original_TIF_files/obr1pro-GFP_B6088-wt_006_w1DIC.TIF
- __MACOSX/121174_Source_Data_Fig_5/Fig_5A/Fig5A_original_TIF_files/._obr1pro-GFP_B6088-wt_006_w1DIC.TIF
- 121174_Source_Data_Fig_5/Fig_5A/Fig5A_original_TIF_files/obr1pro-GFP_B8312-qcr7_001_w2FITC copy.TIF
- __MACOSX/121174_Source_Data_Fig_5/Fig_5A/Fig5A_original_TIF_files/._obr1pro-GFP_B8312-qcr7_001_w2FITC copy.TIF
- 121174_Source_Data_Fig_5/Fig_5A/Fig5A_original_TIF_files/obr1pro-GFP_B6354-ppr4_002_w2FITC copy.TIF
- __MACOSX/121174_Source_Data_Fig_5/Fig_5A/Fig5A_original_TIF_files/._obr1pro-GFP_B6354-ppr4_002_w2FITC copy.TIF
- 121174_Source_Data_Fig_5/Fig_5A/Fig5A_original_TIF_files/obr1pro-GFP_B8250-cup1_008_w2FITC copy.TIF
- __MACOSX/121174_Source_Data_Fig_5/Fig_5A/Fig5A_original_TIF_files/._obr1pro-GFP_B8250-cup1_008_w2FITC copy.TIF
- 121174_Source_Data_Fig_5/Fig_5A/Fig5A_original_TIF_files/obr1pro-GFP_B8250-cup1_008_w1DIC.TIF
- __MACOSX/121174_Source_Data_Fig_5/Fig_5A/Fig5A_original_TIF_files/._obr1pro-GFP_B8250-cup1_008_w1DIC.TIF
- 121174_Source_Data_Fig_5/Fig_5A/Fig5A_original_TIF_files/obr1pro-GFP_B6354-ppr4_002_w1DIC.TIF
- __MACOSX/121174_Source_Data_Fig_5/Fig_5A/Fig5A_original_TIF_files/._obr1pro-GFP_B6354-ppr4_002_w1DIC.TIF
