# Supplementary material for: Heterochromatin epimutations impose mitochondrial dysfunction to confer antifungal resistance
Source: EMBO J. 2025 Dec 1;45(2):417–48. doi: 10.1038/s44318-025-00649-0 (PMC12811382; doi:10.1038/s44318-025-00649-0)
Supplement: Supplementary file 9 — Source data Fig. 5 [file 44318_2025_649_MOESM9_ESM.zip › 121174_Source_Data_Fig_5/Fig_5E/121174_Source_Data_Fig5E_R6G_efflux.xlsx]

## Sheet: Sheet1
Efflux of Rhodamine 6G into media
Efflux_1	240123			2 MIN	4 MIN	6 MIN	8 MIN	10 MIN			slope 6-10 min
		FY972	wt	33.9467	43.7838	48.3798	57.3778	66.2428		wt	4.46575
		B6766	cup1	67.9652	72.0717	94.3718	188.257	390.753		cup1	74.0953
		B6800	ppr4	56.8203	62.7777	81.3008	149.117	345.25		ppr4	65.9874
		B7614	cox4	45.9147	58.3722	95.2943	204.447	373.229		cox4	69.4836
		B7641	qcr7	42.4612	48.4393	70.3263	142.605	289.346		qcr7	54.755
		B7593	pump	27.1788	30.0808	38.2193	41.2133	38.0903		pump	-0.03225
		B7606	sdh7	46.8124	58.8084	30.6714	107.828	124.67		sdh7	23.4998
		B8128	rpm1	64.1954	66.7494	101.441	171.524	353.374		rpm1	62.9832
Efflux_2	240503			6 MIN	8 MIN	10 MIN	12 MIN	14 MIN			slope 8-12 min
		FY972	wt	108.226	112.579	129.572	141.527	119.177		wt	7.237
		B6766	cup1-tt	186.088	226.075	300.248	460.3	604.174		cup1-tt	58.5563
		B6800	ppr4D	259.617	290.808	389.331	580.207	807.154		ppr4D	72.3495
		B7593	pump	124.084	129.492	127.156	128.471	117.802		pump	-0.255125
		B7641	qcr7	234.017	274.758	362.618	517.071	743.171		qcr7	60.5781
		B7614	cox4	288.575	326.451	439.763	646.662	843.337		cox4	80.0526
		B7606	sdh7	237.545	247.212	254.941	275.99	308.918		sdh7	7.19463
		B8128	rpm1	298.129	333.058	409.936	586.25	780.567		rpm1	63.298
		972	wt	202.368	212.504	219.451	240.773	364.093		wt	7.06725
Efflux_3	240506			6 min	8 min	10 min	12 min	14 min			slope 8-14 min
		FY972	WT	112.254	106.221	111.348	124.62	143.392		WT	6.23925
		B6766	cup1	196.091	212.562	279.313	395.209	571.733		cup1	59.6705
		B6800	ppr4	202.264	209.895	239.265	324.898	466.061		ppr4	42.7066
		B7593	pump	107.978	116.73	117.012	120.131	119.229		pump	0.530725
		B7641	qcr7	234.41	244.898	297.794	394.591	523.627		qcr7	46.6491
		B7614	cox4	173.882	211.356	292.027	477.358	649.225		cox4	74.9468
		B7606	sdh7	292.444	286.709	313.263	326.208	374.797		sdh7	13.8605
		B8128	rpm1	254.816	261.339	306.118	399.244	651.406		rpm1	63.1663
