# Supplementary material for: Heterochromatin epimutations impose mitochondrial dysfunction to confer antifungal resistance
Source: EMBO J. 2025 Dec 1;45(2):417–48. doi: 10.1038/s44318-025-00649-0 (PMC12811382; doi:10.1038/s44318-025-00649-0)
Supplement: Supplementary file 10 — Source data Fig. 6 [file 44318_2025_649_MOESM10_ESM.zip]

Archive with 79 entries (73 files):
- 121174_Source_Data_Fig_6/
- 121174_Source_Data_Fig_6/.DS_Store
- __MACOSX/121174_Source_Data_Fig_6/._.DS_Store
- 121174_Source_Data_Fig_6/Fig_6C/
- __MACOSX/121174_Source_Data_Fig_6/._Fig_6C
- 121174_Source_Data_Fig_6/Fig_6D/
- 121174_Source_Data_Fig_6/Fig_6E/
- __MACOSX/121174_Source_Data_Fig_6/._Fig_6E
- 121174_Source_Data_Fig_6/Fig_6A_6B/
- __MACOSX/121174_Source_Data_Fig_6/._Fig_6A_6B
- 121174_Source_Data_Fig_6/Fig_6C/Fig_6C_flow_cytometry/
- 121174_Source_Data_Fig_6/Fig_6C/.DS_Store
- __MACOSX/121174_Source_Data_Fig_6/Fig_6C/._.DS_Store
- 121174_Source_Data_Fig_6/Fig_6D/121174_Source_Data_Fig6D_R6G_efflux.prism
- __MACOSX/121174_Source_Data_Fig_6/Fig_6D/._121174_Source_Data_Fig6D_R6G_efflux.prism
- 121174_Source_Data_Fig_6/Fig_6D/121174_Source_Data_Fig_6D_R6G_efflux.xlsx
- __MACOSX/121174_Source_Data_Fig_6/Fig_6D/._121174_Source_Data_Fig_6D_R6G_efflux.xlsx
- 121174_Source_Data_Fig_6/Fig_6E/.DS_Store
- __MACOSX/121174_Source_Data_Fig_6/Fig_6E/._.DS_Store
- 121174_Source_Data_Fig_6/Fig_6E/Fellas_Fig_6E_50CHL_annotated.jpg
- __MACOSX/121174_Source_Data_Fig_6/Fig_6E/._Fellas_Fig_6E_50CHL_annotated.jpg
- 121174_Source_Data_Fig_6/Fig_6E/Fellas_Fig_6E_16CAF_annotated.jpg
- __MACOSX/121174_Source_Data_Fig_6/Fig_6E/._Fellas_Fig_6E_16CAF_annotated.jpg
- 121174_Source_Data_Fig_6/Fig_6E/Fellas_Fig_6E_YES_annotated.jpg
- __MACOSX/121174_Source_Data_Fig_6/Fig_6E/._Fellas_Fig_6E_YES_annotated.jpg
- 121174_Source_Data_Fig_6/Fig_6E/Fellas_Fig_6E_16CAF_50CHL_annotated.jpg
- __MACOSX/121174_Source_Data_Fig_6/Fig_6E/._Fellas_Fig_6E_16CAF_50CHL_annotated.jpg
- 121174_Source_Data_Fig_6/Fig_6A_6B/Fellas_Fig_6A_6B_TEB_annotated.jpg
- __MACOSX/121174_Source_Data_Fig_6/Fig_6A_6B/._Fellas_Fig_6A_6B_TEB_annotated.jpg
- 121174_Source_Data_Fig_6/Fig_6A_6B/Fellas_Fig_6A_GLYglu_annotated.jpg
- __MACOSX/121174_Source_Data_Fig_6/Fig_6A_6B/._Fellas_Fig_6A_GLYglu_annotated.jpg
- 121174_Source_Data_Fig_6/Fig_6A_6B/.DS_Store
- __MACOSX/121174_Source_Data_Fig_6/Fig_6A_6B/._.DS_Store
- 121174_Source_Data_Fig_6/Fig_6A_6B/Fellas_Fig_6A_7B_YES_annotated.jpg
- __MACOSX/121174_Source_Data_Fig_6/Fig_6A_6B/._Fellas_Fig_6A_7B_YES_annotated.jpg
- 121174_Source_Data_Fig_6/Fig_6A_6B/Fellas_Fig_6A_TTC_annotated.jpg
- __MACOSX/121174_Source_Data_Fig_6/Fig_6A_6B/._Fellas_Fig_6A_TTC_annotated.jpg
- 121174_Source_Data_Fig_6/Fig_6A_6B/Fellas_Fig_6A_GALglu_annotated.jpg
- __MACOSX/121174_Source_Data_Fig_6/Fig_6A_6B/._Fellas_Fig_6A_GALglu_annotated.jpg
- 121174_Source_Data_Fig_6/Fig_6A_6B/Fellas_Fig_6A_6B_7B_FLC_annotated.jpg
- __MACOSX/121174_Source_Data_Fig_6/Fig_6A_6B/._Fellas_Fig_6A_6B_7B_FLC_annotated.jpg
- 121174_Source_Data_Fig_6/Fig_6A_6B/Fellas_Fig_6A_6B_YES_annotated.jpg
- __MACOSX/121174_Source_Data_Fig_6/Fig_6A_6B/._Fellas_Fig_6A_6B_YES_annotated.jpg
- 121174_Source_Data_Fig_6/Fig_6A_6B/Fellas_Fig_6A_6B_CLT_annotated.jpg
- __MACOSX/121174_Source_Data_Fig_6/Fig_6A_6B/._Fellas_Fig_6A_6B_CLT_annotated.jpg
- 121174_Source_Data_Fig_6/Fig_6A_6B/Fellas_Fig_6A_6B_7B_CAF_annotated.jpg
- __MACOSX/121174_Source_Data_Fig_6/Fig_6A_6B/._Fellas_Fig_6A_6B_7B_CAF_annotated.jpg
- 121174_Source_Data_Fig_6/Fig_6A_6B/Fellas_Fig_6A_7B_GLY_annotated.jpg
- __MACOSX/121174_Source_Data_Fig_6/Fig_6A_6B/._Fellas_Fig_6A_7B_GLY_annotated.jpg
- 121174_Source_Data_Fig_6/Fig_6A_6B/Fellas_Fig_6A_6B_PRD_annotated.jpg
- __MACOSX/121174_Source_Data_Fig_6/Fig_6A_6B/._Fellas_Fig_6A_6B_PRD_annotated.jpg
- 121174_Source_Data_Fig_6/Fig_6C/Fig_6C_flow_cytometry/241017_DCF_URs_Group_3 B6766 CUP1.fcs
- __MACOSX/121174_Source_Data_Fig_6/Fig_6C/Fig_6C_flow_cytometry/._241017_DCF_URs_Group_3 B6766 CUP1.fcs
- 121174_Source_Data_Fig_6/Fig_6C/Fig_6C_flow_cytometry/241017_DCF_URs_Group_0 B6831 HBA1.fcs
- __MACOSX/121174_Source_Data_Fig_6/Fig_6C/Fig_6C_flow_cytometry/._241017_DCF_URs_Group_0 B6831 HBA1.fcs
- 121174_Source_Data_Fig_6/Fig_6C/Fig_6C_flow_cytometry/241017_DCF_URs_Group_6 B4432 UR20.fcs
- __MACOSX/121174_Source_Data_Fig_6/Fig_6C/Fig_6C_flow_cytometry/._241017_DCF_URs_Group_6 B4432 UR20.fcs
- 121174_Source_Data_Fig_6/Fig_6C/Fig_6C_flow_cytometry/241017_DCF_URs_Group_8 B4416 UR4.fcs
- __MACOSX/121174_Source_Data_Fig_6/Fig_6C/Fig_6C_flow_cytometry/._241017_DCF_URs_Group_8 B4416 UR4.fcs
- 121174_Source_Data_Fig_6/Fig_6C/Fig_6C_flow_cytometry/241017_DCF_URs_Group_4 B6800 PPR4.fcs
- __MACOSX/121174_Source_Data_Fig_6/Fig_6C/Fig_6C_flow_cytometry/._241017_DCF_URs_Group_4 B6800 PPR4.fcs
- 121174_Source_Data_Fig_6/Fig_6C/Fig_6C_flow_cytometry/241017_DCF_URs_Group_1 972 NO DCF.fcs
- __MACOSX/121174_Source_Data_Fig_6/Fig_6C/Fig_6C_flow_cytometry/._241017_DCF_URs_Group_1 972 NO DCF.fcs
- 121174_Source_Data_Fig_6/Fig_6C/Fig_6C_flow_cytometry/241017_DCF_URs_Group_2 QCR7 NO DCF.fcs
- __MACOSX/121174_Source_Data_Fig_6/Fig_6C/Fig_6C_flow_cytometry/._241017_DCF_URs_Group_2 QCR7 NO DCF.fcs
- 121174_Source_Data_Fig_6/Fig_6C/Fig_6C_flow_cytometry/241017_DCF_URs_Group_10 B4418 UR6.fcs
- __MACOSX/121174_Source_Data_Fig_6/Fig_6C/Fig_6C_flow_cytometry/._241017_DCF_URs_Group_10 B4418 UR6.fcs
- 121174_Source_Data_Fig_6/Fig_6C/Fig_6C_flow_cytometry/241017_DCF_URs_Group_9 B4417 UR5.fcs
- __MACOSX/121174_Source_Data_Fig_6/Fig_6C/Fig_6C_flow_cytometry/._241017_DCF_URs_Group_9 B4417 UR5.fcs
- 121174_Source_Data_Fig_6/Fig_6C/Fig_6C_flow_cytometry/241017_DCF_URs_Group_3 CUP1 NO DCF.fcs
- __MACOSX/121174_Source_Data_Fig_6/Fig_6C/Fig_6C_flow_cytometry/._241017_DCF_URs_Group_3 CUP1 NO DCF.fcs
- 121174_Source_Data_Fig_6/Fig_6C/Fig_6C_flow_cytometry/241017_DCF_URs_Group_1A 972.fcs
- __MACOSX/121174_Source_Data_Fig_6/Fig_6C/Fig_6C_flow_cytometry/._241017_DCF_URs_Group_1A 972.fcs
- 121174_Source_Data_Fig_6/Fig_6C/Fig_6C_flow_cytometry/241017_DCF_URs_Group_7 B4415 UR3.fcs
- __MACOSX/121174_Source_Data_Fig_6/Fig_6C/Fig_6C_flow_cytometry/._241017_DCF_URs_Group_7 B4415 UR3.fcs
- 121174_Source_Data_Fig_6/Fig_6C/Fig_6C_flow_cytometry/241017_DCF_URs_Group_2 B7641 QCR7.fcs
- __MACOSX/121174_Source_Data_Fig_6/Fig_6C/Fig_6C_flow_cytometry/._241017_DCF_URs_Group_2 B7641 QCR7.fcs
- 121174_Source_Data_Fig_6/Fig_6C/Fig_6C_flow_cytometry/241017_DCF_URs_Group_5 B4413 UR1.fcs
- __MACOSX/121174_Source_Data_Fig_6/Fig_6C/Fig_6C_flow_cytometry/._241017_DCF_URs_Group_5 B4413 UR1.fcs
