# Supplementary material for: Heterochromatin epimutations impose mitochondrial dysfunction to confer antifungal resistance
Source: EMBO J. 2025 Dec 1;45(2):417–48. doi: 10.1038/s44318-025-00649-0 (PMC12811382; doi:10.1038/s44318-025-00649-0)
Supplement: Supplementary file 10 — Source data Fig. 6 [file 44318_2025_649_MOESM10_ESM.zip › 121174_Source_Data_Fig_6/Fig_6D/121174_Source_Data_Fig_6D_R6G_efflux.xlsx]

## Sheet: R6G efflux Fig 6D
Efflux of Rhodamine 6G into media										Rate of efflux
Efflux_1	setA-240501		6 min	8 min	10 min	12 min	14 min			slope (6-12 min)
	FY972	wt	94.8669	99.1994	109.995	133.353	156.892		wt	6.31268
	B6766	cup1	67.1789	107.883	221.396	327.162	477.412		cup1	44.6731
	B6800	ppr4	94.4969	130.607	259.562	440.948	645.258		ppr4	58.4155
	B7593	pump	28.4114	32.9919	41.2124	52.0819	58.1839		pump	3.9616
	B4415	ppr4-epi3	74.2414	121.508	212.252	321.572	454.563		ppr4-epi3	41.6368
	B4432	cup1-epi20	124.522	218.465	351.282	519.641	460.862		cup1-epi20	65.9087
	B7641	qcr7	167.617	259.444	423.086	628.93	809.936		qcr7	77.3791
Efflux_2	setB-240501		6 min	8 min	10 min	12 min	14 min			slope (6-12 min)
	FY972	wt	55.2886	58.3946	69.4866	74.1696	93.4996		wt	3.38675
	B6766	cup1	138.213	166.541	260.539	364.962	604.964		cup1	38.7122
	B6800	ppr4	147.949	202.508	284.62	387.714	621.306		ppr4	40.0704
	B7593	pump	42.4201	43.8681	44.5046	47.1106	49.3776		pump	0.7354
	B4415	ppr4-epi3	143.986	209.445	283.278	375.538	455.383		ppr4-epi3	38.4244
	B4432	cup1-epi20	241.069	304.698	451.711	604.3	834.416		cup1-epi20	61.8352
	B7641	qcr7	244.377	284.179	411.881	602.743	895.735		qcr7	60.14
Efflux_3	setC-240426		6MIN	8MIN	10MIN	12MIN	14MIN			slope (6-12 min)
	FY972	wt	35.4126	47.0041	71.8136	81.0071	104.691		WT	8.07965
	B6766	cup1	81.1131	115.87	210.638	381.826	536.833		cup1-tt	49.8453
	B6800	ppr4	83.9756	140.462	215.566	412.625	776.446		ppr4D	53.0526
	B7593	pump	52.9391	51.9041	52.5666	55.1096	60.4606		pump	0.3587
	B4415	ppr4-epi3	58.8811	96.2166	162.841	248.633	349.027		ppr4-epi3	31.7939
	B4432	cup1-epi20	88.8286	156.548	333.114	544.673	746.965		cup1-epi20	77.205
	B7641	qcr7	109.879	155.668	307.206	507.766	716.168		qcr7	67.2599
