# Supplementary material for: Heterochromatin epimutations impose mitochondrial dysfunction to confer antifungal resistance
Source: EMBO J. 2025 Dec 1;45(2):417–48. doi: 10.1038/s44318-025-00649-0 (PMC12811382; doi:10.1038/s44318-025-00649-0)
Supplement: Supplementary file 11 — Source data Fig. 7 [file 44318_2025_649_MOESM11_ESM.zip]

Archive with 43 entries (38 files):
- 121174_Source_Data_Fig_7/
- 121174_Source_Data_Fig_7/.DS_Store
- __MACOSX/121174_Source_Data_Fig_7/._.DS_Store
- 121174_Source_Data_Fig_7/Fig_7B/
- __MACOSX/121174_Source_Data_Fig_7/._Fig_7B
- 121174_Source_Data_Fig_7/Fig_7C/
- __MACOSX/121174_Source_Data_Fig_7/._Fig_7C
- 121174_Source_Data_Fig_7/Fig_7D/
- 121174_Source_Data_Fig_7/Fig_7B/.DS_Store
- __MACOSX/121174_Source_Data_Fig_7/Fig_7B/._.DS_Store
- 121174_Source_Data_Fig_7/Fig_7B/Fellas_Fig_6A_7B_YES_annotated.jpg
- __MACOSX/121174_Source_Data_Fig_7/Fig_7B/._Fellas_Fig_6A_7B_YES_annotated.jpg
- 121174_Source_Data_Fig_7/Fig_7B/Fellas_Fig_6A_6B_7B_FLC_annotated.jpg
- __MACOSX/121174_Source_Data_Fig_7/Fig_7B/._Fellas_Fig_6A_6B_7B_FLC_annotated.jpg
- 121174_Source_Data_Fig_7/Fig_7B/Fellas_Fig_7B_annotated.jpg
- __MACOSX/121174_Source_Data_Fig_7/Fig_7B/._Fellas_Fig_7B_annotated.jpg
- 121174_Source_Data_Fig_7/Fig_7B/Fellas_Fig_6A_6B_7B_CAF_annotated.jpg
- __MACOSX/121174_Source_Data_Fig_7/Fig_7B/._Fellas_Fig_6A_6B_7B_CAF_annotated.jpg
- 121174_Source_Data_Fig_7/Fig_7B/Fellas_Fig_6A_7B_GLY_annotated.jpg
- __MACOSX/121174_Source_Data_Fig_7/Fig_7B/._Fellas_Fig_6A_7B_GLY_annotated.jpg
- 121174_Source_Data_Fig_7/Fig_7C/.DS_Store
- __MACOSX/121174_Source_Data_Fig_7/Fig_7C/._.DS_Store
- 121174_Source_Data_Fig_7/Fig_7C/Fellas_Fig_7C_flow_cytometry/
- 121174_Source_Data_Fig_7/Fig_7D/121174_Source_Data_Fig_7D_R6G_efflux.xlsx
- __MACOSX/121174_Source_Data_Fig_7/Fig_7D/._121174_Source_Data_Fig_7D_R6G_efflux.xlsx
- 121174_Source_Data_Fig_7/Fig_7D/121174_Source_Data_Fig7D_R6G_efflux.prism
- __MACOSX/121174_Source_Data_Fig_7/Fig_7D/._121174_Source_Data_Fig7D_R6G_efflux.prism
- 121174_Source_Data_Fig_7/Fig_7C/Fellas_Fig_7C_flow_cytometry/241021_DCF_URWYG_Group_9 B6766 cup1-tt_CUP1.fcs
- __MACOSX/121174_Source_Data_Fig_7/Fig_7C/Fellas_Fig_7C_flow_cytometry/._241021_DCF_URWYG_Group_9 B6766 cup1-tt_CUP1.fcs
- 121174_Source_Data_Fig_7/Fig_7C/Fellas_Fig_7C_flow_cytometry/241021_DCF_URWYG_Group_1 wt_972.fcs
- __MACOSX/121174_Source_Data_Fig_7/Fig_7C/Fellas_Fig_7C_flow_cytometry/._241021_DCF_URWYG_Group_1 wt_972.fcs
- 121174_Source_Data_Fig_7/Fig_7C/Fellas_Fig_7C_flow_cytometry/241021_DCF_URWYG_Group_2 B4432 cup1-epi20_UR20.fcs
- __MACOSX/121174_Source_Data_Fig_7/Fig_7C/Fellas_Fig_7C_flow_cytometry/._241021_DCF_URWYG_Group_2 B4432 cup1-epi20_UR20.fcs
- 121174_Source_Data_Fig_7/Fig_7C/Fellas_Fig_7C_flow_cytometry/241021_DCF_URWYG_Group_6 B8563 cup1-epi20y_UR20Y.fcs
- __MACOSX/121174_Source_Data_Fig_7/Fig_7C/Fellas_Fig_7C_flow_cytometry/._241021_DCF_URWYG_Group_6 B8563 cup1-epi20y_UR20Y.fcs
- 121174_Source_Data_Fig_7/Fig_7C/Fellas_Fig_7C_flow_cytometry/241021_DCF_URWYG_Group_5 B8513 cup1-epi20g_UR20G.fcs
- __MACOSX/121174_Source_Data_Fig_7/Fig_7C/Fellas_Fig_7C_flow_cytometry/._241021_DCF_URWYG_Group_5 B8513 cup1-epi20g_UR20G.fcs
- 121174_Source_Data_Fig_7/Fig_7C/Fellas_Fig_7C_flow_cytometry/241021_DCF_URWYG_Group_3 B8404 cup1-epi20w_UR20W.fcs
- __MACOSX/121174_Source_Data_Fig_7/Fig_7C/Fellas_Fig_7C_flow_cytometry/._241021_DCF_URWYG_Group_3 B8404 cup1-epi20w_UR20W.fcs
- 121174_Source_Data_Fig_7/Fig_7C/Fellas_Fig_7C_flow_cytometry/241021_DCF_URWYG_Group_10 B7641 qcr7D_QCR7.fcs
- __MACOSX/121174_Source_Data_Fig_7/Fig_7C/Fellas_Fig_7C_flow_cytometry/._241021_DCF_URWYG_Group_10 B7641 qcr7D_QCR7.fcs
- 121174_Source_Data_Fig_7/Fig_7C/Fellas_Fig_7C_flow_cytometry/241021_DCF_URWYG_Group_8 B8558 cup1-epi20_yp_UR20YPART.fcs
- __MACOSX/121174_Source_Data_Fig_7/Fig_7C/Fellas_Fig_7C_flow_cytometry/._241021_DCF_URWYG_Group_8 B8558 cup1-epi20_yp_UR20YPART.fcs
