# Supplementary material for: Heterochromatin epimutations impose mitochondrial dysfunction to confer antifungal resistance
Source: EMBO J. 2025 Dec 1;45(2):417–48. doi: 10.1038/s44318-025-00649-0 (PMC12811382; doi:10.1038/s44318-025-00649-0)
Supplement: Supplementary file 11 — Source data Fig. 7 [file 44318_2025_649_MOESM11_ESM.zip › 121174_Source_Data_Fig_7/Fig_7D/121174_Source_Data_Fig_7D_R6G_efflux.xlsx]

## Sheet: Sheet1
Efflux of Rhodamine 6G into media										rate of efflux
										slope (8-14 min)
		wt	qcr7D	cup1-epi20	cup1-epi20w	cup1-epi20g	cup1-epi20y			wt	qcr7D	cup1-epi20	cup1-epi20w	cup1-epi20g	cup1-epi20y
setA-240925	6 min	81.013	89.247	95.817	89.728	88.93	110.521		set A	5.6252	53.1644	39.9508	45.4687	6.1807	7.70655
	8 min	83.851	125.265	139.97	112.881	89.309	113.048		set B	6.9191	49.4913	38.1473	48.4657	4.87115	3.43215
	10 min	106.605	237.697	237.556	173.999	108.579	128.217		set C	10.5246	80.1645	59.3271	36.411	8.9421	5.14035
	12 min	107.581	353.81	311.715	278.443	117.617	134.427		set D	5.8451	58.429	36.2677	56.54	3.21975	5.19455
	14 min	121.027	440.99	381.589	381.191	127.501	162.355
													slope (8-12 min)
													part of 14 min sample lost
		wt	qcr7D	cup1-epi20	cup1-epi20w	cup1-epi20g	cup1-epi20y
setB-240925	6 min	94.354	93.287	91.092	103.459	82.608	97.021
	8 min	123.422	149.751	145.794	167.711	118.133	139.836
	10 min	135.311	237.734	253.452	240.731	122.996	150.815
	12 min	152.862	344.031	296.899	316.211	154.533	158.126
	14 min	163.699	444.261	385.627	465.656	140.095	160.28
		wt	qcr7D	cup1-epi20	cup1-epi20w	cup1-epi20g	cup1-epi20y
setC-240925	6 min	74.542	108.041	89.702	78.801	81.209	84.607
	8 min	112.742	189.928	168.339	130.977	134.74	129.293
	10 min	132.462	353.463	289.764	187.796	142.519	126.564
	12 min	154.257	542.917	410.913	267.266	164.575	145.719
	14 min	175.641	661.207	523.47	347.227	187.002	157.177
		wt	qcr7D	cup1-epi20	cup1-epi20w	cup1-epi20g	cup1-epi20y
setD-240925	6 min	83.637	93.198	85.354	133.867	89.371	95.364
	8 min	102.917	138.299	131.928	158.235	114.133	117.022
	10 min	117.178	246.098	205.302	267.502	137.609	121.637
	12 min	126.131	367.709	293.292	384.395	133.589	124.392
	14 min	138.9	487.289	344.383	299.238	136.938	150.734
